# Supplementary material for: ELAV mediates circular RNA biogenesis in neurons
Source: Genes Dev. 2025 Sep 1;39(17-18):1064–80. doi: 10.1101/gad.352670.125 (PMC12404201; doi:10.1101/gad.352670.125)
Supplement: Supplement 2 [file Supplemental_Table_S1.xlsx]

## Sheet: 14-16h neuronal circRNAs
circRNA coordinates	conventional name	gene name	gene ID	logCPM	logFC	LR (Likelihood Ratio)	p-value	FDR	circRNA group
4:938332|939117	circMGLUR(2,2)	mGluR	FBgn0019985	-2.95226	6.12005	10.316	0.0013188	0.452384	neuronal
3L:13602342|13608846	circBRU3(17,18)	bru3	FBgn0264001	-1.90217	4.08996	9.93527	0.00162142	0.452384	neuronal
3R:16565062|16567000	circCG42342(10,15)	CG42342	FBgn0259244	-2.72067	5.01506	9.52685	0.00202487	0.452384	neuronal
3R:6896178|6898538	circNA(NA,2)	NA	n/a	-2.85755	6.92074	9.2965	0.00229592	0.452384	neuronal
2R:9509888|9511199	circBRP(6,9)	brp	FBgn0259246	-3.2513	5.87352	9.09315	0.00256569	0.452384	neuronal
3R:12398670|12404889	circNA(3,3)	NA	n/a	-2.58131	-5.4188	9.02057	0.00266959	0.452384	non_neuronal
X:4077875|4079131	circCG43689(3,5)	CG43689	FBgn0263772	-3.67678	6.38161	8.96108	0.00275792	0.452384	neuronal
3R:14568664|14569365	circNA(3,2)	NA	n/a	-3.2311	-6.75444	8.95236	0.00277111	0.452384	non_neuronal
X:17720587|17721615	circCG42684(2,4)	CG42684	FBgn0261570	-3.61788	5.88063	7.91028	0.00491548	0.611013	neuronal
4:302242|302526	circSYT7(8,9)	Syt7	FBgn0039900	-3.47334	5.80762	7.37291	0.00662136	0.611013	neuronal
3L:980951|982297	circGLUT1(17,22)	Glut1	FBgn0264574	-3.62782	5.57755	7.3635	0.00665612	0.611013	neuronal
2R:432293|439012	circCG45781(3,4)	CG45781	FBgn0267428	-3.50979	6.04628	7.13698	0.00755103	0.611013	neuronal
X:20916835|20917473	circSHAKB(20,21)	shakB	FBgn0085387	-3.37369	6.22819	6.85431	0.00884278	0.611013	neuronal
4:1129435|1130586	circCG11155(5,8)	CG11155	FBgn0039927	-3.78645	5.34267	6.60994	0.0101411	0.611013	neuronal
3R:4093946|4095991	circCG42402(5,7)	CG42402	FBgn0259821	-3.74483	5.08005	6.36723	0.0116247	0.611013	neuronal
3L:20074107|20076131	circSNPF-R(3,3)	sNPF-R	FBgn0036934	-3.83444	5.29322	6.01333	0.0141982	0.611013	neuronal
3R:6566135|6566877	circDPR11(8,8)	dpr11	FBgn0053202	-3.83444	5.29322	6.01333	0.0141982	0.611013	neuronal
2R:21994614|21995109	circCG34370(2,3)	CG34370	FBgn0085399	-4.02561	5.25425	5.99013	0.0143861	0.611013	neuronal
X:6120235|6132313	circCA-ALPHA1T(12,22)	Ca-alpha1T	FBgn0264386	-3.85445	4.97557	5.96224	0.0146155	0.611013	neuronal
2R:19118119|19119483	circ5-HT1A(9,10)	5-HT1A	FBgn0004168	-3.71682	5.40475	5.76965	0.0163053	0.611013	neuronal
3R:4295120|4298585	circCPX(19,25)	cpx	FBgn0041605	-3.71682	5.40475	5.76965	0.0163053	0.611013	neuronal
X:11948628|11950157	circCAC(15,17)	cac	FBgn0263111	-3.95997	5.10625	5.66894	0.0172679	0.611013	neuronal
X:15177693|15181498	circCG43737(3,4)	CG43737	FBgn0263994	-4.10357	5.13324	5.6152	0.0178053	0.611013	neuronal
3L:21424454|21425545	circBARC(5,6)	barc	FBgn0037081	-4.43752	4.413	5.4678	0.01937	0.611013	neuronal
3L:23262708|23269523	circNACHRALPHA4(9,13)	nAChRalpha4	FBgn0266347	-4.40696	4.39772	5.33	0.0209614	0.611013	neuronal
3R:24687187|24687905	circSLO(14,15)	slo	FBgn0003429	-4.41044	4.29348	5.20458	0.0225274	0.611013	neuronal
X:11970331|11976824	circCAC(29,37)	cac	FBgn0263111	-4.10353	4.72247	5.2008	0.0225765	0.611013	neuronal
3R:16565062|16566001	circCG42342(10,14)	CG42342	FBgn0259244	-0.130022	-2.29916	5.17914	0.0228596	0.611013	non_neuronal
3R:5312989|5314305	circMTD(36,37)	mtd	FBgn0013576	-4.1704	4.72325	5.13186	0.0234905	0.611013	neuronal
2L:2870689|2871688	circCG31694(3,4)	CG31694	FBgn0051694	-4.16736	4.77099	5.1303	0.0235117	0.611013	neuronal
X:8208797|8210680	circSDT(11,12)	sdt	FBgn0261873	-4.17344	4.64676	5.0569	0.024528	0.611013	neuronal
3R:12107139|12108082	circDPR17(5,5)	dpr17	FBgn0051361	-4.16433	4.79254	5.05145	0.0246054	0.611013	neuronal
3L:7661981|7662890	circANK2(3,NA)	Ank2	FBgn0261788	-4.24385	4.62982	4.93649	0.0262954	0.611013	neuronal
X:11680844|11687635	circBIF(2,4)	bif	FBgn0014133	-4.23752	4.67091	4.73816	0.0295007	0.611013	neuronal
2R:5316269|5328028	circSXC(5,11)	sxc	FBgn0261403	-4.15828	4.75015	4.55849	0.032756	0.611013	neuronal
2R:5423750|5424239	circSTW(3,3)	stw	FBgn0286203	-2.63956	-3.43856	4.51111	0.0336753	0.611013	non_neuronal
X:16503990|16504298	circPARA(29,30)	para	FBgn0285944	-3.8868	5.07224	4.50241	0.0338471	0.611013	neuronal
3R:23806626|23808029	circCG33111(4,8)	CG33111	FBgn0053111	-4.35306	-4.94778	4.50234	0.0338486	0.611013	non_neuronal
2R:17522853|17523571	circPATRONIN(9,10)	Patronin	FBgn0263197	-4.39654	4.47043	4.46956	0.0345038	0.611013	neuronal
2R:19094040|19096509	circ5-HT1A(4,5)	5-HT1A	FBgn0004168	-4.39654	4.47043	4.46956	0.0345038	0.611013	neuronal
3L:11090898|11091772	circJIL-1(10,11)	JIL-1	FBgn0020412	-4.39654	4.47043	4.46956	0.0345038	0.611013	neuronal
3R:26566361|26581022	circSCRIB(12,34)	scrib	FBgn0263289	-4.28122	-4.89312	4.36831	0.0366132	0.611013	non_neuronal
4:1247102|1250883	circCADPS(18,21)	Cadps	FBgn0053653	-3.4831	3.82591	4.33799	0.0372708	0.611013	neuronal
2R:4606764|4607320	circP120CTN(3,3)	p120ctn	FBgn0260799	-2.73843	3.43367	4.15278	0.0415663	0.611013	neuronal
2L:2704926|2712136	circCG31690(3,5)	CG31690	FBgn0051690	-4.31147	4.50179	4.00974	0.0452382	0.611013	neuronal
3R:21224776|21227814	circNELF-A(2,5)	Nelf-A	FBgn0038872	-4.31147	4.50179	4.00974	0.0452382	0.611013	neuronal
2R:15326074|15326223	circCG8157(2,2)	CG8157	FBgn0034010	-4.42809	-4.68261	4.00118	0.0454685	0.611013	non_neuronal
2R:13865819|13874459	circSHOT(3,18)	shot	FBgn0013733	-4.15526	4.66351	3.91358	0.0478975	0.611013	neuronal
2R:9049880|9051151	circCG13743(6,8)	CG13743	FBgn0033368	-4.15526	4.66351	3.91358	0.0478975	0.611013	neuronal
3R:6908513|6910471	circANTP(4,8)	Antp	FBgn0260642	-4.15526	4.66351	3.91358	0.0478975	0.611013	neuronal
3L:25924296|25924456	circCG40178(5,5)	CG40178	FBgn0058178	-4.48704	4.23762	3.87333	0.049059	0.611013	neuronal
3L:3428010|3429083	circNA(NA,2)	NA	n/a	-4.48704	4.23762	3.87333	0.049059	0.611013	neuronal
X:8050152|8060158	circFS(1)H(10,23)	fs(1)h	FBgn0004656	-4.36009	4.46884	3.85584	0.049573	0.611013	neuronal
4:1057633|1059836	circZYX(2,7)	Zyx	FBgn0011642	-4.18698	4.62042	3.84384	0.049929	0.611013	neuronal
X:12285501|12287054	circTEN-A(16,17)	Ten-a	FBgn0267001	-4.18698	4.62042	3.84384	0.049929	0.611013	neuronal
X:2372591|2375250	circPSGEF(12,15)	PsGEF	FBgn0264598	-4.18698	4.62042	3.84384	0.049929	0.611013	neuronal
2L:5317184|5326163	circNCOA6(3,9)	Ncoa6	FBgn0031698	-4.23121	4.55359	3.80464	0.0511109	0.611013	other
2R:15518238|15522104	circKHC-73(2,10)	Khc-73	FBgn0019968	-4.23121	4.55359	3.80464	0.0511109	0.611013	other
2R:19108752|19109148	circ5-HT1A(6,7)	5-HT1A	FBgn0004168	-4.23121	4.55359	3.80464	0.0511109	0.611013	other
4:1016376|1023680	circPLEXA(10,12)	PlexA	FBgn0025741	-4.23121	4.55359	3.80464	0.0511109	0.611013	other
X:12643873|12644767	circTOMOSYN(18,18)	Tomosyn	FBgn0030412	-4.23121	4.55359	3.80464	0.0511109	0.611013	other
X:14924226|14926874	circFLO2(5,9)	Flo2	FBgn0264078	-4.23121	4.55359	3.80464	0.0511109	0.611013	other
3L:8070952|8072493	circECT4(2,3)	Ect4	FBgn0262579	-4.47636	-4.5746	3.73752	0.0532035	0.611013	other
3L:9575651|9581713	circCG42673(3,5)	CG42673	FBgn0261555	-4.5875	3.9982	3.61006	0.057431	0.611013	other
3R:4080407|4081819	circCG42402(NA,2)	CG42402	FBgn0259821	-4.5875	3.9982	3.61006	0.057431	0.611013	other
2L:10446185|10600461	circNA(6,NA)	NA	n/a	-4.23263	-4.30448	3.56892	0.0588705	0.611013	other
2L:9806444|9815912	circNACHRALPHA6(8,12)	nAChRalpha6	FBgn0032151	-4.4568	4.24878	3.50674	0.0611196	0.611013	other
2R:9532346|9533534	circBRP(20,22)	brp	FBgn0259246	-4.4568	4.24878	3.50674	0.0611196	0.611013	other
3L:18661357|18664820	circMYPT-75D(6,11)	MYPT-75D	FBgn0036801	-4.4568	4.24878	3.50674	0.0611196	0.611013	other
3R:7862919|7865761	circCG17816(8,14)	CG17816	FBgn0037525	-4.4568	4.24878	3.50674	0.0611196	0.611013	other
2L:4336450|4336957	circATET(3,3)	Atet	FBgn0020762	-4.55971	-4.50932	3.45913	0.0629035	0.611013	other
2R:10294612|10296047	circCAP(19,23)	CAP	FBgn0033504	-4.53145	-4.28448	3.41595	0.0645692	0.611013	other
2L:3763649|3765359	circCG43707(16,17)	CG43707	FBgn0263846	-4.01636	4.58829	3.40836	0.0648667	0.611013	other
2R:11897109|11903411	circMCPH1(4,10)	MCPH1	FBgn0260959	-4.01636	4.58829	3.40836	0.0648667	0.611013	other
X:2521534|2522421	circTROL(52,53)	trol	FBgn0284408	-4.34701	-4.60173	3.40649	0.0649405	0.611013	other
4:72321|72862	circPAN(5,8)	pan	FBgn0085432	-3.4748	-3.37547	3.27136	0.0704991	0.611013	other
2R:15890290|15891280	circSLI(22,23)	sli	FBgn0264089	-4.63612	3.89339	3.25909	0.0710285	0.611013	other
3R:26566361|26567745	circSCRIB(12,15)	scrib	FBgn0263289	-4.37667	-4.1698	3.24572	0.0716102	0.611013	other
2R:22344714|22345293	circLIPRIN-GAMMA(12,12)	Liprin-gamma	FBgn0034720	-3.33336	3.68591	3.21493	0.0729691	0.611013	other
3R:14668866|14671803	circMELTRIN(3,7)	Meltrin	FBgn0265140	-3.66084	3.61164	3.18104	0.0744973	0.611013	other
X:481233|484246	circNA(5,3)	NA	n/a	-4.46644	3.34233	3.13693	0.0765375	0.611013	other
4:1248303|1248836	circCADPS(19,20)	Cadps	FBgn0053653	-3.94898	3.53316	3.10896	0.0778629	0.611013	other
3R:4626973|4628349	circ5-HT2A(4,7)	5-HT2A	FBgn0087012	-3.69985	3.59817	3.07281	0.0796118	0.611013	other
2R:2520579|2522730	circMFS17(3,6)	MFS17	FBgn0058263	-4.53877	-3.92298	3.06616	0.0799383	0.611013	other
X:11395240|11400832	circDLG1(24,32)	dlg1	FBgn0001624	-4.14206	3.74326	3.05309	0.0805835	0.611013	other
3R:28333709|28334707	circLARP(11,11)	larp	FBgn0261618	-4.5018	-4.2781	2.97793	0.0844072	0.611013	other
2R:19532170|19532711	circSM(6,8)	sm	FBgn0003435	-4.74768	3.63639	2.90999	0.0880325	0.611013	other
3L:7048842|7050187	circMP(28,30)	Mp	FBgn0260660	-4.74768	3.63639	2.90999	0.0880325	0.611013	other
X:11435383|11436396	circEVI5(5,7)	Evi5	FBgn0262740	-4.62702	-4.19859	2.90503	0.0883038	0.611013	other
3R:19937254|19938456	circHS6ST(3,5)	Hs6st	FBgn0038755	-3.73387	3.4191	2.88862	0.0892074	0.611013	other
2R:10754909|10759915	circCG33144(6,8)	CG33144	FBgn0053144	-4.11524	3.56146	2.86406	0.0905789	0.611013	other
2R:25094282|25096499	circLOV(4,4)	lov	FBgn0266129	-4.11524	3.56146	2.86406	0.0905789	0.611013	other
2L:8283409|8284220	circBTK29A(18,20)	Btk29A	FBgn0003502	-4.33803	3.37826	2.84116	0.0918779	0.611013	other
X:15392370|15400814	circCNGL(3,17)	Cngl	FBgn0263257	-4.33803	3.37826	2.84116	0.0918779	0.611013	other
2L:16897488|16904712	circTWEEK(9,16)	tweek	FBgn0261671	-4.56158	3.85964	2.83557	0.0921981	0.611013	other
3L:13614999|13616400	circBRU3(NA,NA)	bru3	FBgn0264001	-4.56158	3.85964	2.83557	0.0921981	0.611013	other
3L:16896804|16897628	circLMPT(13,14)	Lmpt	FBgn0261565	-4.56158	3.85964	2.83557	0.0921981	0.611013	other
3L:25843725|25874384	circCG40178(2,4)	CG40178	FBgn0058178	-4.56158	3.85964	2.83557	0.0921981	0.611013	other
3R:24687187|24691933	circSLO(14,18)	slo	FBgn0003429	-4.56158	3.85964	2.83557	0.0921981	0.611013	other
3R:28822164|28822472	circCG1647(5,5)	CG1647	FBgn0039602	-4.56158	3.85964	2.83557	0.0921981	0.611013	other
4:1059419|1060634	circZYX(7,9)	Zyx	FBgn0011642	-4.56158	3.85964	2.83557	0.0921981	0.611013	other
2R:21204613|21205541	circGYG(2,4)	Gyg	FBgn0265191	-4.45158	-3.84227	2.8242	0.0928534	0.611013	other
2R:17035346|17036407	circRHOGEF2(9,10)	RhoGEF2	FBgn0023172	-4.58907	-3.87992	2.82206	0.0929771	0.611013	other
3R:10992905|10993605	circSIDE-VI(2,2)	side-VI	FBgn0083950	-4.25976	3.40388	2.69723	0.100523	0.611013	other
3R:14427037|14433205	circCV-C(13,14)	cv-c	FBgn0285955	-4.5524	-4.19418	2.6919	0.100859	0.611013	other
2R:12722305|12723006	circCG42663(2,2)	CG42663	FBgn0261545	-3.94209	-3.4536	2.67464	0.101959	0.611013	other
4:1233129|1233510	circCADPS(3,3)	Cadps	FBgn0053653	-4.03351	3.36659	2.66621	0.1025	0.611013	other
2R:10848453|10849260	circCG30015(6,7)	CG30015	FBgn0050015	-4.56737	-3.92988	2.55176	0.110172	0.611013	other
2L:16749056|16750490	circBUGZ(9,12)	BuGZ	FBgn0032600	-4.63232	-3.82553	2.50836	0.113243	0.611013	other
3R:20287949|20291086	circCIC(4,9)	cic	FBgn0262582	-4.50899	3.12243	2.48702	0.114789	0.611013	other
X:2384239|2385733	circPSGEF(23,24)	PsGEF	FBgn0264598	-4.50899	3.12243	2.48702	0.114789	0.611013	other
3L:13889549|13892080	circDYSC(17,19)	dysc	FBgn0264006	-4.69946	3.37037	2.41475	0.120197	0.611013	other
3L:14751267|14751775	circNA(2,NA)	NA	FBgn0013263,FBgn0260233	-3.87745	2.9677	2.4074	0.120763	0.611013	other
2R:2493959|2495023	circNA(NA,1)	NA	n/a	-2.79775	2.14904	2.39738	0.121539	0.611013	other
2R:14150226|14151926	circRCD1(6,9)	Rcd1	FBgn0033897	-4.69091	-4.01706	2.34121	0.125992	0.611013	other
3R:31727132|31728479	circTTK(5,7)	ttk	FBgn0003870	-4.69091	-4.01706	2.34121	0.125992	0.611013	other
X:18781078|18785927	circNA(5,1)	NA	n/a	-3.1998	-2.86678	2.30865	0.128656	0.611013	other
3R:22953001|22953468	circKLG(4,5)	klg	FBgn0017590	-4.80318	3.3382	2.29724	0.129604	0.611013	other
3R:4741852|4744665	circTACC(15,16)	tacc	FBgn0026620	-4.69639	-3.77571	2.28145	0.13093	0.611013	other
2R:18285237|18287739	circSBB(11,11)	sbb	FBgn0285917	-4.86932	3.13973	2.23882	0.134584	0.611013	other
3L:11128692|11130549	circNAPI-III(2,5)	NaPi-III	FBgn0260795	-4.86932	3.13973	2.23882	0.134584	0.611013	other
4:1040013|1050609	circCAMKII(9,20)	CaMKII	FBgn0264607	-4.86932	3.13973	2.23882	0.134584	0.611013	other
4:1080257|1083273	circACTBETA(4,5)	Actbeta	FBgn0024913	-4.86932	3.13973	2.23882	0.134584	0.611013	other
4:992066|997883	circTOY(2,4)	toy	FBgn0019650	-4.86932	3.13973	2.23882	0.134584	0.611013	other
X:10650533|10656912	circX11LBETA(NA,NA)	X11Lbeta	FBgn0052677	-4.86932	3.13973	2.23882	0.134584	0.611013	other
2R:11893698|11894708	circEEF1ALPHA1(5,5)	eEF1alpha1	FBgn0284245	-4.6875	-3.746	2.21198	0.136942	0.611013	other
3L:479669|481336	circKLAR(NA,NA)	klar	FBgn0001316	-4.58834	-3.89347	2.20993	0.137125	0.611013	other
2R:13706435|13719215	circCG17716(4,9)	CG17716	FBgn0000633	-4.39703	2.77974	2.17142	0.140597	0.611013	other
2R:15662924|15664434	circFUS(4,9)	fus	FBgn0023441	-4.75101	-3.84542	2.16274	0.141392	0.611013	other
4:212628|216112	circNA(11,NA)	NA	n/a	-4.75101	-3.84542	2.16274	0.141392	0.611013	other
2L:22927438|22927765	circLT(7,7)	lt	FBgn0002566	-4.75387	-3.71215	2.13655	0.143825	0.611013	other
2R:1076635|1080441	circRL(7,10)	rl	FBgn0003256	-4.75387	-3.71215	2.13655	0.143825	0.611013	other
2L:6612485|6613278	circCG11050(4,5)	CG11050	FBgn0031836	-4.68726	3.45036	2.13585	0.14389	0.611013	other
2L:7107141|7107551	circPVF3(4,5)	Pvf3	FBgn0085407	-4.68726	3.45036	2.13585	0.14389	0.611013	other
2R:1367500|1368609	circL(2)41AB(2,6)	l(2)41Ab	FBgn0262123	-4.13958	2.84681	2.12897	0.144538	0.611013	other
3L:2534711|2541403	circSPN(20,22)	Spn	FBgn0010905	-3.47447	2.65307	2.10432	0.146884	0.611013	other
3L:313024|314317	circFWD(13,13)	fwd	FBgn0004373	-4.63497	-3.48956	2.03623	0.15359	0.611013	other
3L:4326984|4327917	circCIP4(11,13)	Cip4	FBgn0035533	-4.63497	-3.48956	2.03623	0.15359	0.611013	other
2L:11779|20020	circL(2)GL(3,13)	l(2)gl	FBgn0002121	-4.75674	-3.53544	2.03306	0.15391	0.611013	other
2L:21273324|21275806	circCG8671(5,9)	CG8671	FBgn0032938	-4.60293	2.87412	1.98924	0.158421	0.611013	other
2L:7227104|7231126	circNDAE1(6,11)	Ndae1	FBgn0259111	-4.60293	2.87412	1.98924	0.158421	0.611013	other
3L:980951|986044	circGLUT1(17,29)	Glut1	FBgn0264574	-4.60293	2.87412	1.98924	0.158421	0.611013	other
3R:15381163|15381881	circRBP(4,6)	Rbp	FBgn0262483	-4.60293	2.87412	1.98924	0.158421	0.611013	other
3R:17497355|17498548	circDSCAM3(36,37)	Dscam3	FBgn0261046	-4.60293	2.87412	1.98924	0.158421	0.611013	other
3R:17864370|17866196	circTINC(9,9)	tinc	FBgn0261649	-4.60293	2.87412	1.98924	0.158421	0.611013	other
3R:4502439|4503725	circCG34357(10,11)	CG34357	FBgn0085386	-4.60293	2.87412	1.98924	0.158421	0.611013	other
X:4927650|4930065	circCG44774(NA,3)	CG44774	FBgn0266000	-4.60293	2.87412	1.98924	0.158421	0.611013	other
4:281724|282738	circSYT7(5,7)	Syt7	FBgn0039900	-4.81427	-3.63708	1.94807	0.162795	0.611013	other
2R:3933157|3933463	circUEX(6,7)	uex	FBgn0262124	-3.37432	-2.37933	1.93554	0.164154	0.611013	other
4:1195428|1196477	circPIP4K(5,9)	PIP4K	FBgn0039924	-4.79888	3.17566	1.92112	0.165733	0.611013	other
4:330271|332002	circPMCA(4,7)	PMCA	FBgn0259214	-4.64536	-3.59402	1.91792	0.166086	0.611013	other
2R:10502358|10506073	circLOLA(8,9)	lola	FBgn0283521	-4.64797	-3.50124	1.90735	0.167258	0.611013	other
2L:22535617|22536378	circRPL5(4,5)	RpL5	FBgn0064225	-4.64275	-3.6723	1.88817	0.169409	0.611013	other
3L:5817535|5818286	circVN(5,7)	vn	FBgn0003984	-4.64275	-3.6723	1.88817	0.169409	0.611013	other
3R:9432032|9432839	circPS(7,8)	ps	FBgn0261552	-4.64275	-3.6723	1.88817	0.169409	0.611013	other
2R:19238152|19242859	circCORA(12,19)	cora	FBgn0010434	-4.81726	-3.46042	1.88318	0.169973	0.611013	other
3L:14199945|14200807	circNUF(3,6)	nuf	FBgn0013718	-4.81726	-3.46042	1.88318	0.169973	0.611013	other
2R:19407841|19411271	circHTS(10,20)	hts	FBgn0263391	-4.39251	2.39058	1.83955	0.175003	0.611013	other
3R:14066541|14067152	circFOXO(7,8)	foxo	FBgn0038197	-4.23997	-2.95161	1.81539	0.177863	0.611013	other
2L:18331|20020	circL(2)GL(10,13)	l(2)gl	FBgn0002121	-4.11212	-2.692	1.80425	0.1792	0.611013	other
3L:22777111|22778824	circSPOCK(8,8)	SPoCk	FBgn0052451	-4.69027	-3.36123	1.77554	0.182697	0.611013	other
4:898393|903471	circUNC-13(28,33)	unc-13	FBgn0025726	-4.04308	-2.75343	1.65783	0.197897	0.611013	other
3L:25924296|25978150	circCG40178(5,10)	CG40178	FBgn0058178	-4.70238	-3.36331	1.64471	0.19968	0.611013	other
2L:18539523|18543715	circPDE11(14,18)	Pde11	FBgn0085370	-4.64947	-3.00503	1.64388	0.199794	0.611013	other
2L:2455057|2455938	circDPP(5,5)	dpp	FBgn0000490	-4.64947	-3.00503	1.64388	0.199794	0.611013	other
X:9643657|9644367	circPTPMEG2(12,13)	Ptpmeg2	FBgn0028341	-4.64947	-3.00503	1.64388	0.199794	0.611013	other
X:22841325|22844901	circNA(NA,4)	NA	FBgn0000719,FBgn0259677	-4.7051	-3.27001	1.63674	0.200774	0.611013	other
2L:20069048|20069514	circBWA(2,3)	bwa	FBgn0045064	-4.73382	-3.49482	1.62711	0.202103	0.611013	other
2L:5036152|5036698	circCOL4A1(11,12)	Col4a1	FBgn0000299	-4.73382	-3.49482	1.62711	0.202103	0.611013	other
2L:8223825|8226606	circPVR(10,18)	Pvr	FBgn0032006	-4.73382	-3.49482	1.62711	0.202103	0.611013	other
2R:19158734|19159352	circENA(8,9)	ena	FBgn0000578	-4.73382	-3.49482	1.62711	0.202103	0.611013	other
2R:23665294|23666035	circPDE8(6,7)	Pde8	FBgn0266377	-4.73382	-3.49482	1.62711	0.202103	0.611013	other
2R:9667365|9667774	circMMP2(8,9)	Mmp2	FBgn0033438	-4.73382	-3.49482	1.62711	0.202103	0.611013	other
3L:8469410|8469691	circGUG(13,15)	Gug	FBgn0010825	-4.73382	-3.49482	1.62711	0.202103	0.611013	other
X:2095010|2095396	circCSW(3,4)	csw	FBgn0000382	-4.73382	-3.49482	1.62711	0.202103	0.611013	other
2R:11583015|11587138	circTOU(11,12)	tou	FBgn0033636	-4.91978	2.79275	1.62608	0.202247	0.611013	other
3L:973823|986044	circGLUT1(9,29)	Glut1	FBgn0264574	-4.91978	2.79275	1.62608	0.202247	0.611013	other
2R:15874290|15876244	circSLI(4,7)	sli	FBgn0264089	-4.74829	-3.24734	1.61209	0.204198	0.611013	other
3L:27420679|27421014	circDBP80(12,15)	Dbp80	FBgn0024804	-4.74829	-3.24734	1.61209	0.204198	0.611013	other
2R:10294612|10294966	circCAP(19,20)	CAP	FBgn0033504	-4.69966	-3.43461	1.60653	0.20498	0.611013	other
3L:10580309|10587896	circRBFOX1(13,17)	Rbfox1	FBgn0052062	-4.69966	-3.43461	1.60653	0.20498	0.611013	other
2L:4843540|4844772	circMXT(4,9)	mxt	FBgn0031637	-4.8842	-3.10653	1.58944	0.207406	0.611013	other
3L:9076020|9084919	circTEQ(4,8)	teq	FBgn0023479	-4.8842	-3.10653	1.58944	0.207406	0.611013	other
X:15503583|15506461	circGMAP(5,5)	Gmap	FBgn0027287	-4.8842	-3.10653	1.58944	0.207406	0.611013	other
2L:20360013|20360812	circRTGEF(9,11)	RtGEF	FBgn0015803	-4.42923	-2.43654	1.55642	0.21219	0.611013	other
3R:21817101|21821023	circCASK(19,25)	CASK	FBgn0013759	-4.1456	2.7102	1.54351	0.214095	0.611013	other
3R:21350950|21351886	circMOD(MDG4)(1,3)	mod(mdg4)	FBgn0002781	-4.71056	-2.9886	1.49957	0.220738	0.611013	other
2L:4504777|4513761	circDPY(28,45)	dpy	FBgn0053196	-4.80934	-3.14324	1.49824	0.220942	0.611013	other
4:521473|526520	circZFH2(4,6)	zfh2	FBgn0004607	-2.55539	1.5839	1.47985	0.223798	0.611013	other
X:7232364|7233229	circCG9650(6,7)	CG9650	FBgn0029939	-3.73519	2.22284	1.46923	0.225468	0.611013	other
2L:8771299|8775089	circNA(3,3)	NA	n/a	-4.95181	-2.99375	1.44381	0.229524	0.611013	other
2R:13180990|13362731	circNA(NA,1)	NA	n/a	-4.95181	-2.99375	1.44381	0.229524	0.611013	other
3L:25297702|25298551	circCG45782(NA,NA)	CG45782	FBgn0267429	-4.95181	-2.99375	1.44381	0.229524	0.611013	other
X:10277470|10279191	circALPHA-MAN-IA(4,8)	alpha-Man-Ia	FBgn0259170	-4.95181	-2.99375	1.44381	0.229524	0.611013	other
2L:16471856|16473595	circDAC(5,8)	dac	FBgn0005677	-4.70354	2.55786	1.44356	0.229565	0.611013	other
2L:17660956|17662279	circCADN(9,9)	CadN	FBgn0015609	-4.70354	2.55786	1.44356	0.229565	0.611013	other
2L:4987907|4991262	circCG34126(10,18)	CG34126	FBgn0083962	-4.70354	2.55786	1.44356	0.229565	0.611013	other
2R:13336952|13337348	circLNCRNA:CR44206(3,4)	lncRNA:CR44206	FBgn0265104	-4.70354	2.55786	1.44356	0.229565	0.611013	other
2R:14010163|14011181	circMAM(5,5)	mam	FBgn0002643	-4.70354	2.55786	1.44356	0.229565	0.611013	other
2R:4606764|4609275	circP120CTN(3,4)	p120ctn	FBgn0260799	-4.70354	2.55786	1.44356	0.229565	0.611013	other
3L:2682221|2684688	circFIFE(15,16)	Fife	FBgn0264606	-4.70354	2.55786	1.44356	0.229565	0.611013	other
3R:14859309|14860067	circBTSZ(22,22)	btsz	FBgn0266756	-4.70354	2.55786	1.44356	0.229565	0.611013	other
3R:16565062|16567493	circCG42342(10,15)	CG42342	FBgn0259244	-4.70354	2.55786	1.44356	0.229565	0.611013	other
3R:24694957|24699426	circSLO(21,25)	slo	FBgn0003429	-4.70354	2.55786	1.44356	0.229565	0.611013	other
4:521473|523104	circZFH2(4,4)	zfh2	FBgn0004607	-4.70354	2.55786	1.44356	0.229565	0.611013	other
X:15097456|15109893	circRAB3-GEF(10,24)	Rab3-GEF	FBgn0030613	-4.70354	2.55786	1.44356	0.229565	0.611013	other
X:1635832|1637334	circBR(12,16)	br	FBgn0283451	-4.70354	2.55786	1.44356	0.229565	0.611013	other
X:16492447|16504298	circPARA(24,30)	para	FBgn0285944	-4.70354	2.55786	1.44356	0.229565	0.611013	other
X:16503990|16514184	circPARA(29,36)	para	FBgn0285944	-4.70354	2.55786	1.44356	0.229565	0.611013	other
X:19010974|19013399	circCG43759(6,7)	CG43759	FBgn0264090	-4.70354	2.55786	1.44356	0.229565	0.611013	other
X:22984596|22986568	circNA(NA,NA)	NA	FBgn0016975,FBgn0016976	-4.70354	2.55786	1.44356	0.229565	0.611013	other
X:22985305|22986568	circNA(NA,NA)	NA	FBgn0016975,FBgn0016976	-4.70354	2.55786	1.44356	0.229565	0.611013	other
X:2951923|2957959	circRST(2,7)	rst	FBgn0003285	-4.70354	2.55786	1.44356	0.229565	0.611013	other
X:8768056|8768942	circLIM1(4,5)	Lim1	FBgn0026411	-4.70354	2.55786	1.44356	0.229565	0.611013	other
2L:13609791|13610578	circKUZ(5,6)	kuz	FBgn0259984	-3.60537	-2.29872	1.38346	0.239513	0.611013	other
3R:26554357|26555651	circSCRIB(9,10)	scrib	FBgn0263289	-3.7275	-2.13215	1.3829	0.239607	0.611013	other
X:18372031|18373455	circCREBB(8,12)	CrebB	FBgn0265784	-4.47835	-2.33957	1.37423	0.241087	0.611013	other
2L:8662439|8663251	circSEMA1A(22,25)	Sema1a	FBgn0011259	-4.87378	-3.01505	1.3526	0.244824	0.611013	other
2R:13590600|13591878	circNA(NA,NA)	NA	FBgn0027581,FBgn0266489	-4.87378	-3.01505	1.3526	0.244824	0.611013	other
2R:5203752|5204278	circNIPPED-A(13,15)	Nipped-A	FBgn0053554	-4.87378	-3.01505	1.3526	0.244824	0.611013	other
2R:8678430|8679134	circACSL(13,14)	Acsl	FBgn0263120	-4.87378	-3.01505	1.3526	0.244824	0.611013	other
3L:21004978|21012526	circSKD(10,14)	skd	FBgn0003415	-4.87378	-3.01505	1.3526	0.244824	0.611013	other
3L:22340462|22340641	circTEN-M(12,12)	Ten-m	FBgn0004449	-4.87378	-3.01505	1.3526	0.244824	0.611013	other
3L:3443458|3447724	circEIF5B(4,6)	eIF5B	FBgn0026259	-4.87378	-3.01505	1.3526	0.244824	0.611013	other
3L:462181|462558	circKLAR(21,21)	klar	FBgn0001316	-4.87378	-3.01505	1.3526	0.244824	0.611013	other
3L:5922354|5925624	circNA(1,3)	NA	n/a	-4.87378	-3.01505	1.3526	0.244824	0.611013	other
3L:827423|830728	circSF3B3(NA,2)	Sf3b3	FBgn0035162	-4.87378	-3.01505	1.3526	0.244824	0.611013	other
3R:30571809|30573072	circTMOD(17,21)	tmod	FBgn0082582	-4.87378	-3.01505	1.3526	0.244824	0.611013	other
3R:9546798|9547370	circMURA(10,10)	mura	FBgn0037705	-4.87378	-3.01505	1.3526	0.244824	0.611013	other
2L:13633394|13634473	circKUZ(8,10)	kuz	FBgn0259984	-3.93192	2.65883	1.35044	0.245202	0.611013	other
2R:3918151|3919358	circUEX(3,5)	uex	FBgn0262124	-3.22181	-1.97751	1.34766	0.245688	0.611013	other
X:8044333|8050556	circFS(1)H(6,11)	fs(1)h	FBgn0004656	-3.20457	2.51042	1.34112	0.246836	0.611013	other
2R:20922459|20923921	circRX(3,4)	Rx	FBgn0020617	-4.14624	2.20315	1.34012	0.247012	0.611013	other
3R:26883627|26884223	circT48(2,2)	T48	FBgn0004359	-4.82499	-2.93033	1.33277	0.248312	0.611013	other
2R:432220|439012	circCG45781(3,4)	CG45781	FBgn0267428	-4.68526	2.57705	1.32707	0.249328	0.611013	other
2L:1556540|1602657	circHAF(5,9)	haf	FBgn0261509	-4.82202	-3.02954	1.32494	0.249707	0.611013	other
2R:8347501|8348294	circPDM3(2,2)	pdm3	FBgn0261588	-4.82202	-3.02954	1.32494	0.249707	0.611013	other
3R:6441269|6441418	circGPP(8,8)	gpp	FBgn0264495	-4.82202	-3.02954	1.32494	0.249707	0.611013	other
3L:2534711|2536218	circSPN(20,20)	Spn	FBgn0010905	-2.8916	1.75771	1.31066	0.252276	0.611013	other
3R:19087405|19088300	circCDI(10,10)	cdi	FBgn0004876	-4.34892	-2.3154	1.28528	0.25692	0.611013	other
2L:21311753|21312208	circCRC(3,5)	crc	FBgn0000370	-4.82328	-2.70935	1.28515	0.256943	0.611013	other
2R:17275410|17295876	circMBL(5,NA)	mbl	FBgn0265487	-4.82796	-2.78536	1.28006	0.257887	0.611013	other
2L:14932514|14939028	circSIDE-II(13,18)	side-II	FBgn0259213	-4.81181	2.34611	1.26019	0.261614	0.611013	other
2L:22927438|22928072	circLT(7,NA)	lt	FBgn0002566	-4.81181	2.34611	1.26019	0.261614	0.611013	other
2L:4870478|4874169	circSMOG(5,17)	smog	FBgn0051660	-4.81181	2.34611	1.26019	0.261614	0.611013	other
2L:7648747|7651743	circSLOB(7,13)	Slob	FBgn0264087	-4.81181	2.34611	1.26019	0.261614	0.611013	other
2L:951587|953510	circCG4341(4,6)	CG4341	FBgn0028481	-4.81181	2.34611	1.26019	0.261614	0.611013	other
2L:9732916|9733532	circNCKX30C(10,11)	Nckx30C	FBgn0028704	-4.81181	2.34611	1.26019	0.261614	0.611013	other
2R:13706435|13707198	circCG17716(4,4)	CG17716	FBgn0000633	-4.81181	2.34611	1.26019	0.261614	0.611013	other
2R:13706435|13726278	circCG17716(4,11)	CG17716	FBgn0000633	-4.81181	2.34611	1.26019	0.261614	0.611013	other
2R:14285702|14287483	circIH(6,6)	Ih	FBgn0263397	-4.81181	2.34611	1.26019	0.261614	0.611013	other
2R:19459795|19460616	circPAR-1(1,1)	par-1	FBgn0260934	-4.81181	2.34611	1.26019	0.261614	0.611013	other
2R:21019159|21020241	circRIC-3(6,8)	RIC-3	FBgn0050296	-4.81181	2.34611	1.26019	0.261614	0.611013	other
2R:22262765|22263443	circDVE(2,2)	dve	FBgn0020307	-4.81181	2.34611	1.26019	0.261614	0.611013	other
2R:22338801|22346709	circLIPRIN-GAMMA(5,14)	Liprin-gamma	FBgn0034720	-4.81181	2.34611	1.26019	0.261614	0.611013	other
2R:22344714|22346709	circLIPRIN-GAMMA(12,14)	Liprin-gamma	FBgn0034720	-4.81181	2.34611	1.26019	0.261614	0.611013	other
2R:4599269|4607320	circP120CTN(2,3)	p120ctn	FBgn0260799	-4.81181	2.34611	1.26019	0.261614	0.611013	other
2R:4698503|4701261	circNIPPED-B(9,13)	Nipped-B	FBgn0026401	-4.81181	2.34611	1.26019	0.261614	0.611013	other
2R:9532346|9532984	circBRP(20,21)	brp	FBgn0259246	-4.81181	2.34611	1.26019	0.261614	0.611013	other
3L:10568129|10576475	circRBFOX1(6,11)	Rbfox1	FBgn0052062	-4.81181	2.34611	1.26019	0.261614	0.611013	other
3L:22228997|22231359	circOLF413(7,9)	olf413	FBgn0037153	-4.81181	2.34611	1.26019	0.261614	0.611013	other
3L:8948883|8949759	circNA(NA,NA)	NA	FBgn0264305,FBgn0264307	-4.81181	2.34611	1.26019	0.261614	0.611013	other
3L:9660642|9664244	circFRY(18,24)	fry	FBgn0016081	-4.81181	2.34611	1.26019	0.261614	0.611013	other
3L:979772|982297	circGLUT1(12,22)	Glut1	FBgn0264574	-4.81181	2.34611	1.26019	0.261614	0.611013	other
3R:15066596|15072259	circDPR9(6,7)	dpr9	FBgn0038282	-4.81181	2.34611	1.26019	0.261614	0.611013	other
3R:15954583|15957919	circSAP47(13,18)	Sap47	FBgn0013334	-4.81181	2.34611	1.26019	0.261614	0.611013	other
3R:16293987|16298550	circGISH(17,23)	gish	FBgn0250823	-4.81181	2.34611	1.26019	0.261614	0.611013	other
3R:16550207|16556324	circCG42342(3,9)	CG42342	FBgn0259244	-4.81181	2.34611	1.26019	0.261614	0.611013	other
3R:16565062|16567383	circCG42342(10,15)	CG42342	FBgn0259244	-4.81181	2.34611	1.26019	0.261614	0.611013	other
3R:4093946|4100015	circCG42402(5,8)	CG42402	FBgn0259821	-4.81181	2.34611	1.26019	0.261614	0.611013	other
4:639015|640736	circEKAR(2,9)	Ekar	FBgn0039916	-4.81181	2.34611	1.26019	0.261614	0.611013	other
4:653870|655435	circGW(8,10)	gw	FBgn0051992	-4.81181	2.34611	1.26019	0.261614	0.611013	other
4:992066|998705	circTOY(2,6)	toy	FBgn0019650	-4.81181	2.34611	1.26019	0.261614	0.611013	other
X:10105655|10114671	circRHOU(NA,1)	RhoU	FBgn0083940	-4.81181	2.34611	1.26019	0.261614	0.611013	other
X:12475640|12475997	circCG42258(5,6)	CG42258	FBgn0259143	-4.81181	2.34611	1.26019	0.261614	0.611013	other
X:15410832|15421628	circCNGL(20,21)	Cngl	FBgn0263257	-4.81181	2.34611	1.26019	0.261614	0.611013	other
X:16471214|16504298	circPARA(5,30)	para	FBgn0285944	-4.81181	2.34611	1.26019	0.261614	0.611013	other
X:18953526|18953918	circCG43759(NA,NA)	CG43759	FBgn0264090	-4.81181	2.34611	1.26019	0.261614	0.611013	other
X:21376120|21381063	circSLGA(9,13)	slgA	FBgn0003423	-4.81181	2.34611	1.26019	0.261614	0.611013	other
X:2372591|2375253	circPSGEF(12,NA)	PsGEF	FBgn0264598	-4.81181	2.34611	1.26019	0.261614	0.611013	other
X:6320489|6321969	circCG15894(5,7)	CG15894	FBgn0029864	-4.81181	2.34611	1.26019	0.261614	0.611013	other
X:7662112|7663554	circCT(9,10)	ct	FBgn0004198	-4.81181	2.34611	1.26019	0.261614	0.611013	other
2R:17275410|17276063	circMBL(5,5)	mbl	FBgn0265487	-1.03103	1.16276	1.24725	0.264078	0.611013	other
4:524331|526520	circZFH2(5,6)	zfh2	FBgn0004607	-4.14789	2.48941	1.21611	0.270125	0.611013	other
2R:3938552|3938885	circUEX(8,8)	uex	FBgn0262124	-3.51262	1.92699	1.20243	0.272836	0.611013	other
2L:18064634|18065730	circRDO(7,12)	rdo	FBgn0243486	-4.88735	-2.59277	1.18985	0.27536	0.611013	other
3L:23002053|23002443	circNRM(2,2)	nrm	FBgn0262509	-4.88735	-2.59277	1.18985	0.27536	0.611013	other
3R:31354462|31355783	circCG34347(9,10)	CG34347	FBgn0085376	-4.88735	-2.59277	1.18985	0.27536	0.611013	other
2L:1595060|1596421	circCG31935(1,3)	CG31935	FBgn0051935	-4.88812	-2.78817	1.18268	0.276812	0.611013	other
3L:2820059|2821707	circTET(9,NA)	Tet	FBgn0263392	-4.88812	-2.78817	1.18268	0.276812	0.611013	other
4:925575|926661	circEIF4G1(11,13)	eIF4G1	FBgn0023213	-4.88812	-2.78817	1.18268	0.276812	0.611013	other
X:3197985|3199644	circDNC(NA,NA)	dnc	FBgn0000479	-4.88812	-2.78817	1.18268	0.276812	0.611013	other
2L:16527390|16528439	circCG5953(4,1)	CG5953	FBgn0032587	-4.52956	-2.22598	1.18004	0.277348	0.611013	other
3L:20100603|20101665	circCG14186(3,4)	CG14186	FBgn0036935	-3.90682	2.31476	1.16946	0.279513	0.611013	other
2L:16278863|16279169	circCRP(3,3)	crp	FBgn0001994	-5.05154	2.15623	1.15455	0.282598	0.611013	other
2R:13718378|13719215	circCG17716(8,9)	CG17716	FBgn0000633	-5.05154	2.15623	1.15455	0.282598	0.611013	other
3L:9843232|9845439	circRASGAP1(4,5)	RasGAP1	FBgn0004390	-5.05154	2.15623	1.15455	0.282598	0.611013	other
3R:9217987|9218763	circPUM(13,15)	pum	FBgn0003165	-5.05154	2.15623	1.15455	0.282598	0.611013	other
X:6644562|6645338	circPIGS(5,7)	pigs	FBgn0029881	-4.53203	-2.1486	1.15015	0.283517	0.611013	other
X:479116|481512	circNA(3,6)	NA	n/a	-3.60673	2.0889	1.14424	0.284759	0.611013	other
X:16744614|16745953	circGOE(8,11)	goe	FBgn0027528	-3.72312	-2.07487	1.08847	0.29681	0.611013	other
2L:9503596|9504813	circCG33298(5,5)	CG33298	FBgn0032120	-3.23929	1.89596	1.08264	0.298107	0.611013	other
2R:10532039|10533968	circLOLA(25,28)	lola	FBgn0283521	-3.84023	2.08316	1.08254	0.298131	0.611013	other
2R:22723937|22725542	circJBUG(7,8)	jbug	FBgn0028371	-4.95513	-2.44817	1.07599	0.299596	0.611013	other
2R:22800627|22800915	circBLW(3,3)	blw	FBgn0011211	-4.95513	-2.44817	1.07599	0.299596	0.611013	other
3L:6332064|6333092	circCG13300(2,3)	CG13300	FBgn0035699	-4.95513	-2.44817	1.07599	0.299596	0.611013	other
X:10519348|10523564	circSPRI(14,16)	spri	FBgn0085443	-4.95513	-2.44817	1.07599	0.299596	0.611013	other
X:12829710|12886669	circPDE9(9,11)	Pde9	FBgn0259171	-4.95513	-2.44817	1.07599	0.299596	0.611013	other
4:882617|903471	circUNC-13(18,33)	unc-13	FBgn0025726	-4.77355	-2.3385	1.03635	0.308672	0.611013	other
2L:10126001|10127877	circCG44153(17,19)	CG44153	FBgn0265002	-4.92894	2.05187	1.02027	0.312455	0.611013	other
2L:10572861|10573305	circTRIM9(NA,NA)	Trim9	FBgn0051721	-4.92894	2.05187	1.02027	0.312455	0.611013	other
2L:10816024|10818566	circNOS(10,12)	Nos	FBgn0011676	-4.92894	2.05187	1.02027	0.312455	0.611013	other
2L:11366344|11369886	circSALR(4,5)	salr	FBgn0000287	-4.92894	2.05187	1.02027	0.312455	0.611013	other
2L:11590748|11591661	circKEK2(2,1)	kek2	FBgn0015400	-4.92894	2.05187	1.02027	0.312455	0.611013	other
2L:12536275|12540900	circBUN(15,20)	bun	FBgn0259176	-4.92894	2.05187	1.02027	0.312455	0.611013	other
2L:1284606|1289728	circROBO3(4,11)	robo3	FBgn0041097	-4.92894	2.05187	1.02027	0.312455	0.611013	other
2L:18209769|18211298	circCG42750(11,13)	CG42750	FBgn0261804	-4.92894	2.05187	1.02027	0.312455	0.611013	other
2L:19168095|19171251	circBRAT(7,8)	brat	FBgn0010300	-4.92894	2.05187	1.02027	0.312455	0.611013	other
2L:19925383|19929354	circSICK(18,23)	sick	FBgn0263873	-4.92894	2.05187	1.02027	0.312455	0.611013	other
2L:21127850|21129082	circNA(NA,NA)	NA	FBgn0040297,FBgn0284223	-4.92894	2.05187	1.02027	0.312455	0.611013	other
2L:2323383|2324256	circEYS(2,2)	eys	FBgn0031414	-4.92894	2.05187	1.02027	0.312455	0.611013	other
2L:2710499|2712136	circCG31690(4,5)	CG31690	FBgn0051690	-4.92894	2.05187	1.02027	0.312455	0.611013	other
2L:6668342|6670513	circNA(NA,NA)	NA	FBgn0000392,FBgn0085339	-4.92894	2.05187	1.02027	0.312455	0.611013	other
2L:7648747|7656463	circSLOB(7,16)	Slob	FBgn0264087	-4.92894	2.05187	1.02027	0.312455	0.611013	other
2L:7655054|7656463	circSLOB(14,16)	Slob	FBgn0264087	-4.92894	2.05187	1.02027	0.312455	0.611013	other
2L:8176573|8184850	circPIEZO(11,29)	Piezo	FBgn0264953	-4.92894	2.05187	1.02027	0.312455	0.611013	other
2L:8654105|8656506	circSEMA1A(11,16)	Sema1a	FBgn0011259	-4.92894	2.05187	1.02027	0.312455	0.611013	other
2L:930065|930423	circCG4341(2,2)	CG4341	FBgn0028481	-4.92894	2.05187	1.02027	0.312455	0.611013	other
2R:10334896|10340202	circSLO2(21,32)	SLO2	FBgn0261698	-4.92894	2.05187	1.02027	0.312455	0.611013	other
2R:10338622|10340202	circSLO2(26,32)	SLO2	FBgn0261698	-4.92894	2.05187	1.02027	0.312455	0.611013	other
2R:10448199|10448632	circGALPHAO(13,14)	Galphao	FBgn0001122	-4.92894	2.05187	1.02027	0.312455	0.611013	other
2R:10510190|10511004	circLOLA(NA,13)	lola	FBgn0283521	-4.92894	2.05187	1.02027	0.312455	0.611013	other
2R:11229411|11230048	circMETRO(7,9)	metro	FBgn0050021	-4.92894	2.05187	1.02027	0.312455	0.611013	other
2R:11583015|11589668	circTOU(11,18)	tou	FBgn0033636	-4.92894	2.05187	1.02027	0.312455	0.611013	other
2R:12579129|12580612	circSIN3A(7,11)	Sin3A	FBgn0022764	-4.92894	2.05187	1.02027	0.312455	0.611013	other
2R:13444428|13445138	circCNN(13,14)	cnn	FBgn0013765	-4.92894	2.05187	1.02027	0.312455	0.611013	other
2R:13654284|13654454	circCG17716(3,3)	CG17716	FBgn0000633	-4.92894	2.05187	1.02027	0.312455	0.611013	other
2R:15732068|15732968	circCG30089(2,2)	CG30089	FBgn0050089	-4.92894	2.05187	1.02027	0.312455	0.611013	other
2R:15882569|15886315	circSLI(15,21)	sli	FBgn0264089	-4.92894	2.05187	1.02027	0.312455	0.611013	other
2R:16761668|16763340	circUNC-104(21,27)	unc-104	FBgn0267002	-4.92894	2.05187	1.02027	0.312455	0.611013	other
2R:16931112|16932578	circPKC53E(7,9)	Pkc53E	FBgn0003091	-4.92894	2.05187	1.02027	0.312455	0.611013	other
2R:17907662|17914280	circELK(8,13)	Elk	FBgn0011589	-4.92894	2.05187	1.02027	0.312455	0.611013	other
2R:21019159|21021317	circRIC-3(6,10)	RIC-3	FBgn0050296	-4.92894	2.05187	1.02027	0.312455	0.611013	other
2R:23456183|23457865	circCG43795(2,2)	CG43795	FBgn0264339	-4.92894	2.05187	1.02027	0.312455	0.611013	other
2R:23484061|23485393	circCG43795(8,10)	CG43795	FBgn0264339	-4.92894	2.05187	1.02027	0.312455	0.611013	other
2R:24882631|24883612	circNKAIN(4,8)	NKAIN	FBgn0085442	-4.92894	2.05187	1.02027	0.312455	0.611013	other
2R:5846593|5847470	circDPR12(3,3)	dpr12	FBgn0085414	-4.92894	2.05187	1.02027	0.312455	0.611013	other
2R:5852946|5855682	circDPR12(4,7)	dpr12	FBgn0085414	-4.92894	2.05187	1.02027	0.312455	0.611013	other
2R:7329289|7336818	circDSCAM1(13,25)	Dscam1	FBgn0033159	-4.92894	2.05187	1.02027	0.312455	0.611013	other
2R:7361718|7366104	circDSCAM1(103,113)	Dscam1	FBgn0033159	-4.92894	2.05187	1.02027	0.312455	0.611013	other
2R:8075473|8076448	circLIG(17,22)	lig	FBgn0020279	-4.92894	2.05187	1.02027	0.312455	0.611013	other
2R:9999734|10024202	circPKA-R2(10,13)	Pka-R2	FBgn0022382	-4.92894	2.05187	1.02027	0.312455	0.611013	other
3L:15910501|15911652	circSFF(16,17)	sff	FBgn0036544	-4.92894	2.05187	1.02027	0.312455	0.611013	other
3L:16522799|16530656	circCG43373(26,28)	CG43373	FBgn0263131	-4.92894	2.05187	1.02027	0.312455	0.611013	other
3L:16715441|16716837	circDAB(3,5)	Dab	FBgn0000414	-4.92894	2.05187	1.02027	0.312455	0.611013	other
3L:17540691|17541403	circNEDD4(12,15)	Nedd4	FBgn0259174	-4.92894	2.05187	1.02027	0.312455	0.611013	other
3L:1784907|1789101	circALPHA-SPEC(8,9)	alpha-Spec	FBgn0250789	-4.92894	2.05187	1.02027	0.312455	0.611013	other
3L:19656810|19657341	circTEY(10,12)	tey	FBgn0036899	-4.92894	2.05187	1.02027	0.312455	0.611013	other
3L:21004978|21006801	circSKD(10,13)	skd	FBgn0003415	-4.92894	2.05187	1.02027	0.312455	0.611013	other
3L:22340462|22350098	circTEN-M(12,1)	Ten-m	FBgn0004449	-4.92894	2.05187	1.02027	0.312455	0.611013	other
3L:22546931|22547938	circNA(NA,NA)	NA	n/a	-4.92894	2.05187	1.02027	0.312455	0.611013	other
3L:23007328|23007707	circNRM(3,4)	nrm	FBgn0262509	-4.92894	2.05187	1.02027	0.312455	0.611013	other
3L:2947802|2952107	circSHAB(12,15)	Shab	FBgn0262593	-4.92894	2.05187	1.02027	0.312455	0.611013	other
3L:4642677|4647024	circAXO(6,11)	axo	FBgn0262870	-4.92894	2.05187	1.02027	0.312455	0.611013	other
3L:5162456|5167059	circSHEP(7,15)	shep	FBgn0052423	-4.92894	2.05187	1.02027	0.312455	0.611013	other
3L:5429163|5433855	circDIP-DELTA(2,6)	DIP-delta	FBgn0085420	-4.92894	2.05187	1.02027	0.312455	0.611013	other
3L:5431632|5433855	circDIP-DELTA(3,6)	DIP-delta	FBgn0085420	-4.92894	2.05187	1.02027	0.312455	0.611013	other
3L:7179723|7183955	circDSCAM2(28,33)	Dscam2	FBgn0265296	-4.92894	2.05187	1.02027	0.312455	0.611013	other
3L:7803269|7804707	circCG32369(7,8)	CG32369	FBgn0052369	-4.92894	2.05187	1.02027	0.312455	0.611013	other
3L:8561359|8569001	circRHEA(7,17)	rhea	FBgn0260442	-4.92894	2.05187	1.02027	0.312455	0.611013	other
3L:9944477|9946234	circBMA(4,6)	bma	FBgn0085385	-4.92894	2.05187	1.02027	0.312455	0.611013	other
3R:11023468|11023817	circSIDE-VI(8,9)	side-VI	FBgn0083950	-4.92894	2.05187	1.02027	0.312455	0.611013	other
3R:11535583|11536179	circDPR4(2,3)	dpr4	FBgn0053512	-4.92894	2.05187	1.02027	0.312455	0.611013	other
3R:12683137|12688121	circKAR(3,6)	kar	FBgn0001296	-4.92894	2.05187	1.02027	0.312455	0.611013	other
3R:13019342|13025044	circCTBP(5,16)	CtBP	FBgn0020496	-4.92894	2.05187	1.02027	0.312455	0.611013	other
3R:13232679|13233124	circACE(4,5)	Ace	FBgn0000024	-4.92894	2.05187	1.02027	0.312455	0.611013	other
3R:14823863|14827656	circBTSZ(14,19)	btsz	FBgn0266756	-4.92894	2.05187	1.02027	0.312455	0.611013	other
3R:15951602|15955205	circSAP47(9,15)	Sap47	FBgn0013334	-4.92894	2.05187	1.02027	0.312455	0.611013	other
3R:15954158|15957919	circSAP47(11,18)	Sap47	FBgn0013334	-4.92894	2.05187	1.02027	0.312455	0.611013	other
3R:16550207|16552466	circCG42342(3,8)	CG42342	FBgn0259244	-4.92894	2.05187	1.02027	0.312455	0.611013	other
3R:17057419|17058704	circDAD(5,5)	Dad	FBgn0020493	-4.92894	2.05187	1.02027	0.312455	0.611013	other
3R:17238913|17239907	circBEAT-IIB(5,7)	beat-IIb	FBgn0038494	-4.92894	2.05187	1.02027	0.312455	0.611013	other
3R:17331018|17332709	circBEAT-IIA(4,5)	beat-IIa	FBgn0038498	-4.92894	2.05187	1.02027	0.312455	0.611013	other
3R:19316006|19320129	circDL(6,7)	Dl	FBgn0000463	-4.92894	2.05187	1.02027	0.312455	0.611013	other
3R:19763598|19766647	circGLUCLALPHA(10,18)	GluClalpha	FBgn0024963	-4.92894	2.05187	1.02027	0.312455	0.611013	other
3R:20211081|20213914	circNLG4(4,8)	Nlg4	FBgn0083975	-4.92894	2.05187	1.02027	0.312455	0.611013	other
3R:20226345|20228101	circNLG4(12,13)	Nlg4	FBgn0083975	-4.92894	2.05187	1.02027	0.312455	0.611013	other
3R:20705961|20706386	circOAMB(6,6)	Oamb	FBgn0024944	-4.92894	2.05187	1.02027	0.312455	0.611013	other
3R:24682308|24695417	circSLO(13,22)	slo	FBgn0003429	-4.92894	2.05187	1.02027	0.312455	0.611013	other
3R:28235075|28235453	circCG34354(7,8)	CG34354	FBgn0085383	-4.92894	2.05187	1.02027	0.312455	0.611013	other
3R:28462004|28464189	circBEAT-VI(NA,5)	beat-VI	FBgn0039584	-4.92894	2.05187	1.02027	0.312455	0.611013	other
3R:29640229|29642263	circDOP1R2(3,4)	Dop1R2	FBgn0266137	-4.92894	2.05187	1.02027	0.312455	0.611013	other
3R:31150394|31158395	circGYCBETA100B(4,16)	Gycbeta100B	FBgn0013973	-4.92894	2.05187	1.02027	0.312455	0.611013	other
3R:3849499|3850235	circCG41099(4,5)	CG41099	FBgn0039955	-4.92894	2.05187	1.02027	0.312455	0.611013	other
3R:5291990|5299573	circMTD(12,27)	mtd	FBgn0013576	-4.92894	2.05187	1.02027	0.312455	0.611013	other
3R:5298202|5299573	circMTD(25,27)	mtd	FBgn0013576	-4.92894	2.05187	1.02027	0.312455	0.611013	other
3R:7191389|7192131	circLAP(5,8)	lap	FBgn0086372	-4.92894	2.05187	1.02027	0.312455	0.611013	other
3R:7192492|7192970	circLAP(9,12)	lap	FBgn0086372	-4.92894	2.05187	1.02027	0.312455	0.611013	other
3R:7603104|7605468	circNLG3(12,13)	Nlg3	FBgn0083963	-4.92894	2.05187	1.02027	0.312455	0.611013	other
3R:8619786|8622857	circ5-HT2B(3,6)	5-HT2B	FBgn0261929	-4.92894	2.05187	1.02027	0.312455	0.611013	other
4:1247102|1255998	circCADPS(18,23)	Cadps	FBgn0053653	-4.92894	2.05187	1.02027	0.312455	0.611013	other
4:390425|391544	circDATI(11,11)	dati	FBgn0262636	-4.92894	2.05187	1.02027	0.312455	0.611013	other
4:480035|481704	circASATOR(13,16)	Asator	FBgn0039908	-4.92894	2.05187	1.02027	0.312455	0.611013	other
4:529693|531783	circZFH2(7,10)	zfh2	FBgn0004607	-4.92894	2.05187	1.02027	0.312455	0.611013	other
4:550754|553741	circTHD1(6,7)	Thd1	FBgn0026869	-4.92894	2.05187	1.02027	0.312455	0.611013	other
4:822307|823618	circSOX102F(NA,6)	Sox102F	FBgn0039938	-4.92894	2.05187	1.02027	0.312455	0.611013	other
X:10519348|10519777	circSPRI(14,14)	spri	FBgn0085443	-4.92894	2.05187	1.02027	0.312455	0.611013	other
X:10699257|10701121	circX11LBETA(6,6)	X11Lbeta	FBgn0052677	-4.92894	2.05187	1.02027	0.312455	0.611013	other
X:11395240|11396571	circDLG1(24,26)	dlg1	FBgn0001624	-4.92894	2.05187	1.02027	0.312455	0.611013	other
X:1225434|1226282	circCG3638(12,13)	CG3638	FBgn0261444	-4.92894	2.05187	1.02027	0.312455	0.611013	other
X:12316764|12317405	circTEN-A(24,25)	Ten-a	FBgn0267001	-4.92894	2.05187	1.02027	0.312455	0.611013	other
X:1233803|1234279	circCG3638(15,16)	CG3638	FBgn0261444	-4.92894	2.05187	1.02027	0.312455	0.611013	other
X:1309859|1316161	circDAAM(15,16)	DAAM	FBgn0025641	-4.92894	2.05187	1.02027	0.312455	0.611013	other
X:15097456|15101172	circRAB3-GEF(10,16)	Rab3-GEF	FBgn0030613	-4.92894	2.05187	1.02027	0.312455	0.611013	other
X:15177693|15184083	circCG43737(3,5)	CG43737	FBgn0263994	-4.92894	2.05187	1.02027	0.312455	0.611013	other
X:15420356|15421628	circCNGL(21,21)	Cngl	FBgn0263257	-4.92894	2.05187	1.02027	0.312455	0.611013	other
X:1681573|1684557	circCG32809(11,17)	CG32809	FBgn0023531	-4.92894	2.05187	1.02027	0.312455	0.611013	other
X:19511113|19515644	circCG14200(5,8)	CG14200	FBgn0031023	-4.92894	2.05187	1.02027	0.312455	0.611013	other
X:20310278|20315949	circCG1504(3,5)	CG1504	FBgn0031100	-4.92894	2.05187	1.02027	0.312455	0.611013	other
X:20310278|20329542	circCG1504(3,7)	CG1504	FBgn0031100	-4.92894	2.05187	1.02027	0.312455	0.611013	other
X:20487008|20491394	circRHOGAP19D(15,18)	RhoGAP19D	FBgn0031118	-4.92894	2.05187	1.02027	0.312455	0.611013	other
X:21060495|21061557	circBVES(3,3)	bves	FBgn0031150	-4.92894	2.05187	1.02027	0.312455	0.611013	other
X:21211080|21211799	circCG32521(6,7)	CG32521	FBgn0052521	-4.92894	2.05187	1.02027	0.312455	0.611013	other
X:4082794|4086250	circCG43689(8,13)	CG43689	FBgn0263772	-4.92894	2.05187	1.02027	0.312455	0.611013	other
X:5351829|5353004	circSK(3,3)	SK	FBgn0029761	-4.92894	2.05187	1.02027	0.312455	0.611013	other
X:6483794|6485527	circCG42340(6,9)	CG42340	FBgn0259242	-4.92894	2.05187	1.02027	0.312455	0.611013	other
X:7660406|7663554	circCT(6,10)	ct	FBgn0004198	-4.92894	2.05187	1.02027	0.312455	0.611013	other
X:8040602|8060158	circFS(1)H(2,23)	fs(1)h	FBgn0004656	-4.92894	2.05187	1.02027	0.312455	0.611013	other
X:8191812|8192161	circSDT(7,8)	sdt	FBgn0261873	-4.92894	2.05187	1.02027	0.312455	0.611013	other
2R:3918151|3933463	circUEX(3,7)	uex	FBgn0262124	-4.95802	-2.49314	1.01771	0.313062	0.611013	other
2R:7322560|7323332	circDSCAM1(4,6)	Dscam1	FBgn0033159	-4.95802	-2.49314	1.01771	0.313062	0.611013	other
3R:15331667|15333044	circFKBP39(1,3)	Fkbp39	FBgn0013269	-4.95802	-2.49314	1.01771	0.313062	0.611013	other
3R:16931116|16931613	circABD-B(4,5)	Abd-B	FBgn0000015	-4.95802	-2.49314	1.01771	0.313062	0.611013	other
2L:17737964|17739713	circCADN(26,26)	CadN	FBgn0015609	-3.48129	1.71731	0.999404	0.317455	0.611013	other
4:898393|909184	circUNC-13(28,40)	unc-13	FBgn0025726	-4.9613	-2.3027	0.952824	0.329002	0.611013	other
X:5396184|5396600	circSK(16,18)	SK	FBgn0029761	-4.83392	-2.23331	0.951447	0.329351	0.611013	other
2L:19907762|19910432	circSICK(14,16)	sick	FBgn0263873	-4.55106	2.05557	0.932249	0.334279	0.611013	other
2L:11035516|11036269	circSAMUEL(6,6)	Samuel	FBgn0032330	-5.02709	-2.2541	0.930356	0.33477	0.611013	other
2L:11236204|11237220	circAB(9,11)	ab	FBgn0264442	-5.02709	-2.2541	0.930356	0.33477	0.611013	other
2L:11779|17212	circL(2)GL(3,8)	l(2)gl	FBgn0002121	-5.02709	-2.2541	0.930356	0.33477	0.611013	other
2L:12351704|12358261	circBRU2(4,5)	bru2	FBgn0262475	-5.02709	-2.2541	0.930356	0.33477	0.611013	other
2L:1394192|1397252	circROBO2(10,13)	robo2	FBgn0002543	-5.02709	-2.2541	0.930356	0.33477	0.611013	other
2L:18776149|18780331	circHAM(6,8)	ham	FBgn0045852	-5.02709	-2.2541	0.930356	0.33477	0.611013	other
2L:19409404|19410643	circPAX(7,11)	Pax	FBgn0041789	-5.02709	-2.2541	0.930356	0.33477	0.611013	other
2L:22643129|22643882	circCG40006(2,3)	CG40006	FBgn0058006	-5.02709	-2.2541	0.930356	0.33477	0.611013	other
2L:4405836|4409370	circCG15431(1,3)	CG15431	FBgn0031602	-5.02709	-2.2541	0.930356	0.33477	0.611013	other
2L:4987907|4989410	circCG34126(10,13)	CG34126	FBgn0083962	-5.02709	-2.2541	0.930356	0.33477	0.611013	other
2L:5204463|5204903	circMSP300(40,41)	Msp300	FBgn0261836	-5.02709	-2.2541	0.930356	0.33477	0.611013	other
2L:545816|546443	circNACHRBETA3(3,3)	nAChRbeta3	FBgn0031261	-5.02709	-2.2541	0.930356	0.33477	0.611013	other
2L:9796589|9802437	circNACHRALPHA6(2,7)	nAChRalpha6	FBgn0032151	-5.02709	-2.2541	0.930356	0.33477	0.611013	other
2R:10128581|10129029	circNA(NA,NA)	NA	FBgn0050011,FBgn0284235	-5.02709	-2.2541	0.930356	0.33477	0.611013	other
2R:13865757|13874459	circSHOT(3,18)	shot	FBgn0013733	-5.02709	-2.2541	0.930356	0.33477	0.611013	other
2R:13916854|13917910	circSHOT(37,41)	shot	FBgn0013733	-5.02709	-2.2541	0.930356	0.33477	0.611013	other
2R:13988373|13989986	circRN-TRE(6,10)	RN-tre	FBgn0020620	-5.02709	-2.2541	0.930356	0.33477	0.611013	other
2R:14315237|14329814	circSHROOM(3,8)	Shroom	FBgn0085408	-5.02709	-2.2541	0.930356	0.33477	0.611013	other
2R:14793502|14793840	circKN(14,15)	kn	FBgn0001319	-5.02709	-2.2541	0.930356	0.33477	0.611013	other
2R:1513849|1523483	circMAF1(1,NA)	Maf1	FBgn0267861	-5.02709	-2.2541	0.930356	0.33477	0.611013	other
2R:17531047|17532182	circPATRONIN(26,31)	Patronin	FBgn0263197	-5.02709	-2.2541	0.930356	0.33477	0.611013	other
2R:19477616|19478865	circPAR-1(22,26)	par-1	FBgn0260934	-5.02709	-2.2541	0.930356	0.33477	0.611013	other
2R:21204613|21208671	circGYG(2,8)	Gyg	FBgn0265191	-5.02709	-2.2541	0.930356	0.33477	0.611013	other
2R:21510867|21512177	circMESK2(7,10)	MESK2	FBgn0043070	-5.02709	-2.2541	0.930356	0.33477	0.611013	other
2R:22111328|22112588	circVRP1(9,11)	Vrp1	FBgn0243516	-5.02709	-2.2541	0.930356	0.33477	0.611013	other
2R:22162905|22164989	circA(6,7)	a	FBgn0000008	-5.02709	-2.2541	0.930356	0.33477	0.611013	other
2R:22338801|22345293	circLIPRIN-GAMMA(5,12)	Liprin-gamma	FBgn0034720	-5.02709	-2.2541	0.930356	0.33477	0.611013	other
2R:23785912|23786355	circSONA(17,17)	sona	FBgn0034903	-5.02709	-2.2541	0.930356	0.33477	0.611013	other
2R:24817594|24820007	circDLL(2,3)	Dll	FBgn0000157	-5.02709	-2.2541	0.930356	0.33477	0.611013	other
2R:24894084|24901055	circNACP60E(5,6)	NaCP60E	FBgn0085434	-5.02709	-2.2541	0.930356	0.33477	0.611013	other
2R:24934058|24934835	circCG30427(15,16)	CG30427	FBgn0043792	-5.02709	-2.2541	0.930356	0.33477	0.611013	other
2R:3900797|3901330	circUEX(2,2)	uex	FBgn0262124	-5.02709	-2.2541	0.930356	0.33477	0.611013	other
2R:547232|579217	circCG45781(7,9)	CG45781	FBgn0267428	-5.02709	-2.2541	0.930356	0.33477	0.611013	other
2R:642100|642363	circCG45781(10,10)	CG45781	FBgn0267428	-5.02709	-2.2541	0.930356	0.33477	0.611013	other
2R:7853406|7854720	circDGK(20,22)	Dgk	FBgn0085390	-5.02709	-2.2541	0.930356	0.33477	0.611013	other
2R:9258840|9267976	circPKN(14,16)	Pkn	FBgn0020621	-5.02709	-2.2541	0.930356	0.33477	0.611013	other
3L:11674268|11675741	circCG32085(5,NA)	CG32085	FBgn0052085	-5.02709	-2.2541	0.930356	0.33477	0.611013	other
3L:1716272|1718153	circDRPR(2,10)	drpr	FBgn0027594	-5.02709	-2.2541	0.930356	0.33477	0.611013	other
3L:17602675|17603383	circEIP74EF(10,10)	Eip74EF	FBgn0000567	-5.02709	-2.2541	0.930356	0.33477	0.611013	other
3L:17644891|17649246	circNA(7,1)	NA	n/a	-5.02709	-2.2541	0.930356	0.33477	0.611013	other
3L:19423774|19478095	circNA(6,2)	NA	n/a	-5.02709	-2.2541	0.930356	0.33477	0.611013	other
3L:20321269|20343060	circNA(3,3)	NA	n/a	-5.02709	-2.2541	0.930356	0.33477	0.611013	other
3L:21914776|21915655	circMUB(6,11)	mub	FBgn0262737	-5.02709	-2.2541	0.930356	0.33477	0.611013	other
3L:23889105|23890206	circCG40470(5,7)	CG40470	FBgn0058470	-5.02709	-2.2541	0.930356	0.33477	0.611013	other
3L:2509364|2510557	circSPN(6,8)	Spn	FBgn0010905	-5.02709	-2.2541	0.930356	0.33477	0.611013	other
3L:2560116|2564695	circMSN(12,16)	msn	FBgn0010909	-5.02709	-2.2541	0.930356	0.33477	0.611013	other
3L:2610494|2612003	circPXN(6,9)	Pxn	FBgn0011828	-5.02709	-2.2541	0.930356	0.33477	0.611013	other
3L:3310520|3310896	circZNT63C(7,8)	ZnT63C	FBgn0035432	-5.02709	-2.2541	0.930356	0.33477	0.611013	other
3L:4326984|4336319	circCIP4(11,14)	Cip4	FBgn0035533	-5.02709	-2.2541	0.930356	0.33477	0.611013	other
3L:547482|552270	circHIPK(3,NA)	Hipk	FBgn0035142	-5.02709	-2.2541	0.930356	0.33477	0.611013	other
3L:5763048|5763776	circCG10576(4,5)	CG10576	FBgn0035630	-5.02709	-2.2541	0.930356	0.33477	0.611013	other
3L:5771618|5774076	circSCNY(6,7)	scny	FBgn0260936	-5.02709	-2.2541	0.930356	0.33477	0.611013	other
3L:5805828|5807988	circS6K(3,10)	S6k	FBgn0283472	-5.02709	-2.2541	0.930356	0.33477	0.611013	other
3L:8469410|8469682	circGUG(13,15)	Gug	FBgn0010825	-5.02709	-2.2541	0.930356	0.33477	0.611013	other
3L:8469410|8470483	circGUG(13,20)	Gug	FBgn0010825	-5.02709	-2.2541	0.930356	0.33477	0.611013	other
3L:9107956|9130078	circBOL(7,14)	bol	FBgn0011206	-5.02709	-2.2541	0.930356	0.33477	0.611013	other
3R:10866529|10866976	circSELR(5,7)	SelR	FBgn0267376	-5.02709	-2.2541	0.930356	0.33477	0.611013	other
3R:13757183|13757783	circCG34383(14,16)	CG34383	FBgn0085412	-5.02709	-2.2541	0.930356	0.33477	0.611013	other
3R:14814249|14821283	circBTSZ(11,13)	btsz	FBgn0266756	-5.02709	-2.2541	0.930356	0.33477	0.611013	other
3R:16569140|16569682	circCG42342(17,18)	CG42342	FBgn0259244	-5.02709	-2.2541	0.930356	0.33477	0.611013	other
3R:17064716|17064961	circDAD(6,7)	Dad	FBgn0020493	-5.02709	-2.2541	0.930356	0.33477	0.611013	other
3R:18171529|18177048	circWRD(12,21)	wrd	FBgn0042693	-5.02709	-2.2541	0.930356	0.33477	0.611013	other
3R:19011561|19013449	circGUKH(3,4)	gukh	FBgn0026239	-5.02709	-2.2541	0.930356	0.33477	0.611013	other
3R:19308707|19312064	circDL(4,5)	Dl	FBgn0000463	-5.02709	-2.2541	0.930356	0.33477	0.611013	other
3R:19311816|19316072	circDL(5,6)	Dl	FBgn0000463	-5.02709	-2.2541	0.930356	0.33477	0.611013	other
3R:19763598|19764413	circGLUCLALPHA(10,12)	GluClalpha	FBgn0024963	-5.02709	-2.2541	0.930356	0.33477	0.611013	other
3R:20992241|20994423	circCALX(8,8)	Calx	FBgn0013995	-5.02709	-2.2541	0.930356	0.33477	0.611013	other
3R:21375060|21375912	circMOD(MDG4)(12,12)	mod(mdg4)	FBgn0002781	-5.02709	-2.2541	0.930356	0.33477	0.611013	other
3R:23155809|23156493	circUNK(11,12)	unk	FBgn0004395	-5.02709	-2.2541	0.930356	0.33477	0.611013	other
3R:23209342|23209883	circCNC(16,17)	cnc	FBgn0262975	-5.02709	-2.2541	0.930356	0.33477	0.611013	other
3R:23337896|23340527	circPNT(11,12)	pnt	FBgn0003118	-5.02709	-2.2541	0.930356	0.33477	0.611013	other
3R:23567515|23567952	circBEAT-IV(2,2)	beat-IV	FBgn0039089	-5.02709	-2.2541	0.930356	0.33477	0.611013	other
3R:24727706|24728326	circTOK(4,4)	tok	FBgn0004885	-5.02709	-2.2541	0.930356	0.33477	0.611013	other
3R:25706287|25709517	circLPR2(9,11)	LpR2	FBgn0051092	-5.02709	-2.2541	0.930356	0.33477	0.611013	other
3R:25889655|25890278	circLNK(4,4)	Lnk	FBgn0028717	-5.02709	-2.2541	0.930356	0.33477	0.611013	other
3R:26584300|26585718	circSCRIB(36,36)	scrib	FBgn0263289	-5.02709	-2.2541	0.930356	0.33477	0.611013	other
3R:26584300|26590717	circSCRIB(36,38)	scrib	FBgn0263289	-5.02709	-2.2541	0.930356	0.33477	0.611013	other
3R:27182998|27183862	circSER(10,11)	Ser	FBgn0004197	-5.02709	-2.2541	0.930356	0.33477	0.611013	other
3R:30109295|30110618	circSIMA(11,12)	sima	FBgn0266411	-5.02709	-2.2541	0.930356	0.33477	0.611013	other
3R:30800038|30800963	circWTS(7,7)	wts	FBgn0011739	-5.02709	-2.2541	0.930356	0.33477	0.611013	other
3R:31191322|31191834	circMESH(15,16)	mesh	FBgn0051004	-5.02709	-2.2541	0.930356	0.33477	0.611013	other
3R:3752167|3754040	circNA(2,NA)	NA	n/a	-5.02709	-2.2541	0.930356	0.33477	0.611013	other
3R:4379450|4379824	circSFXN1-3(5,6)	Sfxn1-3	FBgn0037239	-5.02709	-2.2541	0.930356	0.33477	0.611013	other
3R:5201645|5203434	circCNO(21,25)	cno	FBgn0259212	-5.02709	-2.2541	0.930356	0.33477	0.611013	other
3R:5707184|5707941	circPLX(7,7)	plx	FBgn0261261	-5.02709	-2.2541	0.930356	0.33477	0.611013	other
3R:8108232|8111301	circPUC(3,4)	puc	FBgn0243512	-5.02709	-2.2541	0.930356	0.33477	0.611013	other
3R:9621519|9622774	circCG8312(4,6)	CG8312	FBgn0037720	-5.02709	-2.2541	0.930356	0.33477	0.611013	other
4:1043468|1045248	circCAMKII(10,12)	CaMKII	FBgn0264607	-5.02709	-2.2541	0.930356	0.33477	0.611013	other
4:503851|526520	circZFH2(2,6)	zfh2	FBgn0004607	-5.02709	-2.2541	0.930356	0.33477	0.611013	other
4:613615|614422	circEPH(6,7)	Eph	FBgn0025936	-5.02709	-2.2541	0.930356	0.33477	0.611013	other
4:72321|94615	circPAN(5,15)	pan	FBgn0085432	-5.02709	-2.2541	0.930356	0.33477	0.611013	other
4:85712|87166	circPAN(11,13)	pan	FBgn0085432	-5.02709	-2.2541	0.930356	0.33477	0.611013	other
X:11395240|11399816	circDLG1(24,31)	dlg1	FBgn0001624	-5.02709	-2.2541	0.930356	0.33477	0.611013	other
X:11550477|11551347	circDRAK(5,7)	Drak	FBgn0052666	-5.02709	-2.2541	0.930356	0.33477	0.611013	other
X:17463593|17464948	circCG43658(5,6)	CG43658	FBgn0263706	-5.02709	-2.2541	0.930356	0.33477	0.611013	other
X:22502195|22503740	circL(1)G0196(19,23)	l(1)G0196	FBgn0027279	-5.02709	-2.2541	0.930356	0.33477	0.611013	other
X:23030190|23030853	circZYD(8,10)	zyd	FBgn0265767	-5.02709	-2.2541	0.930356	0.33477	0.611013	other
X:271088|274528	circEWG(6,17)	ewg	FBgn0005427	-5.02709	-2.2541	0.930356	0.33477	0.611013	other
X:477607|479509	circNA(3,3)	NA	n/a	-5.02709	-2.2541	0.930356	0.33477	0.611013	other
X:52947|93413	circNA(NA,NA)	NA	n/a	-5.02709	-2.2541	0.930356	0.33477	0.611013	other
X:5376048|5383646	circSK(7,13)	SK	FBgn0029761	-5.02709	-2.2541	0.930356	0.33477	0.611013	other
X:7660406|7661138	circCT(6,8)	ct	FBgn0004198	-5.02709	-2.2541	0.930356	0.33477	0.611013	other
X:8583541|8584575	circCG12065(5,6)	CG12065	FBgn0030052	-5.02709	-2.2541	0.930356	0.33477	0.611013	other
X:9382610|9383365	circMGL(13,14)	mgl	FBgn0261260	-5.02709	-2.2541	0.930356	0.33477	0.611013	other
3R:4182062|4182927	circCG12581(4,4)	CG12581	FBgn0037213	-4.42827	-1.91251	0.924282	0.336353	0.611013	other
2R:5241896|5246137	circNIPPED-A(19,21)	Nipped-A	FBgn0053554	-4.41429	1.88341	0.915449	0.338673	0.611013	other
2R:6151830|6152550	circECR(11,12)	EcR	FBgn0000546	-4.06019	-1.83379	0.907112	0.340882	0.611013	other
2L:14195733|14197867	circDYRK2(6,10)	Dyrk2	FBgn0016930	-4.22888	1.92987	0.905343	0.341353	0.611013	other
2R:22555218|22556794	circPX(17,17)	px	FBgn0003175	-4.43845	1.65264	0.897098	0.343561	0.611013	other
2R:12891467|12893051	circVG(3,4)	vg	FBgn0003975	-4.33224	1.94282	0.873827	0.349898	0.611013	other
3R:11879361|11883935	circNA(6,3)	NA	n/a	-4.30225	-1.91686	0.863434	0.35278	0.611013	other
3R:9213760|9214265	circPUM(11,12)	pum	FBgn0003165	-4.00969	2.30551	0.836925	0.360278	0.611013	other
2L:9503593|9504813	circCG33298(5,5)	CG33298	FBgn0032120	-2.13205	1.25334	0.807331	0.36891	0.611013	other
2L:19880|20020	circL(2)GL(11,13)	l(2)gl	FBgn0002121	-5.03223	-2.09894	0.807186	0.368954	0.611013	other
2L:6206210|6206867	circSMAL(9,10)	smal	FBgn0085409	-5.03223	-2.09894	0.807186	0.368954	0.611013	other
2L:8915354|8916053	circCG34398(4,6)	CG34398	FBgn0085427	-5.03223	-2.09894	0.807186	0.368954	0.611013	other
2R:13988373|13989968	circRN-TRE(6,9)	RN-tre	FBgn0020620	-5.03223	-2.09894	0.807186	0.368954	0.611013	other
2R:7322560|7348975	circDSCAM1(4,54)	Dscam1	FBgn0033159	-5.03223	-2.09894	0.807186	0.368954	0.611013	other
2R:7727942|7729708	circCG18812(13,18)	CG18812	FBgn0042135	-5.03223	-2.09894	0.807186	0.368954	0.611013	other
2R:7778475|7779885	circNA(NA,NA)	NA	FBgn0050497,FBgn0266526	-5.03223	-2.09894	0.807186	0.368954	0.611013	other
3L:18172060|18173554	circHID(3,4)	hid	FBgn0003997	-5.03223	-2.09894	0.807186	0.368954	0.611013	other
3L:19930821|19931295	circRHOGDI(3,5)	RhoGDI	FBgn0036921	-5.03223	-2.09894	0.807186	0.368954	0.611013	other
3L:21976295|21977630	circCG7470(2,7)	CG7470	FBgn0037146	-5.03223	-2.09894	0.807186	0.368954	0.611013	other
3L:4324922|4325410	circCIP4(7,9)	Cip4	FBgn0035533	-5.03223	-2.09894	0.807186	0.368954	0.611013	other
3L:7034503|7038151	circMP(11,18)	Mp	FBgn0260660	-5.03223	-2.09894	0.807186	0.368954	0.611013	other
3L:7931755|7933234	circSYD(14,18)	syd	FBgn0024187	-5.03223	-2.09894	0.807186	0.368954	0.611013	other
3R:13756376|13760362	circCG34383(12,21)	CG34383	FBgn0085412	-5.03223	-2.09894	0.807186	0.368954	0.611013	other
3R:17088342|17091394	circCAL1(1,2)	cal1	FBgn0038478	-5.03223	-2.09894	0.807186	0.368954	0.611013	other
3R:26598577|26599293	circSCRIB(42,43)	scrib	FBgn0263289	-5.03223	-2.09894	0.807186	0.368954	0.611013	other
3R:8785730|8786925	circNA(NA,NA)	NA	FBgn0046874,FBgn0261015	-5.03223	-2.09894	0.807186	0.368954	0.611013	other
X:14255459|14256757	circMUD(12,16)	mud	FBgn0002873	-5.03223	-2.09894	0.807186	0.368954	0.611013	other
X:15936799|15937754	circSTIM(7,8)	Stim	FBgn0045073	-5.03223	-2.09894	0.807186	0.368954	0.611013	other
X:9165682|9169262	circMEI-P26(4,8)	mei-P26	FBgn0026206	-5.03223	-2.09894	0.807186	0.368954	0.611013	other
4:953513|955050	circ4E-T(3,7)	4E-T	FBgn0052016	-4.31151	-1.80828	0.794079	0.37287	0.611013	other
3L:1003396|1003821	circTRIO(10,11)	trio	FBgn0024277	-4.39761	-1.69665	0.780544	0.376975	0.611013	other
3R:14529177|14530230	circPDE6(12,12)	Pde6	FBgn0038237	-3.96113	1.8321	0.777816	0.37781	0.611013	other
2L:21616182|21616573	circCG2201(5,5)	CG2201	FBgn0032955	-4.39724	-1.55332	0.768576	0.380658	0.611013	other
3L:135458|136335	circPDK1(7,8)	Pdk1	FBgn0020386	-3.4432	-1.56382	0.757928	0.383978	0.611013	other
X:19632637|19636469	circE(Y)3(10,15)	e(y)3	FBgn0087008	-4.32983	1.57718	0.746118	0.387708	0.611013	other
2R:18636143|18638617	circCG30122(8,11)	CG30122	FBgn0050122	-4.39147	1.515	0.744179	0.388325	0.611013	other
3L:25961360|25978150	circCG40178(7,10)	CG40178	FBgn0058178	-3.39902	1.44961	0.735433	0.391128	0.611013	other
2L:18779805|18780331	circHAM(8,8)	ham	FBgn0045852	-4.50956	-1.8988	0.724704	0.394605	0.611013	other
2R:8674647|8676607	circACSL(7,11)	Acsl	FBgn0263120	-4.59258	-1.88772	0.72247	0.395335	0.611013	other
2R:14961386|14961841	circAPKC(21,22)	aPKC	FBgn0261854	-4.63902	-1.90887	0.714595	0.397923	0.611013	other
X:10060448|10061348	circCG15312(6,8)	CG15312	FBgn0030174	-4.63902	-1.90887	0.714595	0.397923	0.611013	other
X:20443389|20465431	circNA(7,8)	NA	n/a	-4.4929	1.64409	0.702287	0.402016	0.611013	other
2R:16424038|16424651	circSEMA2B(10,11)	Sema2b	FBgn0264273	-4.36962	1.63175	0.676178	0.410906	0.611013	other
2R:13067132|13068236	circDRL-2(6,10)	Drl-2	FBgn0033791	-4.39944	1.59787	0.673268	0.411914	0.611013	other
2R:8521114|8522728	circMTT(20,20)	mtt	FBgn0050361	-4.39944	1.59787	0.673268	0.411914	0.611013	other
3L:10326637|10327515	circLNCRNA:CR46006(2,3)	lncRNA:CR46006	FBgn0267668	-4.39944	1.59787	0.673268	0.411914	0.611013	other
X:6320489|6327932	circCG15894(5,11)	CG15894	FBgn0029864	-4.39944	1.59787	0.673268	0.411914	0.611013	other
2L:10080375|10137559	circCG44153(12,20)	CG44153	FBgn0265002	-5.05641	1.56552	0.671168	0.412645	0.611013	other
2L:10096914|10098010	circCG44153(15,16)	CG44153	FBgn0265002	-5.05641	1.56552	0.671168	0.412645	0.611013	other
2L:10096914|10137559	circCG44153(15,20)	CG44153	FBgn0265002	-5.05641	1.56552	0.671168	0.412645	0.611013	other
2L:10496629|10498155	circMYO31DF(7,8)	Myo31DF	FBgn0086347	-5.05641	1.56552	0.671168	0.412645	0.611013	other
2L:10816024|10817144	circNOS(10,11)	Nos	FBgn0011676	-5.05641	1.56552	0.671168	0.412645	0.611013	other
2L:10830600|10832096	circNOS(19,20)	Nos	FBgn0011676	-5.05641	1.56552	0.671168	0.412645	0.611013	other
2L:11162984|11166143	circCA-BETA(8,15)	Ca-beta	FBgn0259822	-5.05641	1.56552	0.671168	0.412645	0.611013	other
2L:12153508|12155658	circCG31760(5,6)	CG31760	FBgn0051760	-5.05641	1.56552	0.671168	0.412645	0.611013	other
2L:1390893|1397252	circROBO2(6,13)	robo2	FBgn0002543	-5.05641	1.56552	0.671168	0.412645	0.611013	other
2L:14076580|14077198	circNACHRALPHA5(8,9)	nAChRalpha5	FBgn0028875	-5.05641	1.56552	0.671168	0.412645	0.611013	other
2L:14610684|14611916	circOSP(10,11)	osp	FBgn0003016	-5.05641	1.56552	0.671168	0.412645	0.611013	other
2L:15578883|15580850	circKEK3(4,4)	kek3	FBgn0028370	-5.05641	1.56552	0.671168	0.412645	0.611013	other
2L:15650173|15652098	circCG4587(9,13)	CG4587	FBgn0028863	-5.05641	1.56552	0.671168	0.412645	0.611013	other
2L:16698139|16698348	circGRP(8,8)	grp	FBgn0261278	-5.05641	1.56552	0.671168	0.412645	0.611013	other
2L:18062362|18065730	circRDO(5,12)	rdo	FBgn0243486	-5.05641	1.56552	0.671168	0.412645	0.611013	other
2L:1853454|1855797	circWRY(10,14)	wry	FBgn0051665	-5.05641	1.56552	0.671168	0.412645	0.611013	other
2L:19166085|19171251	circBRAT(6,8)	brat	FBgn0010300	-5.05641	1.56552	0.671168	0.412645	0.611013	other
2L:19714889|19715953	circNA(NA,NA)	NA	FBgn0000464,FBgn0267964	-5.05641	1.56552	0.671168	0.412645	0.611013	other
2L:19928623|19929354	circSICK(22,23)	sick	FBgn0263873	-5.05641	1.56552	0.671168	0.412645	0.611013	other
2L:20903016|20903559	circNA(NA,NA)	NA	FBgn0032901,FBgn0263996	-5.05641	1.56552	0.671168	0.412645	0.611013	other
2L:21273324|21274429	circCG8671(5,7)	CG8671	FBgn0032938	-5.05641	1.56552	0.671168	0.412645	0.611013	other
2L:21634420|21635210	circAC3(4,6)	Ac3	FBgn0023416	-5.05641	1.56552	0.671168	0.412645	0.611013	other
2L:21668106|21673272	circCG2225(4,13)	CG2225	FBgn0032957	-5.05641	1.56552	0.671168	0.412645	0.611013	other
2L:21833371|21836641	circTSH(2,2)	tsh	FBgn0003866	-5.05641	1.56552	0.671168	0.412645	0.611013	other
2L:230538|231034	circKIS(14,15)	kis	FBgn0266557	-5.05641	1.56552	0.671168	0.412645	0.611013	other
2L:2793175|2798836	circSYT1(15,21)	Syt1	FBgn0004242	-5.05641	1.56552	0.671168	0.412645	0.611013	other
2L:3080651|3081268	circTOC(7,8)	toc	FBgn0015600	-5.05641	1.56552	0.671168	0.412645	0.611013	other
2L:3108725|3127790	circTOC(16,19)	toc	FBgn0015600	-5.05641	1.56552	0.671168	0.412645	0.611013	other
2L:4570479|4574342	circDPY(79,82)	dpy	FBgn0053196	-5.05641	1.56552	0.671168	0.412645	0.611013	other
2L:4865148|4866130	circSMOG(4,4)	smog	FBgn0051660	-5.05641	1.56552	0.671168	0.412645	0.611013	other
2L:5048791|5050017	circCG9121(2,3)	CG9121	FBgn0031675	-5.05641	1.56552	0.671168	0.412645	0.611013	other
2L:6203179|6203618	circSMAL(7,8)	smal	FBgn0085409	-5.05641	1.56552	0.671168	0.412645	0.611013	other
2L:8283869|8284220	circBTK29A(19,20)	Btk29A	FBgn0003502	-5.05641	1.56552	0.671168	0.412645	0.611013	other
2L:8664158|8665518	circSEMA1A(26,27)	Sema1a	FBgn0011259	-5.05641	1.56552	0.671168	0.412645	0.611013	other
2L:872758|872976	circPNUTS(8,8)	PNUTS	FBgn0053526	-5.05641	1.56552	0.671168	0.412645	0.611013	other
2L:9126881|9148799	circCG32982(4,6)	CG32982	FBgn0052982	-5.05641	1.56552	0.671168	0.412645	0.611013	other
2L:9405832|9406263	circSHAWL(12,12)	Shawl	FBgn0085395	-5.05641	1.56552	0.671168	0.412645	0.611013	other
2L:9502858|9504813	circCG33298(NA,5)	CG33298	FBgn0032120	-5.05641	1.56552	0.671168	0.412645	0.611013	other
2L:9555284|9556398	circJP(10,11)	jp	FBgn0032129	-5.05641	1.56552	0.671168	0.412645	0.611013	other
2L:9727028|9744230	circNCKX30C(9,13)	Nckx30C	FBgn0028704	-5.05641	1.56552	0.671168	0.412645	0.611013	other
2L:9986789|9987727	circBIB(2,3)	bib	FBgn0000180	-5.05641	1.56552	0.671168	0.412645	0.611013	other
2R:10500551|10502462	circLOLA(6,8)	lola	FBgn0283521	-5.05641	1.56552	0.671168	0.412645	0.611013	other
2R:10794125|10794484	circCG33144(10,10)	CG33144	FBgn0053144	-5.05641	1.56552	0.671168	0.412645	0.611013	other
2R:12264743|12269435	circCAM(4,5)	Cam	FBgn0000253	-5.05641	1.56552	0.671168	0.412645	0.611013	other
2R:12556573|12557775	circFRA(2,2)	fra	FBgn0011592	-5.05641	1.56552	0.671168	0.412645	0.611013	other
2R:12974504|12978221	circPSC(4,5)	Psc	FBgn0005624	-5.05641	1.56552	0.671168	0.412645	0.611013	other
2R:12999799|13004383	circSU(Z)2(4,6)	Su(z)2	FBgn0265623	-5.05641	1.56552	0.671168	0.412645	0.611013	other
2R:13180990|13183212	circNA(NA,NA)	NA	FBgn0028991,FBgn0033802	-5.05641	1.56552	0.671168	0.412645	0.611013	other
2R:13444428|13445590	circCNN(13,16)	cnn	FBgn0013765	-5.05641	1.56552	0.671168	0.412645	0.611013	other
2R:13686678|13688473	circCG17716(NA,NA)	CG17716	FBgn0000633	-5.05641	1.56552	0.671168	0.412645	0.611013	other
2R:13713129|13713989	circCG17716(5,6)	CG17716	FBgn0000633	-5.05641	1.56552	0.671168	0.412645	0.611013	other
2R:13713129|13719215	circCG17716(5,9)	CG17716	FBgn0000633	-5.05641	1.56552	0.671168	0.412645	0.611013	other
2R:15757698|15758634	circCG30089(6,7)	CG30089	FBgn0050089	-5.05641	1.56552	0.671168	0.412645	0.611013	other
2R:16425741|16426998	circSEMA2B(12,13)	Sema2b	FBgn0264273	-5.05641	1.56552	0.671168	0.412645	0.611013	other
2R:17351094|17352305	circMBL(6,8)	mbl	FBgn0265487	-5.05641	1.56552	0.671168	0.412645	0.611013	other
2R:17522853|17528852	circPATRONIN(9,23)	Patronin	FBgn0263197	-5.05641	1.56552	0.671168	0.412645	0.611013	other
2R:17531047|17535061	circPATRONIN(26,33)	Patronin	FBgn0263197	-5.05641	1.56552	0.671168	0.412645	0.611013	other
2R:17611315|17615135	circCG10936(6,7)	CG10936	FBgn0034253	-5.05641	1.56552	0.671168	0.412645	0.611013	other
2R:17706354|17708045	circNA(NA,NA)	NA	FBgn0028494,FBgn0284231	-5.05641	1.56552	0.671168	0.412645	0.611013	other
2R:17898251|17909243	circELK(3,10)	Elk	FBgn0011589	-5.05641	1.56552	0.671168	0.412645	0.611013	other
2R:17901708|17903679	circELK(4,6)	Elk	FBgn0011589	-5.05641	1.56552	0.671168	0.412645	0.611013	other
2R:19459795|19473967	circPAR-1(1,20)	par-1	FBgn0260934	-5.05641	1.56552	0.671168	0.412645	0.611013	other
2R:19573988|19588743	circSM(18,NA)	sm	FBgn0003435	-5.05641	1.56552	0.671168	0.412645	0.611013	other
2R:20313020|20313861	circCG13868(6,7)	CG13868	FBgn0034501	-5.05641	1.56552	0.671168	0.412645	0.611013	other
2R:21001012|21006399	circCG10543(4,10)	CG10543	FBgn0034570	-5.05641	1.56552	0.671168	0.412645	0.611013	other
2R:21921517|21930350	circFILI(5,6)	Fili	FBgn0085397	-5.05641	1.56552	0.671168	0.412645	0.611013	other
2R:23642239|23643272	circRETN(2,7)	retn	FBgn0004795	-5.05641	1.56552	0.671168	0.412645	0.611013	other
2R:23665294|23672088	circPDE8(6,11)	Pde8	FBgn0266377	-5.05641	1.56552	0.671168	0.412645	0.611013	other
2R:24047926|24048450	circGAMMASNAP1(3,5)	gammaSnap1	FBgn0028552	-5.05641	1.56552	0.671168	0.412645	0.611013	other
2R:25091592|25096499	circLOV(3,4)	lov	FBgn0266129	-5.05641	1.56552	0.671168	0.412645	0.611013	other
2R:4695119|4695610	circNIPPED-B(7,8)	Nipped-B	FBgn0026401	-5.05641	1.56552	0.671168	0.412645	0.611013	other
2R:4817785|4819936	circCG17528(3,6)	CG17528	FBgn0261387	-5.05641	1.56552	0.671168	0.412645	0.611013	other
2R:5241896|5242582	circNIPPED-A(19,20)	Nipped-A	FBgn0053554	-5.05641	1.56552	0.671168	0.412645	0.611013	other
2R:5307414|5320615	circSXC(3,8)	sxc	FBgn0261403	-5.05641	1.56552	0.671168	0.412645	0.611013	other
2R:5716649|5717763	circAP(7,10)	ap	FBgn0267978	-5.05641	1.56552	0.671168	0.412645	0.611013	other
2R:6009063|6009501	circSRC42A(5,7)	Src42A	FBgn0264959	-5.05641	1.56552	0.671168	0.412645	0.611013	other
2R:6773640|6773786	circEPAC(18,18)	Epac	FBgn0085421	-5.05641	1.56552	0.671168	0.412645	0.611013	other
2R:6792316|6797412	circEPAC(21,23)	Epac	FBgn0085421	-5.05641	1.56552	0.671168	0.412645	0.611013	other
2R:7322560|7324737	circDSCAM1(4,10)	Dscam1	FBgn0033159	-5.05641	1.56552	0.671168	0.412645	0.611013	other
2R:7347849|7364617	circDSCAM1(53,109)	Dscam1	FBgn0033159	-5.05641	1.56552	0.671168	0.412645	0.611013	other
2R:8033305|8034540	circOPTIX(3,4)	Optix	FBgn0025360	-5.05641	1.56552	0.671168	0.412645	0.611013	other
2R:8479324|8489359	circMTT(3,17)	mtt	FBgn0050361	-5.05641	1.56552	0.671168	0.412645	0.611013	other
2R:8674647|8682021	circACSL(7,19)	Acsl	FBgn0263120	-5.05641	1.56552	0.671168	0.412645	0.611013	other
2R:9509888|9530206	circBRP(6,19)	brp	FBgn0259246	-5.05641	1.56552	0.671168	0.412645	0.611013	other
2R:9533802|9535568	circBRP(23,23)	brp	FBgn0259246	-5.05641	1.56552	0.671168	0.412645	0.611013	other
3L:10036646|10037471	circDPR6(4,5)	dpr6	FBgn0040823	-5.05641	1.56552	0.671168	0.412645	0.611013	other
3L:10568129|10568605	circRBFOX1(6,6)	Rbfox1	FBgn0052062	-5.05641	1.56552	0.671168	0.412645	0.611013	other
3L:10584816|10585539	circRBFOX1(15,15)	Rbfox1	FBgn0052062	-5.05641	1.56552	0.671168	0.412645	0.611013	other
3L:11668195|11675665	circCG32085(3,5)	CG32085	FBgn0052085	-5.05641	1.56552	0.671168	0.412645	0.611013	other
3L:11759626|11760110	circCG6024(8,8)	CG6024	FBgn0036202	-5.05641	1.56552	0.671168	0.412645	0.611013	other
3L:12215618|12216579	circAPP(10,11)	app	FBgn0260941	-5.05641	1.56552	0.671168	0.412645	0.611013	other
3L:12347194|12348139	circCRZR(5,5)	CrzR	FBgn0036278	-5.05641	1.56552	0.671168	0.412645	0.611013	other
3L:12498213|12499488	circCG10638(1,4)	CG10638	FBgn0036290	-5.05641	1.56552	0.671168	0.412645	0.611013	other
3L:12517428|12518254	circTRAL(4,6)	tral	FBgn0041775	-5.05641	1.56552	0.671168	0.412645	0.611013	other
3L:12517428|12518667	circTRAL(4,7)	tral	FBgn0041775	-5.05641	1.56552	0.671168	0.412645	0.611013	other
3L:12633329|12633945	circLNCRNA:CR32111(2,4)	lncRNA:CR32111	FBgn0052111	-5.05641	1.56552	0.671168	0.412645	0.611013	other
3L:12851309|12852277	circWBP2(4,6)	Wbp2	FBgn0036318	-5.05641	1.56552	0.671168	0.412645	0.611013	other
3L:13540564|13542218	circBRU3(10,15)	bru3	FBgn0264001	-5.05641	1.56552	0.671168	0.412645	0.611013	other
3L:14864837|14870860	circCG17839(4,12)	CG17839	FBgn0036454	-5.05641	1.56552	0.671168	0.412645	0.611013	other
3L:15906637|15910595	circSFF(13,16)	sff	FBgn0036544	-5.05641	1.56552	0.671168	0.412645	0.611013	other
3L:16066023|16070570	circMBS(17,22)	Mbs	FBgn0005536	-5.05641	1.56552	0.671168	0.412645	0.611013	other
3L:16512965|16514449	circCG43373(16,18)	CG43373	FBgn0263131	-5.05641	1.56552	0.671168	0.412645	0.611013	other
3L:16912129|16913398	circLMPT(21,23)	Lmpt	FBgn0261565	-5.05641	1.56552	0.671168	0.412645	0.611013	other
3L:1716209|1718153	circDRPR(2,10)	drpr	FBgn0027594	-5.05641	1.56552	0.671168	0.412645	0.611013	other
3L:1781095|1789101	circALPHA-SPEC(5,9)	alpha-Spec	FBgn0250789	-5.05641	1.56552	0.671168	0.412645	0.611013	other
3L:19010595|19011058	circNKD(5,5)	nkd	FBgn0002945	-5.05641	1.56552	0.671168	0.412645	0.611013	other
3L:19371086|19374840	circCG32206(7,10)	CG32206	FBgn0052206	-5.05641	1.56552	0.671168	0.412645	0.611013	other
3L:19569661|19575059	circSHAL(3,8)	Shal	FBgn0005564	-5.05641	1.56552	0.671168	0.412645	0.611013	other
3L:19572291|19575059	circSHAL(5,8)	Shal	FBgn0005564	-5.05641	1.56552	0.671168	0.412645	0.611013	other
3L:20162455|20169063	circCG42674(13,14)	CG42674	FBgn0261556	-5.05641	1.56552	0.671168	0.412645	0.611013	other
3L:20255898|20256638	circRDGC(4,4)	rdgC	FBgn0265959	-5.05641	1.56552	0.671168	0.412645	0.611013	other
3L:20272987|20278870	circGOGO(6,8)	gogo	FBgn0052227	-5.05641	1.56552	0.671168	0.412645	0.611013	other
3L:20348942|20351730	circERF1(7,12)	eRF1	FBgn0036974	-5.05641	1.56552	0.671168	0.412645	0.611013	other
3L:20852579|20856562	circCG32432(12,17)	CG32432	FBgn0052432	-5.05641	1.56552	0.671168	0.412645	0.611013	other
3L:22222488|22223847	circOLF413(5,6)	olf413	FBgn0037153	-5.05641	1.56552	0.671168	0.412645	0.611013	other
3L:23262708|23278462	circNACHRALPHA4(9,14)	nAChRalpha4	FBgn0266347	-5.05641	1.56552	0.671168	0.412645	0.611013	other
3L:2459591|2461268	circSVIL(23,25)	Svil	FBgn0266696	-5.05641	1.56552	0.671168	0.412645	0.611013	other
3L:2633538|2633809	circNA(NA,NA)	NA	FBgn0035357,FBgn0250911	-5.05641	1.56552	0.671168	0.412645	0.611013	other
3L:2665911|2667058	circFIFE(5,6)	Fife	FBgn0264606	-5.05641	1.56552	0.671168	0.412645	0.611013	other
3L:2678538|2684688	circFIFE(11,16)	Fife	FBgn0264606	-5.05641	1.56552	0.671168	0.412645	0.611013	other
3L:2796292|2796681	circTET(7,8)	Tet	FBgn0263392	-5.05641	1.56552	0.671168	0.412645	0.611013	other
3L:3083733|3086514	circCG11486(15,19)	CG11486	FBgn0035397	-5.05641	1.56552	0.671168	0.412645	0.611013	other
3L:310277|311285	circFWD(9,11)	fwd	FBgn0004373	-5.05641	1.56552	0.671168	0.412645	0.611013	other
3L:311174|314317	circFWD(11,13)	fwd	FBgn0004373	-5.05641	1.56552	0.671168	0.412645	0.611013	other
3L:3718196|3723105	circCG32264(3,7)	CG32264	FBgn0052264	-5.05641	1.56552	0.671168	0.412645	0.611013	other
3L:3722156|3723872	circCG32264(6,8)	CG32264	FBgn0052264	-5.05641	1.56552	0.671168	0.412645	0.611013	other
3L:3767137|3781412	circCG32264(14,17)	CG32264	FBgn0052264	-5.05641	1.56552	0.671168	0.412645	0.611013	other
3L:4390450|4391221	circSLOW(3,3)	slow	FBgn0035539	-5.05641	1.56552	0.671168	0.412645	0.611013	other
3L:4955826|4956883	circCON(4,4)	Con	FBgn0005775	-5.05641	1.56552	0.671168	0.412645	0.611013	other
3L:5673067|5728642	circNA(5,NA)	NA	FBgn0085447,FBgn0284236	-5.05641	1.56552	0.671168	0.412645	0.611013	other
3L:5703925|5705241	circNA(NA,NA)	NA	FBgn0085447,FBgn0284236	-5.05641	1.56552	0.671168	0.412645	0.611013	other
3L:5703925|5706573	circNA(NA,NA)	NA	FBgn0085447,FBgn0284236	-5.05641	1.56552	0.671168	0.412645	0.611013	other
3L:5703925|5728642	circNA(NA,NA)	NA	FBgn0085447,FBgn0284236	-5.05641	1.56552	0.671168	0.412645	0.611013	other
3L:6114294|6119148	circETS65A(7,9)	Ets65A	FBgn0005658	-5.05641	1.56552	0.671168	0.412645	0.611013	other
3L:7666166|7693855	circANK2(6,6)	Ank2	FBgn0261788	-5.05641	1.56552	0.671168	0.412645	0.611013	other
3L:7932301|7933234	circSYD(16,18)	syd	FBgn0024187	-5.05641	1.56552	0.671168	0.412645	0.611013	other
3L:827877|830341	circSF3B3(NA,1)	Sf3b3	FBgn0035162	-5.05641	1.56552	0.671168	0.412645	0.611013	other
3L:8451775|8452128	circGUG(3,3)	Gug	FBgn0010825	-5.05641	1.56552	0.671168	0.412645	0.611013	other
3L:8926074|8928144	circTSP66E(6,8)	Tsp66E	FBgn0035936	-5.05641	1.56552	0.671168	0.412645	0.611013	other
3L:9159610|9162974	circRDL(10,12)	Rdl	FBgn0004244	-5.05641	1.56552	0.671168	0.412645	0.611013	other
3L:9256147|9269535	circGLURIB(2,9)	GluRIB	FBgn0264000	-5.05641	1.56552	0.671168	0.412645	0.611013	other
3L:9417652|9419271	circCG3967(4,8)	CG3967	FBgn0035989	-5.05641	1.56552	0.671168	0.412645	0.611013	other
3L:973823|982297	circGLUT1(9,22)	Glut1	FBgn0264574	-5.05641	1.56552	0.671168	0.412645	0.611013	other
3L:983855|986044	circGLUT1(24,29)	Glut1	FBgn0264574	-5.05641	1.56552	0.671168	0.412645	0.611013	other
3R:10193860|10196912	circSYN(2,6)	Syn	FBgn0004575	-5.05641	1.56552	0.671168	0.412645	0.611013	other
3R:10193860|10204316	circSYN(2,8)	Syn	FBgn0004575	-5.05641	1.56552	0.671168	0.412645	0.611013	other
3R:10372149|10373205	circRFX(12,14)	Rfx	FBgn0020379	-5.05641	1.56552	0.671168	0.412645	0.611013	other
3R:11046378|11048285	circSIDE-VI(17,18)	side-VI	FBgn0083950	-5.05641	1.56552	0.671168	0.412645	0.611013	other
3R:12752418|12754790	circBEAT-VC(4,5)	beat-Vc	FBgn0038084	-5.05641	1.56552	0.671168	0.412645	0.611013	other
3R:13232679|13238199	circACE(4,7)	Ace	FBgn0000024	-5.05641	1.56552	0.671168	0.412645	0.611013	other
3R:13647383|13652006	circRIN(3,7)	rin	FBgn0015778	-5.05641	1.56552	0.671168	0.412645	0.611013	other
3R:13968799|13971102	circRDX(3,9)	rdx	FBgn0264493	-5.05641	1.56552	0.671168	0.412645	0.611013	other
3R:15061459|15072259	circDPR9(3,7)	dpr9	FBgn0038282	-5.05641	1.56552	0.671168	0.412645	0.611013	other
3R:15295113|15295544	circTM1(17,20)	Tm1	FBgn0003721	-5.05641	1.56552	0.671168	0.412645	0.611013	other
3R:15385106|15390102	circRBP(11,20)	Rbp	FBgn0262483	-5.05641	1.56552	0.671168	0.412645	0.611013	other
3R:15387180|15390102	circRBP(16,20)	Rbp	FBgn0262483	-5.05641	1.56552	0.671168	0.412645	0.611013	other
3R:16166536|16167265	circCG6006(7,8)	CG6006	FBgn0063649	-5.05641	1.56552	0.671168	0.412645	0.611013	other
3R:16631609|16632768	circFAS1(5,9)	Fas1	FBgn0285925	-5.05641	1.56552	0.671168	0.412645	0.611013	other
3R:17345399|17346134	circBEAT-IIA(6,7)	beat-IIa	FBgn0038498	-5.05641	1.56552	0.671168	0.412645	0.611013	other
3R:17475080|17498548	circDSCAM3(3,37)	Dscam3	FBgn0261046	-5.05641	1.56552	0.671168	0.412645	0.611013	other
3R:17487258|17498548	circDSCAM3(27,37)	Dscam3	FBgn0261046	-5.05641	1.56552	0.671168	0.412645	0.611013	other
3R:17489704|17498548	circDSCAM3(30,37)	Dscam3	FBgn0261046	-5.05641	1.56552	0.671168	0.412645	0.611013	other
3R:17694136|17716934	circOSA(4,18)	osa	FBgn0261885	-5.05641	1.56552	0.671168	0.412645	0.611013	other
3R:17851986|17853130	circTINC(6,7)	tinc	FBgn0261649	-5.05641	1.56552	0.671168	0.412645	0.611013	other
3R:17878778|17886541	circRIM(9,16)	Rim	FBgn0053547	-5.05641	1.56552	0.671168	0.412645	0.611013	other
3R:17889595|17892786	circRIM(18,23)	Rim	FBgn0053547	-5.05641	1.56552	0.671168	0.412645	0.611013	other
3R:18008865|18013684	circCPO(12,21)	cpo	FBgn0263995	-5.05641	1.56552	0.671168	0.412645	0.611013	other
3R:18969419|18973159	circNA(NA,NA)	NA	FBgn0261262,FBgn0263983	-5.05641	1.56552	0.671168	0.412645	0.611013	other
3R:19415633|19416388	circCG31221(2,3)	CG31221	FBgn0051221	-5.05641	1.56552	0.671168	0.412645	0.611013	other
3R:19554818|19562826	circDYS(30,33)	Dys	FBgn0260003	-5.05641	1.56552	0.671168	0.412645	0.611013	other
3R:19753748|19764413	circGLUCLALPHA(3,12)	GluClalpha	FBgn0024963	-5.05641	1.56552	0.671168	0.412645	0.611013	other
3R:19760265|19766647	circGLUCLALPHA(7,18)	GluClalpha	FBgn0024963	-5.05641	1.56552	0.671168	0.412645	0.611013	other
3R:20211081|20220163	circNLG4(4,11)	Nlg4	FBgn0083975	-5.05641	1.56552	0.671168	0.412645	0.611013	other
3R:20698335|20700885	circOAMB(3,5)	Oamb	FBgn0024944	-5.05641	1.56552	0.671168	0.412645	0.611013	other
3R:20752346|20754261	circCG42322(12,15)	CG42322	FBgn0259222	-5.05641	1.56552	0.671168	0.412645	0.611013	other
3R:21178278|21179390	circSNF4AGAMMA(10,12)	SNF4Agamma	FBgn0264357	-5.05641	1.56552	0.671168	0.412645	0.611013	other
3R:22232640|22233433	circSKIP(NA,NA)	SKIP	FBgn0051163	-5.05641	1.56552	0.671168	0.412645	0.611013	other
3R:22278352|22279335	circSKIP(10,12)	SKIP	FBgn0051163	-5.05641	1.56552	0.671168	0.412645	0.611013	other
3R:22278352|22285701	circSKIP(10,17)	SKIP	FBgn0051163	-5.05641	1.56552	0.671168	0.412645	0.611013	other
3R:22512741|22513258	circOCTBETA1R(3,4)	Octbeta1R	FBgn0038980	-5.05641	1.56552	0.671168	0.412645	0.611013	other
3R:22936494|22941036	circKLG(NA,NA)	klg	FBgn0017590	-5.05641	1.56552	0.671168	0.412645	0.611013	other
3R:22948677|22953468	circKLG(3,5)	klg	FBgn0017590	-5.05641	1.56552	0.671168	0.412645	0.611013	other
3R:22955752|22957409	circKLG(6,8)	klg	FBgn0017590	-5.05641	1.56552	0.671168	0.412645	0.611013	other
3R:23191696|23192281	circCNC(10,11)	cnc	FBgn0262975	-5.05641	1.56552	0.671168	0.412645	0.611013	other
3R:23217879|23219249	circCNC(19,19)	cnc	FBgn0262975	-5.05641	1.56552	0.671168	0.412645	0.611013	other
3R:23567515|23574438	circBEAT-IV(2,4)	beat-IV	FBgn0039089	-5.05641	1.56552	0.671168	0.412645	0.611013	other
3R:23976166|23979622	circCG31140(14,24)	CG31140	FBgn0051140	-5.05641	1.56552	0.671168	0.412645	0.611013	other
3R:23978950|23979622	circCG31140(22,24)	CG31140	FBgn0051140	-5.05641	1.56552	0.671168	0.412645	0.611013	other
3R:24043508|24046491	circROX8(1,6)	Rox8	FBgn0005649	-5.05641	1.56552	0.671168	0.412645	0.611013	other
3R:24219600|24220563	circTWIN(7,10)	twin	FBgn0011725	-5.05641	1.56552	0.671168	0.412645	0.611013	other
3R:24658321|24658604	circCG6695(5,1)	CG6695	FBgn0039215	-5.05641	1.56552	0.671168	0.412645	0.611013	other
3R:24674411|24675800	circSLO(7,10)	slo	FBgn0003429	-5.05641	1.56552	0.671168	0.412645	0.611013	other
3R:24691460|24691933	circSLO(17,18)	slo	FBgn0003429	-5.05641	1.56552	0.671168	0.412645	0.611013	other
3R:24691460|24699426	circSLO(17,25)	slo	FBgn0003429	-5.05641	1.56552	0.671168	0.412645	0.611013	other
3R:25744684|25747233	circLPR1(7,9)	LpR1	FBgn0066101	-5.05641	1.56552	0.671168	0.412645	0.611013	other
3R:26268374|26270088	circCG6154(3,8)	CG6154	FBgn0039420	-5.05641	1.56552	0.671168	0.412645	0.611013	other
3R:26579644|26581022	circSCRIB(29,34)	scrib	FBgn0263289	-5.05641	1.56552	0.671168	0.412645	0.611013	other
3R:26661535|26663696	circBEAT-VII(3,7)	beat-VII	FBgn0250908	-5.05641	1.56552	0.671168	0.412645	0.611013	other
3R:26855573|26856297	circLERP(9,10)	Lerp	FBgn0051072	-5.05641	1.56552	0.671168	0.412645	0.611013	other
3R:27232473|27233681	circCG31064(6,8)	CG31064	FBgn0051064	-5.05641	1.56552	0.671168	0.412645	0.611013	other
3R:27667109|27668068	circUNC80(15,17)	unc80	FBgn0039536	-5.05641	1.56552	0.671168	0.412645	0.611013	other
3R:28342185|28345155	circMOCA-CYP(5,10)	Moca-cyp	FBgn0039581	-5.05641	1.56552	0.671168	0.412645	0.611013	other
3R:30969759|30971947	circ5-HT7(2,2)	5-HT7	FBgn0004573	-5.05641	1.56552	0.671168	0.412645	0.611013	other
3R:31150394|31150712	circGYCBETA100B(4,5)	Gycbeta100B	FBgn0013973	-5.05641	1.56552	0.671168	0.412645	0.611013	other
3R:31154027|31158395	circGYCBETA100B(12,16)	Gycbeta100B	FBgn0013973	-5.05641	1.56552	0.671168	0.412645	0.611013	other
3R:31865132|31866436	circHEPH(10,13)	heph	FBgn0011224	-5.05641	1.56552	0.671168	0.412645	0.611013	other
3R:3584980|3585510	circPARP(4,5)	Parp	FBgn0010247	-5.05641	1.56552	0.671168	0.412645	0.611013	other
3R:4093946|4094456	circCG42402(5,6)	CG42402	FBgn0259821	-5.05641	1.56552	0.671168	0.412645	0.611013	other
3R:4297488|4298585	circCPX(24,25)	cpx	FBgn0041605	-5.05641	1.56552	0.671168	0.412645	0.611013	other
3R:4534149|4538689	circCG34357(14,15)	CG34357	FBgn0085386	-5.05641	1.56552	0.671168	0.412645	0.611013	other
3R:4622509|4623624	circ5-HT2A(3,3)	5-HT2A	FBgn0087012	-5.05641	1.56552	0.671168	0.412645	0.611013	other
3R:5165338|5167265	circDPR16(4,7)	dpr16	FBgn0037295	-5.05641	1.56552	0.671168	0.412645	0.611013	other
3R:5292640|5296635	circMTD(13,23)	mtd	FBgn0013576	-5.05641	1.56552	0.671168	0.412645	0.611013	other
3R:5609632|5610623	circRGA(6,9)	Rga	FBgn0017550	-5.05641	1.56552	0.671168	0.412645	0.611013	other
3R:5707184|5708182	circPLX(7,8)	plx	FBgn0261261	-5.05641	1.56552	0.671168	0.412645	0.611013	other
3R:5884665|5885024	circSIDE-III(10,11)	side-III	FBgn0083949	-5.05641	1.56552	0.671168	0.412645	0.611013	other
3R:5886575|5887285	circSIDE-III(12,14)	side-III	FBgn0083949	-5.05641	1.56552	0.671168	0.412645	0.611013	other
3R:6538307|6545973	circDPR11(5,7)	dpr11	FBgn0053202	-5.05641	1.56552	0.671168	0.412645	0.611013	other
3R:6909290|6910471	circANTP(7,8)	Antp	FBgn0260642	-5.05641	1.56552	0.671168	0.412645	0.611013	other
3R:7843735|7847117	circCG34384(5,9)	CG34384	FBgn0085413	-5.05641	1.56552	0.671168	0.412645	0.611013	other
3R:7864261|7865761	circCG17816(9,14)	CG17816	FBgn0037525	-5.05641	1.56552	0.671168	0.412645	0.611013	other
3R:9213760|9218763	circPUM(11,15)	pum	FBgn0003165	-5.05641	1.56552	0.671168	0.412645	0.611013	other
3R:9232074|9234664	circPUM(17,18)	pum	FBgn0003165	-5.05641	1.56552	0.671168	0.412645	0.611013	other
4:1119937|1121622	circCALS(11,14)	Cals	FBgn0039928	-5.05641	1.56552	0.671168	0.412645	0.611013	other
4:1247102|1265409	circCADPS(18,27)	Cadps	FBgn0053653	-5.05641	1.56552	0.671168	0.412645	0.611013	other
4:473147|474768	circASATOR(5,7)	Asator	FBgn0039908	-5.05641	1.56552	0.671168	0.412645	0.611013	other
4:474960|477102	circASATOR(8,9)	Asator	FBgn0039908	-5.05641	1.56552	0.671168	0.412645	0.611013	other
4:476963|481704	circASATOR(9,16)	Asator	FBgn0039908	-5.05641	1.56552	0.671168	0.412645	0.611013	other
4:710917|714512	circEY(5,7)	ey	FBgn0005558	-5.05641	1.56552	0.671168	0.412645	0.611013	other
4:712493|714512	circEY(6,7)	ey	FBgn0005558	-5.05641	1.56552	0.671168	0.412645	0.611013	other
4:712493|717929	circEY(6,9)	ey	FBgn0005558	-5.05641	1.56552	0.671168	0.412645	0.611013	other
4:713858|717929	circEY(7,9)	ey	FBgn0005558	-5.05641	1.56552	0.671168	0.412645	0.611013	other
4:876114|885891	circUNC-13(12,24)	unc-13	FBgn0025726	-5.05641	1.56552	0.671168	0.412645	0.611013	other
4:992066|1004618	circTOY(2,9)	toy	FBgn0019650	-5.05641	1.56552	0.671168	0.412645	0.611013	other
4:996512|997883	circTOY(3,4)	toy	FBgn0019650	-5.05641	1.56552	0.671168	0.412645	0.611013	other
X:10277470|10324356	circALPHA-MAN-IA(4,15)	alpha-Man-Ia	FBgn0259170	-5.05641	1.56552	0.671168	0.412645	0.611013	other
X:10471618|10472143	circNOCTE(6,7)	nocte	FBgn0261710	-5.05641	1.56552	0.671168	0.412645	0.611013	other
X:10796793|10799924	circIMP(4,9)	Imp	FBgn0285926	-5.05641	1.56552	0.671168	0.412645	0.611013	other
X:11246747|11247672	circCG44422(14,14)	CG44422	FBgn0265595	-5.05641	1.56552	0.671168	0.412645	0.611013	other
X:11680844|11684254	circBIF(2,3)	bif	FBgn0014133	-5.05641	1.56552	0.671168	0.412645	0.611013	other
X:12204139|12295684	circTEN-A(10,21)	Ten-a	FBgn0267001	-5.05641	1.56552	0.671168	0.412645	0.611013	other
X:12317213|12319427	circTEN-A(25,26)	Ten-a	FBgn0267001	-5.05641	1.56552	0.671168	0.412645	0.611013	other
X:12318043|12319427	circTEN-A(26,26)	Ten-a	FBgn0267001	-5.05641	1.56552	0.671168	0.412645	0.611013	other
X:12635732|12640839	circTOMOSYN(6,17)	Tomosyn	FBgn0030412	-5.05641	1.56552	0.671168	0.412645	0.611013	other
X:13649377|13650067	circNFAT(5,6)	NFAT	FBgn0030505	-5.05641	1.56552	0.671168	0.412645	0.611013	other
X:13801679|13804421	circINAE(4,13)	inaE	FBgn0261244	-5.05641	1.56552	0.671168	0.412645	0.611013	other
X:14444317|14454229	circDPR8(7,9)	dpr8	FBgn0052600	-5.05641	1.56552	0.671168	0.412645	0.611013	other
X:14691206|14693195	circNETB(2,7)	NetB	FBgn0015774	-5.05641	1.56552	0.671168	0.412645	0.611013	other
X:14971099|14971798	circEAG(3,3)	eag	FBgn0000535	-5.05641	1.56552	0.671168	0.412645	0.611013	other
X:15310378|15311216	circGCE(7,7)	gce	FBgn0261703	-5.05641	1.56552	0.671168	0.412645	0.611013	other
X:15503583|15507593	circGMAP(5,7)	Gmap	FBgn0027287	-5.05641	1.56552	0.671168	0.412645	0.611013	other
X:15936799|15937031	circSTIM(7,7)	Stim	FBgn0045073	-5.05641	1.56552	0.671168	0.412645	0.611013	other
X:15962274|15963637	circMMD(15,20)	mmd	FBgn0259110	-5.05641	1.56552	0.671168	0.412645	0.611013	other
X:1624138|1624707	circBR(11,11)	br	FBgn0283451	-5.05641	1.56552	0.671168	0.412645	0.611013	other
X:16323359|16324601	circCG32579(1,4)	CG32579	FBgn0052579	-5.05641	1.56552	0.671168	0.412645	0.611013	other
X:16473582|16475750	circPARA(6,8)	para	FBgn0285944	-5.05641	1.56552	0.671168	0.412645	0.611013	other
X:16486380|16489877	circPARA(17,23)	para	FBgn0285944	-5.05641	1.56552	0.671168	0.412645	0.611013	other
X:1675600|1677317	circCG32809(5,7)	CG32809	FBgn0023531	-5.05641	1.56552	0.671168	0.412645	0.611013	other
X:1683097|1684557	circCG32809(16,17)	CG32809	FBgn0023531	-5.05641	1.56552	0.671168	0.412645	0.611013	other
X:17144618|17147200	circRPS5A(2,5)	RpS5a	FBgn0002590	-5.05641	1.56552	0.671168	0.412645	0.611013	other
X:17646520|17650238	circRHOGAPP190(12,17)	RhoGAPp190	FBgn0026375	-5.05641	1.56552	0.671168	0.412645	0.611013	other
X:18372031|18376394	circCREBB(8,14)	CrebB	FBgn0265784	-5.05641	1.56552	0.671168	0.412645	0.611013	other
X:18566696|18567636	circBX(6,7)	Bx	FBgn0265598	-5.05641	1.56552	0.671168	0.412645	0.611013	other
X:18637413|18637786	circRIP11(4,5)	Rip11	FBgn0027335	-5.05641	1.56552	0.671168	0.412645	0.611013	other
X:18713357|18713950	circCCKLR-17D1(3,4)	CCKLR-17D1	FBgn0259231	-5.05641	1.56552	0.671168	0.412645	0.611013	other
X:1894508|1899039	circARM(3,6)	arm	FBgn0000117	-5.05641	1.56552	0.671168	0.412645	0.611013	other
X:19004587|19013399	circCG43759(5,7)	CG43759	FBgn0264090	-5.05641	1.56552	0.671168	0.412645	0.611013	other
X:21075365|21076182	circBVES(4,7)	bves	FBgn0031150	-5.05641	1.56552	0.671168	0.412645	0.611013	other
X:21376120|21376666	circSLGA(9,9)	slgA	FBgn0003423	-5.05641	1.56552	0.671168	0.412645	0.611013	other
X:21431598|21432153	circDIP-BETA(5,6)	DIP-beta	FBgn0259245	-5.05641	1.56552	0.671168	0.412645	0.611013	other
X:22990168|22994003	circNA(NA,NA)	NA	FBgn0016975,FBgn0016976	-5.05641	1.56552	0.671168	0.412645	0.611013	other
X:23086546|23087506	circNA(NA,NA)	NA	FBgn0039944,FBgn0039945	-5.05641	1.56552	0.671168	0.412645	0.611013	other
X:3519825|3524031	circDIP-ALPHA(5,9)	DIP-alpha	FBgn0052791	-5.05641	1.56552	0.671168	0.412645	0.611013	other
X:3523634|3524031	circDIP-ALPHA(8,9)	DIP-alpha	FBgn0052791	-5.05641	1.56552	0.671168	0.412645	0.611013	other
X:3698118|3700464	circMNT(7,16)	Mnt	FBgn0023215	-5.05641	1.56552	0.671168	0.412645	0.611013	other
X:3781655|3784706	circTLK(16,18)	Tlk	FBgn0283657	-5.05641	1.56552	0.671168	0.412645	0.611013	other
X:4349004|4349712	circNORPA(6,7)	norpA	FBgn0262738	-5.05641	1.56552	0.671168	0.412645	0.611013	other
X:4450688|4451039	circBI(6,8)	bi	FBgn0000179	-5.05641	1.56552	0.671168	0.412645	0.611013	other
X:4478148|4478430	circBI(9,10)	bi	FBgn0000179	-5.05641	1.56552	0.671168	0.412645	0.611013	other
X:5784440|5786121	circCG42699(2,4)	CG42699	FBgn0261610	-5.05641	1.56552	0.671168	0.412645	0.611013	other
X:6118118|6132313	circCA-ALPHA1T(11,22)	Ca-alpha1T	FBgn0264386	-5.05641	1.56552	0.671168	0.412645	0.611013	other
X:6128393|6132313	circCA-ALPHA1T(19,22)	Ca-alpha1T	FBgn0264386	-5.05641	1.56552	0.671168	0.412645	0.611013	other
X:6662240|6666269	circCTR1A(2,7)	Ctr1A	FBgn0062413	-5.05641	1.56552	0.671168	0.412645	0.611013	other
X:6782218|6789051	circC3G(2,16)	C3G	FBgn0259228	-5.05641	1.56552	0.671168	0.412645	0.611013	other
X:737169|741876	circSDK(12,16)	sdk	FBgn0021764	-5.05641	1.56552	0.671168	0.412645	0.611013	other
X:7645780|7646979	circCT(5,5)	ct	FBgn0004198	-5.05641	1.56552	0.671168	0.412645	0.611013	other
X:8054108|8060158	circFS(1)H(16,23)	fs(1)h	FBgn0004656	-5.05641	1.56552	0.671168	0.412645	0.611013	other
X:8181045|8181517	circSDT(6,6)	sdt	FBgn0261873	-5.05641	1.56552	0.671168	0.412645	0.611013	other
X:8204173|8210680	circSDT(10,12)	sdt	FBgn0261873	-5.05641	1.56552	0.671168	0.412645	0.611013	other
X:8208797|8228098	circSDT(11,23)	sdt	FBgn0261873	-5.05641	1.56552	0.671168	0.412645	0.611013	other
X:8223628|8224047	circSDT(18,19)	sdt	FBgn0261873	-5.05641	1.56552	0.671168	0.412645	0.611013	other
X:8223628|8228098	circSDT(18,23)	sdt	FBgn0261873	-5.05641	1.56552	0.671168	0.412645	0.611013	other
X:8787610|8788929	circLIM1(7,8)	Lim1	FBgn0026411	-5.05641	1.56552	0.671168	0.412645	0.611013	other
X:9332454|9333622	circCG34449(6,7)	CG34449	FBgn0085478	-5.05641	1.56552	0.671168	0.412645	0.611013	other
2R:5320008|5320615	circSXC(6,8)	sxc	FBgn0261403	-3.82359	-1.55601	0.660739	0.416299	0.615727	other
4:72321|87166	circPAN(5,13)	pan	FBgn0085432	-3.94136	-1.6014	0.651165	0.419696	0.620049	other
3R:18009948|18010574	circCPO(14,15)	cpo	FBgn0263995	-4.1181	-2.01907	0.635635	0.425296	0.627611	other
3R:10014990|10015926	circMICAL(14,17)	Mical	FBgn0053208	-4.49031	-1.58593	0.626693	0.428571	0.631731	other
X:2641125|2642093	circSGG(8,11)	sgg	FBgn0003371	-3.51859	1.51509	0.617314	0.432047	0.633914	other
3L:1009322|1009739	circTRIO(13,14)	trio	FBgn0024277	-4.64755	1.80716	0.616158	0.432479	0.633914	other
3L:547482|548067	circHIPK(3,3)	Hipk	FBgn0035142	-4.64755	1.80716	0.616158	0.432479	0.633914	other
4:882617|883641	circUNC-13(18,21)	unc-13	FBgn0025726	-4.64755	1.80716	0.616158	0.432479	0.633914	other
X:3244735|3246685	circDNC(4,6)	dnc	FBgn0000479	-4.64755	1.80716	0.616158	0.432479	0.633914	other
3L:507975|508799	circKLAR(25,25)	klar	FBgn0001316	-4.18659	1.75441	0.60902	0.435157	0.637125	other
2L:227372|231034	circKIS(9,15)	kis	FBgn0266557	-3.74821	1.69359	0.595688	0.440228	0.643827	other
X:19464193|19466221	circKEK5(8,8)	kek5	FBgn0031016	-4.45366	1.50882	0.585467	0.444177	0.648099	other
2L:12271591|12278919	circBRU1(7,8)	bru1	FBgn0000114	-4.77641	-1.62083	0.584286	0.444637	0.648099	other
3R:9372756|9373875	circFER(11,14)	FER	FBgn0000723	-4.77641	-1.62083	0.584286	0.444637	0.648099	other
3R:17660647|17664824	circCG14322(3,5)	CG14322	FBgn0038532	-4.05604	1.84871	0.581175	0.445852	0.649145	other
3L:27146395|27147695	circVTD(4,6)	vtd	FBgn0260987	-3.91367	1.43445	0.578039	0.447082	0.650211	other
2R:5316269|5320615	circSXC(5,8)	sxc	FBgn0261403	-2.46449	1.08756	0.575035	0.448265	0.651206	other
2R:19001092|19001789	circTN(12,12)	tn	FBgn0265356	-4.64828	-1.77005	0.570122	0.450211	0.653306	other
3L:1172758|1174607	circBAB2(5,5)	bab2	FBgn0025525	-4.57592	-1.64444	0.546884	0.459594	0.665282	other
2L:10126001|10137559	circCG44153(17,20)	CG44153	FBgn0265002	-4.29352	1.78055	0.544589	0.460537	0.665282	other
2R:19216421|19218194	circHPPY(4,7)	hppy	FBgn0263395	-3.8511	1.41966	0.539939	0.462458	0.665282	other
2L:23012218|23016090	circCHT10(5,8)	Cht10	FBgn0250907	-5.11135	-1.49299	0.513451	0.473649	0.665282	other
2L:9905875|9906443	circCG13124(9,10)	CG13124	FBgn0032156	-5.11135	-1.49299	0.513451	0.473649	0.665282	other
2R:13871294|13882547	circSHOT(14,21)	shot	FBgn0013733	-5.11135	-1.49299	0.513451	0.473649	0.665282	other
2R:24591952|24592299	circPIO(8,9)	pio	FBgn0020521	-5.11135	-1.49299	0.513451	0.473649	0.665282	other
2R:7634216|7635200	circCG43340(8,10)	CG43340	FBgn0263077	-5.11135	-1.49299	0.513451	0.473649	0.665282	other
2R:8878138|8882416	circRYR(24,29)	RyR	FBgn0011286	-5.11135	-1.49299	0.513451	0.473649	0.665282	other
3L:19085321|19160685	circNA(8,5)	NA	n/a	-5.11135	-1.49299	0.513451	0.473649	0.665282	other
3L:20190658|20192299	circCG42674(16,16)	CG42674	FBgn0261556	-5.11135	-1.49299	0.513451	0.473649	0.665282	other
3L:2560116|2567553	circMSN(12,21)	msn	FBgn0010909	-5.11135	-1.49299	0.513451	0.473649	0.665282	other
3L:4180731|4182873	circTEH2(3,NA)	Teh2	FBgn0035505	-5.11135	-1.49299	0.513451	0.473649	0.665282	other
3L:5735726|5736094	circNA(NA,NA)	NA	FBgn0085447,FBgn0284236	-5.11135	-1.49299	0.513451	0.473649	0.665282	other
3L:6461558|6462050	circCG42747(3,3)	CG42747	FBgn0261801	-5.11135	-1.49299	0.513451	0.473649	0.665282	other
3L:8106016|8106949	circECT4(21,21)	Ect4	FBgn0262579	-5.11135	-1.49299	0.513451	0.473649	0.665282	other
3R:13757183|13757792	circCG34383(14,NA)	CG34383	FBgn0085412	-5.11135	-1.49299	0.513451	0.473649	0.665282	other
3R:16551795|16566001	circCG42342(7,14)	CG42342	FBgn0259244	-5.11135	-1.49299	0.513451	0.473649	0.665282	other
3R:17777948|17780786	circCG43102(14,16)	CG43102	FBgn0262562	-5.11135	-1.49299	0.513451	0.473649	0.665282	other
3R:19592330|19592473	circDYS(45,45)	Dys	FBgn0260003	-5.11135	-1.49299	0.513451	0.473649	0.665282	other
3R:22278352|22278755	circSKIP(10,11)	SKIP	FBgn0051163	-5.11135	-1.49299	0.513451	0.473649	0.665282	other
3R:25911816|25913814	circCG42235(8,12)	CG42235	FBgn0250757	-5.11135	-1.49299	0.513451	0.473649	0.665282	other
4:996512|1004618	circTOY(3,9)	toy	FBgn0019650	-5.11135	-1.49299	0.513451	0.473649	0.665282	other
X:17868982|17870657	circMNB(4,7)	mnb	FBgn0259168	-5.11135	-1.49299	0.513451	0.473649	0.665282	other
X:4723178|4725194	circPROC-R(7,8)	Proc-R	FBgn0029723	-5.11135	-1.49299	0.513451	0.473649	0.665282	other
X:5761169|5762681	circMAPK-AK2(2,4)	MAPk-Ak2	FBgn0013987	-5.11135	-1.49299	0.513451	0.473649	0.665282	other
X:638333|643641	circSU(SABLE)(3,8)	su(sable)	FBgn0003575	-5.11135	-1.49299	0.513451	0.473649	0.665282	other
X:7662646|7663554	circCT(10,10)	ct	FBgn0004198	-5.11135	-1.49299	0.513451	0.473649	0.665282	other
X:9096766|9098413	circCG7766(7,12)	CG7766	FBgn0030087	-5.11135	-1.49299	0.513451	0.473649	0.665282	other
2R:7347849|7363490	circDSCAM1(53,105)	Dscam1	FBgn0033159	-4.83691	-1.49009	0.510865	0.474765	0.665282	other
3R:23903128|23921709	circSBA(9,13)	sba	FBgn0016754	-4.83691	-1.49009	0.510865	0.474765	0.665282	other
X:15589625|15590953	circCG9220(3,4)	CG9220	FBgn0030662	-4.83691	-1.49009	0.510865	0.474765	0.665282	other
X:23088715|23090413	circNA(NA,1)	NA	FBgn0039944,FBgn0039945	-4.28764	-1.45724	0.502786	0.478279	0.669488	other
2L:8106840|8107880	circBSG(12,16)	Bsg	FBgn0261822	-4.5941	1.51338	0.486253	0.485604	0.678287	other
2R:8616327|8622561	circCIRL(10,20)	Cirl	FBgn0033313	-4.5941	1.51338	0.486253	0.485604	0.678287	other
2R:12013759|12014124	circOTK(6,7)	otk	FBgn0004839	-4.4865	1.37747	0.46933	0.493295	0.686827	other
3R:4799692|4800678	circCTRIP(13,13)	ctrip	FBgn0260794	-4.4865	1.37747	0.46933	0.493295	0.686827	other
4:185827|186840	circCG2316(4,5)	CG2316	FBgn0039890	-4.4865	1.37747	0.46933	0.493295	0.686827	other
2L:12298568|12299394	circBRU1(12,14)	bru1	FBgn0000114	-4.48041	-1.296	0.45065	0.502026	0.69805	other
2R:14971730|14972756	circCKN(3,3)	ckn	FBgn0033987	-4.69778	-1.62281	0.44981	0.502425	0.69805	other
X:10133972|10134543	circRHOU(5,6)	RhoU	FBgn0083940	-4.70667	-1.6179	0.44146	0.506418	0.698099	other
3L:3722156|3723105	circCG32264(6,7)	CG32264	FBgn0052264	-4.15016	-1.26855	0.438464	0.507865	0.698099	other
2L:10409711|10410434	circRPS27A(1,2)	RpS27A	FBgn0003942	-4.9006	-1.34473	0.437482	0.50834	0.698099	other
2L:21716325|21717672	circNOLO(15,16)	nolo	FBgn0051619	-4.9006	-1.34473	0.437482	0.50834	0.698099	other
2L:4192633|4195100	circCG3714(5,10)	CG3714	FBgn0031589	-4.9006	-1.34473	0.437482	0.50834	0.698099	other
3L:2434626|2436228	circSVIL(12,13)	Svil	FBgn0266696	-4.9006	-1.34473	0.437482	0.50834	0.698099	other
3L:3767137|3769406	circCG32264(14,16)	CG32264	FBgn0052264	-4.9006	-1.34473	0.437482	0.50834	0.698099	other
3R:21370275|21372067	circMOD(MDG4)(11,NA)	mod(mdg4)	FBgn0002781	-4.9006	-1.34473	0.437482	0.50834	0.698099	other
3R:6436725|6439007	circGPP(5,7)	gpp	FBgn0264495	-4.9006	-1.34473	0.437482	0.50834	0.698099	other
3R:8160963|8168117	circGRN(5,8)	grn	FBgn0001138	-4.9006	-1.34473	0.437482	0.50834	0.698099	other
X:10060448|10070300	circCG15312(6,10)	CG15312	FBgn0030174	-4.9006	-1.34473	0.437482	0.50834	0.698099	other
2R:4378369|4379155	circGPRK1(7,9)	Gprk1	FBgn0260798	-4.75103	1.55285	0.410999	0.521463	0.714617	other
3L:25969034|25978150	circCG40178(8,10)	CG40178	FBgn0058178	-4.75103	1.55285	0.410999	0.521463	0.714617	other
X:742530|746115	circSDK(17,18)	sdk	FBgn0021764	-4.37423	-1.27336	0.407917	0.523028	0.716012	other
2R:4711814|4712775	circNIPPED-B(14,15)	Nipped-B	FBgn0026401	-3.96798	-1.17658	0.393714	0.530354	0.725279	other
2R:11099532|11100114	circLUNA(5,5)	luna	FBgn0040765	-4.54257	-1.23308	0.392627	0.530922	0.725297	other
3R:16512964|16514176	circCG42342(2,2)	CG42342	FBgn0259244	-3.63335	1.04211	0.391414	0.531557	0.725406	other
X:52811|93250	circNA(NA,NA)	NA	n/a	-4.28722	-1.20634	0.38357	0.535699	0.730295	other
3R:26860844|26864466	circNA(11,1)	NA	n/a	-3.90511	1.10451	0.382379	0.536333	0.730397	other
X:7926649|7930315	circMAHE(2,4)	mahe	FBgn0029979	-4.2104	1.35184	0.379797	0.537712	0.731513	other
3R:25992455|25992996	circNF1(14,15)	Nf1	FBgn0015269	-4.7912	1.48457	0.3759	0.539806	0.733597	other
2L:5274019|5275780	circBSG25D(6,6)	Bsg25D	FBgn0000228	-3.95781	-1.23935	0.373535	0.541084	0.734569	other
2R:17808099|17809654	circGRH(5,5)	grh	FBgn0259211	-4.55631	-1.32251	0.367826	0.544192	0.736342	other
2L:8928060|8928743	circCG34398(12,12)	CG34398	FBgn0085427	-4.96786	-1.16814	0.354795	0.551411	0.736342	other
2R:18474587|18477023	circCG30116(16,20)	CG30116	FBgn0028496	-4.96786	-1.16814	0.354795	0.551411	0.736342	other
2R:22534845|22537326	circPX(6,12)	px	FBgn0003175	-4.96786	-1.16814	0.354795	0.551411	0.736342	other
2R:5325804|5328028	circSXC(9,11)	sxc	FBgn0261403	-4.96786	-1.16814	0.354795	0.551411	0.736342	other
2R:9917938|9919062	circMEF2(6,10)	Mef2	FBgn0011656	-4.96786	-1.16814	0.354795	0.551411	0.736342	other
3L:11541778|11542834	circMOB2(8,8)	Mob2	FBgn0259481	-4.96786	-1.16814	0.354795	0.551411	0.736342	other
3L:2728420|2729469	circMRTF(5,6)	Mrtf	FBgn0052296	-4.96786	-1.16814	0.354795	0.551411	0.736342	other
3L:4670118|4675947	circAXO(20,24)	axo	FBgn0262870	-4.96786	-1.16814	0.354795	0.551411	0.736342	other
3R:10291100|10294318	circCG43143(5,9)	CG43143	FBgn0262617	-4.96786	-1.16814	0.354795	0.551411	0.736342	other
3R:16298470|16299689	circGISH(23,25)	gish	FBgn0250823	-4.96786	-1.16814	0.354795	0.551411	0.736342	other
3R:22602845|22605570	circEFA6(7,15)	Efa6	FBgn0051158	-4.96786	-1.16814	0.354795	0.551411	0.736342	other
3R:25599507|25600764	circMSI(10,11)	msi	FBgn0011666	-4.96786	-1.16814	0.354795	0.551411	0.736342	other
3R:4626973|4630521	circ5-HT2A(4,10)	5-HT2A	FBgn0087012	-4.96786	-1.16814	0.354795	0.551411	0.736342	other
4:1117851|1121622	circCALS(9,14)	Cals	FBgn0039928	-4.96786	-1.16814	0.354795	0.551411	0.736342	other
X:477607|481997	circNA(3,2)	NA	n/a	-4.96786	-1.16814	0.354795	0.551411	0.736342	other
2L:4079504|4080022	circED(4,5)	ed	FBgn0000547	-4.64441	-1.33523	0.345789	0.556507	0.742388	other
3R:22173932|22174727	circSKIP(6,8)	SKIP	FBgn0051163	-4.35485	1.13639	0.336943	0.561599	0.748417	other
3R:30474034|30479780	circPH4ALPHAEFB(2,4)	PH4alphaEFB	FBgn0039776	-4.76806	-1.40073	0.331146	0.564985	0.752161	other
4:1022242|1023680	circPLEXA(12,12)	PlexA	FBgn0025741	-3.54695	0.997328	0.325764	0.568164	0.755624	other
2R:9124744|9126213	circCG18659(3,6)	CG18659	FBgn0027561	-4.42004	-1.15221	0.32088	0.571079	0.758728	other
4:72321|75165	circPAN(5,9)	pan	FBgn0085432	-4.52079	1.17085	0.311204	0.576942	0.765738	other
X:12829710|12832340	circPDE9(9,9)	Pde9	FBgn0259171	-4.31703	-1.08845	0.309297	0.578112	0.76605	other
3R:14427037|14427761	circCV-C(13,13)	cv-c	FBgn0285955	-4.56124	-1.17292	0.308909	0.57835	0.76605	other
2L:21273324|21278429	circCG8671(5,12)	CG8671	FBgn0032938	-4.86254	1.29989	0.30165	0.58285	0.768891	other
2R:19574003|19574326	circSM(19,20)	sm	FBgn0003435	-4.86254	1.29989	0.30165	0.58285	0.768891	other
2R:8819581|8821932	circSNS(3,4)	sns	FBgn0024189	-4.86254	1.29989	0.30165	0.58285	0.768891	other
3R:17694834|17696586	circOSA(5,8)	osa	FBgn0261885	-4.86254	1.29989	0.30165	0.58285	0.768891	other
2L:9126881|9135384	circCG32982(4,5)	CG32982	FBgn0052982	-4.62959	-1.39445	0.293609	0.587917	0.770313	other
2L:4295163|4295621	circTUTL(5,5)	tutl	FBgn0010473	-4.38733	0.912478	0.293254	0.588143	0.770313	other
2L:4212417|4217976	circFT(8,8)	ft	FBgn0001075	-3.81988	0.934521	0.288422	0.591233	0.770313	other
2R:1113198|1208447	circNA(12,4)	NA	n/a	-3.77838	0.929183	0.28089	0.596119	0.770313	other
3R:25709291|25710147	circLPR2(11,12)	LpR2	FBgn0051092	-3.92058	-0.998968	0.280501	0.596373	0.770313	other
2L:16690902|16692124	circGRP(3,4)	grp	FBgn0261278	-4.69324	1.24675	0.279472	0.597047	0.770313	other
2R:20327867|20329733	circCG8929(3,8)	CG8929	FBgn0034504	-4.12897	-1.05311	0.276011	0.599328	0.770313	other
3R:19015791|19018483	circGUKH(5,7)	gukh	FBgn0026239	-3.34591	-0.881528	0.27588	0.599414	0.770313	other
2L:1061234|1062213	circS(5,5)	S	FBgn0003310	-4.57932	1.10646	0.272317	0.601782	0.770313	other
3R:9130335|9131417	circPUM(NA,NA)	pum	FBgn0003165	-4.57932	1.10646	0.272317	0.601782	0.770313	other
2R:2521441|2522730	circMFS17(4,6)	MFS17	FBgn0058263	-3.86692	0.872492	0.272162	0.601885	0.770313	other
2L:22927438|22927903	circLT(7,NA)	lt	FBgn0002566	-3.32462	0.859429	0.265788	0.606171	0.770313	other
X:12730934|12732400	circSMR(NA,13)	Smr	FBgn0265523	-4.6745	1.15944	0.260001	0.61012	0.770313	other
3L:8947828|8949759	circNA(NA,NA)	NA	FBgn0264305,FBgn0264307	-4.78135	1.11356	0.259919	0.610176	0.770313	other
2L:1191403|1192625	circCG5001(4,9)	CG5001	FBgn0031322	-5.03915	-0.940874	0.259491	0.61047	0.770313	other
2L:13630706|13631184	circKUZ(7,7)	kuz	FBgn0259984	-5.03915	-0.940874	0.259491	0.61047	0.770313	other
2L:20881987|20882464	circNA(NA,NA)	NA	FBgn0032901,FBgn0263996	-5.03915	-0.940874	0.259491	0.61047	0.770313	other
2L:22924982|22927765	circLT(2,7)	lt	FBgn0002566	-5.03915	-0.940874	0.259491	0.61047	0.770313	other
2L:4496247|4513761	circDPY(15,45)	dpy	FBgn0053196	-5.03915	-0.940874	0.259491	0.61047	0.770313	other
2R:10250879|10251984	circSYB(3,5)	Syb	FBgn0003660	-5.03915	-0.940874	0.259491	0.61047	0.770313	other
2R:13180990|13184180	circNA(NA,NA)	NA	FBgn0028991,FBgn0033802,FBgn0053182	-5.03915	-0.940874	0.259491	0.61047	0.770313	other
2R:13184777|13185175	circNA(NA,NA)	NA	FBgn0028991,FBgn0033802,FBgn0053182	-5.03915	-0.940874	0.259491	0.61047	0.770313	other
2R:17527214|17528105	circPATRONIN(18,21)	Patronin	FBgn0263197	-5.03915	-0.940874	0.259491	0.61047	0.770313	other
2R:2053024|2053618	circCG17684(11,12)	CG17684	FBgn0263780	-5.03915	-0.940874	0.259491	0.61047	0.770313	other
2R:7361718|7365179	circDSCAM1(103,111)	Dscam1	FBgn0033159	-5.03915	-0.940874	0.259491	0.61047	0.770313	other
3L:14664296|14665070	circDLP(2,3)	dlp	FBgn0041604	-5.03915	-0.940874	0.259491	0.61047	0.770313	other
3L:16626528|16629206	circABL(6,11)	Abl	FBgn0000017	-5.03915	-0.940874	0.259491	0.61047	0.770313	other
3L:16959099|16959884	circNC73EF(9,11)	Nc73EF	FBgn0010352	-5.03915	-0.940874	0.259491	0.61047	0.770313	other
3L:21725555|21726937	circCG11247(2,4)	CG11247	FBgn0037120	-5.03915	-0.940874	0.259491	0.61047	0.770313	other
3L:7624598|7625996	circPURA(10,11)	Pura	FBgn0035802	-5.03915	-0.940874	0.259491	0.61047	0.770313	other
3L:7927760|7933234	circSYD(6,18)	syd	FBgn0024187	-5.03915	-0.940874	0.259491	0.61047	0.770313	other
3L:7932038|7933234	circSYD(15,18)	syd	FBgn0024187	-5.03915	-0.940874	0.259491	0.61047	0.770313	other
3R:10296734|10298591	circCG43143(11,15)	CG43143	FBgn0262617	-5.03915	-0.940874	0.259491	0.61047	0.770313	other
3R:22277637|22279335	circSKIP(9,12)	SKIP	FBgn0051163	-5.03915	-0.940874	0.259491	0.61047	0.770313	other
3R:23607525|23608799	circCG31145(4,6)	CG31145	FBgn0051145	-5.03915	-0.940874	0.259491	0.61047	0.770313	other
3R:24305201|24306883	circCRB(2,3)	crb	FBgn0259685	-5.03915	-0.940874	0.259491	0.61047	0.770313	other
3R:27382308|27384469	circSIDE(7,8)	side	FBgn0016061	-5.03915	-0.940874	0.259491	0.61047	0.770313	other
3R:5660925|5662017	circWDR33(3,5)	Wdr33	FBgn0046222	-5.03915	-0.940874	0.259491	0.61047	0.770313	other
3R:8166732|8168117	circGRN(6,8)	grn	FBgn0001138	-5.03915	-0.940874	0.259491	0.61047	0.770313	other
3R:9892640|9892974	circGLUT4EF(NA,NA)	Glut4EF	FBgn0267336	-5.03915	-0.940874	0.259491	0.61047	0.770313	other
4:1101934|1106597	circSV(7,9)	sv	FBgn0005561	-5.03915	-0.940874	0.259491	0.61047	0.770313	other
X:12273935|12295684	circTEN-A(14,21)	Ten-a	FBgn0267001	-5.03915	-0.940874	0.259491	0.61047	0.770313	other
X:1385904|1386362	circCG32813(3,3)	CG32813	FBgn0052813	-5.03915	-0.940874	0.259491	0.61047	0.770313	other
X:15371512|15372208	circACJ6(11,12)	acj6	FBgn0000028	-5.03915	-0.940874	0.259491	0.61047	0.770313	other
X:3522212|3524031	circDIP-ALPHA(7,9)	DIP-alpha	FBgn0052791	-5.03915	-0.940874	0.259491	0.61047	0.770313	other
3R:30773573|30774697	circZFH1(2,3)	zfh1	FBgn0004606	-3.73342	-0.99908	0.256596	0.612469	0.772089	other
2L:1690117|1690755	circCHINMO(8,8)	chinmo	FBgn0086758	-4.63813	1.07659	0.23592	0.627168	0.788337	other
2R:7678570|7679930	circLRR(5,8)	LRR	FBgn0033212	-4.63813	1.07659	0.23592	0.627168	0.788337	other
X:13081513|13083098	circHEP(5,9)	hep	FBgn0010303	-4.63813	1.07659	0.23592	0.627168	0.788337	other
3R:21625165|21626850	circE2F1(6,9)	E2f1	FBgn0011766	-3.35398	0.7799	0.218507	0.64018	0.803918	other
4:94423|95002	circPAN(15,16)	pan	FBgn0085432	-4.21853	-1.03317	0.216151	0.641989	0.805415	other
3L:27987738|27988702	circCG17514(2,2)	CG17514	FBgn0039959	-4.64487	1.24037	0.211524	0.645575	0.808675	other
2R:5201446|5204278	circNIPPED-A(12,15)	Nipped-A	FBgn0053554	-4.60653	-0.983476	0.211204	0.645825	0.808675	other
2R:4828598|4829669	circNA(NA,2)	NA	n/a	-4.91005	0.983466	0.208548	0.647908	0.810505	other
3R:4799692|4801991	circCTRIP(13,14)	ctrip	FBgn0260794	-3.80658	-0.870285	0.207624	0.648636	0.81064	other
2R:21138226|21139232	circMAGI(5,5)	Magi	FBgn0034590	-4.25312	-0.864715	0.202975	0.65233	0.811561	other
2L:21727006|21727573	circNOLO(22,23)	nolo	FBgn0051619	-4.83278	-1.05435	0.202012	0.653102	0.811561	other
2R:6249412|6250852	circPLD(8,9)	Pld	FBgn0033075	-4.83278	-1.05435	0.202012	0.653102	0.811561	other
2R:9265490|9267976	circPKN(15,16)	Pkn	FBgn0020621	-4.83278	-1.05435	0.202012	0.653102	0.811561	other
3L:3769078|3769406	circCG32264(15,16)	CG32264	FBgn0052264	-4.83278	-1.05435	0.202012	0.653102	0.811561	other
3R:30479119|30479780	circPH4ALPHAEFB(3,4)	PH4alphaEFB	FBgn0039776	-4.83278	-1.05435	0.202012	0.653102	0.811561	other
4:925083|926661	circEIF4G1(10,13)	eIF4G1	FBgn0023213	-4.65899	-0.977698	0.186749	0.665636	0.826083	other
2L:10619880|10623266	circTRIM9(2,8)	Trim9	FBgn0051721	-4.29709	0.873919	0.180589	0.670867	0.826083	other
3R:9079745|9081022	circPUM(6,7)	pum	FBgn0003165	-4.32185	-0.797237	0.17698	0.673981	0.826083	other
2R:17051822|17053144	circCG9646(6,6)	CG9646	FBgn0034184	-4.79969	0.981846	0.175681	0.675112	0.826083	other
2R:7947605|7948520	circCG14764(2,2)	CG14764	FBgn0033236	-4.79969	0.981846	0.175681	0.675112	0.826083	other
2L:17657063|17659614	circCADN(7,8)	CadN	FBgn0015609	-4.49653	0.972017	0.175374	0.675379	0.826083	other
X:893222|894305	circCG43867(18,19)	CG43867	FBgn0264449	-4.66001	-1.08929	0.174595	0.67606	0.826083	other
3R:25546161|25546505	circMSI(NA,NA)	msi	FBgn0011666	-4.39302	0.775001	0.173772	0.676781	0.826083	other
2L:18383402|18384180	circFAS3(2,3)	Fas3	FBgn0000636	-4.25108	1.01778	0.156016	0.692851	0.826083	other
2R:4350549|4351218	circGPRK1(5,6)	Gprk1	FBgn0260798	-4.48654	0.742151	0.149031	0.699463	0.826083	other
2L:1600616|1604336	circHAF(7,11)	haf	FBgn0261509	-4.98334	0.869985	0.147792	0.700654	0.826083	other
2L:21059341|21060037	circCG9265(2,5)	CG9265	FBgn0032910	-4.98334	0.869985	0.147792	0.700654	0.826083	other
2L:22688006|22688609	circCG40006(5,6)	CG40006	FBgn0058006	-4.98334	0.869985	0.147792	0.700654	0.826083	other
2R:11897109|11898638	circMCPH1(4,5)	MCPH1	FBgn0260959	-4.98334	0.869985	0.147792	0.700654	0.826083	other
2R:12999277|13004383	circSU(Z)2(3,6)	Su(z)2	FBgn0265623	-4.98334	0.869985	0.147792	0.700654	0.826083	other
3R:14788057|14791252	circJVL(6,11)	jvl	FBgn0263929	-4.98334	0.869985	0.147792	0.700654	0.826083	other
3R:17966473|17967828	circCPO(8,8)	cpo	FBgn0263995	-4.98334	0.869985	0.147792	0.700654	0.826083	other
3R:18008865|18010574	circCPO(12,15)	cpo	FBgn0263995	-4.98334	0.869985	0.147792	0.700654	0.826083	other
3R:24012983|24013628	circKRT95D(11,12)	KrT95D	FBgn0020647	-4.98334	0.869985	0.147792	0.700654	0.826083	other
3R:6841235|6842214	circSCR(2,2)	Scr	FBgn0003339	-4.98334	0.869985	0.147792	0.700654	0.826083	other
X:5089342|5090145	circNA(NA,NA)	NA	FBgn0029746,FBgn0266098	-4.98334	0.869985	0.147792	0.700654	0.826083	other
X:818406|820078	circCG43867(4,10)	CG43867	FBgn0264449	-4.98334	0.869985	0.147792	0.700654	0.826083	other
X:8640360|8642867	circOC(2,5)	oc	FBgn0004102	-4.98334	0.869985	0.147792	0.700654	0.826083	other
2R:7467483|7470882	circALDH-III(5,13)	Aldh-III	FBgn0010548	-4.75963	-0.95706	0.146369	0.702029	0.826083	other
3R:23311982|23313558	circPNT(7,9)	pnt	FBgn0003118	-4.75963	-0.95706	0.146369	0.702029	0.826083	other
3R:7672952|7675462	circNLG1(8,9)	Nlg1	FBgn0051146	-4.75963	-0.95706	0.146369	0.702029	0.826083	other
3R:8833975|8835510	circPYD(10,13)	pyd	FBgn0262614	-4.75963	-0.95706	0.146369	0.702029	0.826083	other
X:54118|94578	circNA(NA,NA)	NA	n/a	-4.75963	-0.95706	0.146369	0.702029	0.826083	other
2L:16743507|16745107	circBUGZ(1,6)	BuGZ	FBgn0032600	-5.115	-0.616565	0.145637	0.70274	0.826083	other
2R:15292773|15293561	circTRPM(39,40)	Trpm	FBgn0265194	-5.115	-0.616565	0.145637	0.70274	0.826083	other
2R:18355500|18355640	circSBB(17,17)	sbb	FBgn0285917	-5.115	-0.616565	0.145637	0.70274	0.826083	other
2R:20595557|20598694	circHNRNP-K(4,8)	HnRNP-K	FBgn0267791	-5.115	-0.616565	0.145637	0.70274	0.826083	other
2R:23722210|23722875	circSESN(5,5)	Sesn	FBgn0034897	-5.115	-0.616565	0.145637	0.70274	0.826083	other
2R:3933011|3938885	circUEX(6,8)	uex	FBgn0262124	-5.115	-0.616565	0.145637	0.70274	0.826083	other
2R:6733628|6734911	circL(2)01289(26,30)	l(2)01289	FBgn0010482	-5.115	-0.616565	0.145637	0.70274	0.826083	other
2R:9917938|9922003	circMEF2(6,14)	Mef2	FBgn0011656	-5.115	-0.616565	0.145637	0.70274	0.826083	other
3L:10573450|10580329	circRBFOX1(8,13)	Rbfox1	FBgn0052062	-5.115	-0.616565	0.145637	0.70274	0.826083	other
3L:13883264|13889679	circDYSC(7,17)	dysc	FBgn0264006	-5.115	-0.616565	0.145637	0.70274	0.826083	other
3L:15813246|15813626	circFWE(4,5)	fwe	FBgn0261722	-5.115	-0.616565	0.145637	0.70274	0.826083	other
3L:24253793|24258636	circSNAP25(7,8)	Snap25	FBgn0011288	-5.115	-0.616565	0.145637	0.70274	0.826083	other
3L:2443390|2446101	circSVIL(18,20)	Svil	FBgn0266696	-5.115	-0.616565	0.145637	0.70274	0.826083	other
3L:2524599|2541403	circSPN(19,22)	Spn	FBgn0010905	-5.115	-0.616565	0.145637	0.70274	0.826083	other
3L:5937399|5938006	circCG33993(6,7)	CG33993	FBgn0053993	-5.115	-0.616565	0.145637	0.70274	0.826083	other
3L:7666166|7693723	circANK2(6,6)	Ank2	FBgn0261788	-5.115	-0.616565	0.145637	0.70274	0.826083	other
3R:14344225|14345184	circNK7.1(4,4)	NK7.1	FBgn0024321	-5.115	-0.616565	0.145637	0.70274	0.826083	other
3R:19311816|19320129	circDL(5,7)	Dl	FBgn0000463	-5.115	-0.616565	0.145637	0.70274	0.826083	other
3R:31433459|31433888	circGPRK2(3,3)	Gprk2	FBgn0261988	-5.115	-0.616565	0.145637	0.70274	0.826083	other
3R:3468909|3469478	circPARP(2,2)	Parp	FBgn0010247	-5.115	-0.616565	0.145637	0.70274	0.826083	other
3R:4282674|4295700	circCPX(13,22)	cpx	FBgn0041605	-5.115	-0.616565	0.145637	0.70274	0.826083	other
3R:4795737|4797067	circCTRIP(9,12)	ctrip	FBgn0260794	-5.115	-0.616565	0.145637	0.70274	0.826083	other
3R:7666779|7667835	circNLG1(4,7)	Nlg1	FBgn0051146	-5.115	-0.616565	0.145637	0.70274	0.826083	other
4:362304|366762	circHCF(5,14)	Hcf	FBgn0039904	-5.115	-0.616565	0.145637	0.70274	0.826083	other
X:10575390|10576156	circSPRI(23,23)	spri	FBgn0085443	-5.115	-0.616565	0.145637	0.70274	0.826083	other
X:18375249|18376394	circCREBB(13,14)	CrebB	FBgn0265784	-5.115	-0.616565	0.145637	0.70274	0.826083	other
X:22493481|22498619	circL(1)G0196(3,13)	l(1)G0196	FBgn0027279	-5.115	-0.616565	0.145637	0.70274	0.826083	other
X:2672914|2673618	circSGG(32,33)	sgg	FBgn0003371	-5.115	-0.616565	0.145637	0.70274	0.826083	other
X:3374940|3376233	circNA(NA,NA)	NA	FBgn0262656,FBgn0266350	-5.115	-0.616565	0.145637	0.70274	0.826083	other
X:5330834|5331005	circXRCC1(2,2)	XRCC1	FBgn0026751	-5.115	-0.616565	0.145637	0.70274	0.826083	other
X:6123389|6126857	circCA-ALPHA1T(13,17)	Ca-alpha1T	FBgn0264386	-5.115	-0.616565	0.145637	0.70274	0.826083	other
X:8451357|8452280	circORG-1(5,7)	org-1	FBgn0021767	-5.115	-0.616565	0.145637	0.70274	0.826083	other
2R:24483040|24483450	circCG13579(2,3)	CG13579	FBgn0035010	-4.13804	1.06151	0.143901	0.704434	0.827114	other
3R:15954158|15955205	circSAP47(11,15)	Sap47	FBgn0013334	-4.71506	-0.885262	0.143441	0.704884	0.827114	other
2R:4828598|4832138	circNA(NA,NA)	NA	n/a	-4.05523	0.767871	0.141083	0.707207	0.829095	other
4:529693|535880	circZFH2(7,13)	zfh2	FBgn0004607	-4.84521	0.76579	0.138617	0.70966	0.831225	other
2R:7725689|7729708	circCG18812(8,18)	CG18812	FBgn0042135	-4.196	0.775707	0.137735	0.710543	0.831514	other
3R:3523414|3523947	circPARP(3,3)	Parp	FBgn0010247	-4.66329	-0.790995	0.128733	0.719749	0.841533	other
2L:4487449|4489113	circDPY(9,10)	dpy	FBgn0053196	-4.65735	-0.998249	0.126926	0.721641	0.84299	other
3R:18969419|18970848	circNA(NA,NA)	NA	FBgn0261262,FBgn0263983	-4.71814	-0.945525	0.124092	0.724638	0.845735	other
2R:19573988|19574326	circSM(18,20)	sm	FBgn0003435	-4.74001	0.787756	0.119417	0.729668	0.850086	other
3R:16565062|16566584	circCG42342(10,15)	CG42342	FBgn0259244	-4.74001	0.787756	0.119417	0.729668	0.850086	other
3R:13019342|13021642	circCTBP(5,11)	CtBP	FBgn0020496	-3.46881	-0.540674	0.114479	0.735101	0.855196	other
3L:25969034|25969627	circCG40178(8,9)	CG40178	FBgn0058178	-3.78014	-0.605875	0.114244	0.735364	0.855196	other
3R:24451895|24452633	circNACHRALPHA1(10,10)	nAChRalpha1	FBgn0000036	-4.74815	1.01085	0.112571	0.737236	0.856611	other
4:449924|450509	circCAMKI(10,12)	CaMKI	FBgn0016126	-3.51112	0.518668	0.10778	0.742686	0.861421	other
3L:23325642|23326760	circALPHA-CAT(4,6)	alpha-Cat	FBgn0010215	-4.33599	-0.668148	0.104772	0.746176	0.861421	other
2L:12271591|12272084	circBRU1(7,7)	bru1	FBgn0000114	-4.7739	-0.758631	0.101762	0.749726	0.861421	other
2R:5120763|5121652	circGUS(5,6)	gus	FBgn0026238	-4.7739	-0.758631	0.101762	0.749726	0.861421	other
3L:18626865|18664820	circMYPT-75D(3,11)	MYPT-75D	FBgn0036801	-4.7739	-0.758631	0.101762	0.749726	0.861421	other
4:619637|621872	circEPH(14,21)	Eph	FBgn0025936	-4.7739	-0.758631	0.101762	0.749726	0.861421	other
X:10122056|10123204	circRHOU(4,4)	RhoU	FBgn0083940	-4.7739	-0.758631	0.101762	0.749726	0.861421	other
X:13085596|13087140	circHEP(11,14)	hep	FBgn0010303	-4.7739	-0.758631	0.101762	0.749726	0.861421	other
2L:16322960|16323517	circCACT(6,7)	cact	FBgn0000250	-4.67871	0.751423	0.100467	0.75127	0.861421	other
2R:4700389|4701261	circNIPPED-B(11,13)	Nipped-B	FBgn0026401	-4.67871	0.751423	0.100467	0.75127	0.861421	other
3L:24725824|24726292	circSCRO(2,2)	scro	FBgn0028993	-4.67871	0.751423	0.100467	0.75127	0.861421	other
3L:9552902|9553536	circCG42673(2,2)	CG42673	FBgn0261555	-4.67871	0.751423	0.100467	0.75127	0.861421	other
3R:21370275|21371227	circMOD(MDG4)(11,NA)	mod(mdg4)	FBgn0002781	-4.67871	0.751423	0.100467	0.75127	0.861421	other
X:14691206|14692455	circNETB(2,6)	NetB	FBgn0015774	-4.67871	0.751423	0.100467	0.75127	0.861421	other
X:19575358|19577594	circTAO(16,20)	Tao	FBgn0031030	-4.67871	0.751423	0.100467	0.75127	0.861421	other
2L:16174416|16175007	circCA-ALPHA1D(12,13)	Ca-alpha1D	FBgn0001991	-4.58894	0.793356	0.0928016	0.760645	0.870642	other
3R:4795737|4797697	circCTRIP(9,12)	ctrip	FBgn0260794	-4.58894	0.793356	0.0928016	0.760645	0.870642	other
2R:13180990|13183234	circNA(NA,NA)	NA	FBgn0028991,FBgn0033802	-2.835	0.461091	0.0920941	0.761532	0.870893	other
2R:22338801|22341595	circLIPRIN-GAMMA(5,10)	Liprin-gamma	FBgn0034720	-4.34889	0.575614	0.0901316	0.76401	0.872963	other
3R:27388455|27389766	circSIDE(10,11)	side	FBgn0016061	-4.68318	0.644023	0.0845356	0.771243	0.878355	other
X:8531525|8532464	circNRG(9,11)	Nrg	FBgn0264975	-4.77918	-0.763389	0.0843949	0.771428	0.878355	other
2R:19628481|19629070	circSM(23,23)	sm	FBgn0003435	-4.51538	-0.520285	0.082863	0.773454	0.878355	other
4:1233129|1234799	circCADPS(3,4)	Cadps	FBgn0053653	-4.50295	-0.522927	0.0824356	0.774023	0.878355	other
3L:25873860|25874384	circCG40178(3,4)	CG40178	FBgn0058178	-4.71537	-0.838457	0.0821678	0.774381	0.878355	other
3L:25961360|25969627	circCG40178(7,9)	CG40178	FBgn0058178	-4.71537	-0.838457	0.0821678	0.774381	0.878355	other
3L:2888890|2889245	circSPZ5(4,5)	spz5	FBgn0035379	-4.71537	-0.838457	0.0821678	0.774381	0.878355	other
4:1193560|1196477	circPIP4K(3,9)	PIP4K	FBgn0039924	-4.71537	-0.838457	0.0821678	0.774381	0.878355	other
2L:7209349|7209653	circCG13784(5,7)	CG13784	FBgn0031897	-4.47911	0.546249	0.0808509	0.776148	0.878355	other
3R:27418243|27418980	circSIDE(21,21)	side	FBgn0016061	-4.47911	0.546249	0.0808509	0.776148	0.878355	other
X:289041|290596	circCG13375(5,7)	CG13375	FBgn0040370	-4.47911	0.546249	0.0808509	0.776148	0.878355	other
2R:17677826|17678782	circSEMA1B(6,7)	Sema1b	FBgn0016059	-4.78208	-0.704779	0.0803683	0.776799	0.878355	other
2L:5077535|5079574	circPGANT5(6,9)	Pgant5	FBgn0031681	-4.56945	-0.561933	0.0735681	0.786211	0.888228	other
2L:19925383|19926512	circSICK(18,20)	sick	FBgn0263873	-4.62891	0.543765	0.0689602	0.792857	0.892304	other
2L:9722761|9727256	circNCKX30C(7,9)	Nckx30C	FBgn0028704	-4.91455	0.562112	0.0664008	0.796651	0.892304	other
2R:20823192|20825552	circINSC(2,3)	insc	FBgn0011674	-4.91455	0.562112	0.0664008	0.796651	0.892304	other
2R:21398065|21399313	circSDC(5,8)	Sdc	FBgn0010415	-4.91455	0.562112	0.0664008	0.796651	0.892304	other
3L:12412011|12414086	circCG32103(7,10)	CG32103	FBgn0052103	-4.91455	0.562112	0.0664008	0.796651	0.892304	other
3R:12560401|12563119	circOCTBETA2R(8,10)	Octbeta2R	FBgn0038063	-4.91455	0.562112	0.0664008	0.796651	0.892304	other
3R:15071452|15072259	circDPR9(7,7)	dpr9	FBgn0038282	-4.91455	0.562112	0.0664008	0.796651	0.892304	other
3R:29845599|29847071	circCAD99C(3,5)	Cad99C	FBgn0039709	-4.91455	0.562112	0.0664008	0.796651	0.892304	other
3R:29959031|29962030	circTKR99D(9,10)	TkR99D	FBgn0004622	-4.91455	0.562112	0.0664008	0.796651	0.892304	other
3R:31817819|31818118	circRHOGAP100F(4,4)	RhoGAP100F	FBgn0039883	-4.91455	0.562112	0.0664008	0.796651	0.892304	other
2R:14038710|14040779	circMAM(8,9)	mam	FBgn0002643	-4.85943	0.74256	0.0612139	0.804588	0.898881	other
3L:22228997|22229422	circOLF413(7,8)	olf413	FBgn0037153	-4.85943	0.74256	0.0612139	0.804588	0.898881	other
3R:6908525|6910471	circANTP(5,8)	Antp	FBgn0260642	-4.85943	0.74256	0.0612139	0.804588	0.898881	other
2R:16398829|16399421	circSEMA2B(2,3)	Sema2b	FBgn0264273	-4.83585	-0.574611	0.0582208	0.80933	0.902635	other
3R:29416956|29431240	circPTP99A(3,8)	Ptp99A	FBgn0004369	-4.83585	-0.574611	0.0582208	0.80933	0.902635	other
2L:6578905|6580510	circCG11319(15,17)	CG11319	FBgn0031835	-4.77707	0.638844	0.0556989	0.813428	0.902963	other
3R:9930364|9943894	circGLUT4EF(3,7)	Glut4EF	FBgn0267336	-4.77707	0.638844	0.0556989	0.813428	0.902963	other
3L:827877|830728	circSF3B3(NA,2)	Sf3b3	FBgn0035162	-4.77629	-0.674115	0.054497	0.815415	0.902963	other
3R:23197287|23197976	circCNC(13,14)	cnc	FBgn0262975	-4.77629	-0.674115	0.054497	0.815415	0.902963	other
3R:8838392|8842839	circPYD(15,17)	pyd	FBgn0262614	-4.77629	-0.674115	0.054497	0.815415	0.902963	other
X:196275|198549	circTYN(8,12)	tyn	FBgn0284435	-4.77629	-0.674115	0.054497	0.815415	0.902963	other
2L:10619880|10620635	circTRIM9(2,5)	Trim9	FBgn0051721	-4.57698	0.452646	0.0542307	0.815859	0.902963	other
X:14256485|14256757	circMUD(16,16)	mud	FBgn0002873	-4.57698	0.452646	0.0542307	0.815859	0.902963	other
X:22457427|22458260	circUSP2(4,5)	Usp2	FBgn0031187	-4.57698	0.452646	0.0542307	0.815859	0.902963	other
3L:19477907|19487106	circNA(2,1)	NA	n/a	-3.80864	0.405281	0.0538238	0.816538	0.902963	other
3L:4577917|4580159	circCG42540(7,10)	CG42540	FBgn0260657	-4.46417	0.444537	0.0505407	0.822125	0.908372	other
X:13750316|13752027	circPDCD4(3,5)	Pdcd4	FBgn0030520	-3.90646	-0.419202	0.0471844	0.828037	0.914131	other
3L:27292882|27293271	circDBP80(3,4)	Dbp80	FBgn0024804	-3.40908	-0.35009	0.0457282	0.830671	0.91607	other
3L:9418344|9419271	circCG3967(5,8)	CG3967	FBgn0035989	-4.56196	-0.510538	0.0450577	0.831898	0.91607	other
3R:11592367|11593766	circJUPITER(5,7)	Jupiter	FBgn0051363	-4.56196	-0.510538	0.0450577	0.831898	0.91607	other
2R:3933011|3933463	circUEX(6,7)	uex	FBgn0262124	-4.30285	-0.440785	0.0435278	0.834735	0.918419	other
3L:14039048|14040594	circHSC70CB(8,9)	Hsc70Cb	FBgn0026418	-4.84346	-0.516701	0.0423943	0.83687	0.919993	other
3L:7602788|7603962	circPURA(3,4)	Pura	FBgn0035802	-4.52717	0.368383	0.0402147	0.841061	0.923824	other
3R:19827654|19829042	circBNL(6,6)	bnl	FBgn0014135	-4.4331	-0.345976	0.0372919	0.846872	0.929424	other
2R:24771725|24772795	circEPS-15(5,8)	Eps-15	FBgn0035060	-2.74871	-0.271885	0.0363127	0.848871	0.930117	other
3R:9943481|9943894	circGLUT4EF(4,7)	Glut4EF	FBgn0267336	-4.6235	0.414599	0.0362852	0.848928	0.930117	other
4:521473|524512	circZFH2(4,5)	zfh2	FBgn0004607	-4.68773	0.571586	0.0331944	0.855431	0.934969	other
2L:10619880|10625343	circTRIM9(2,9)	Trim9	FBgn0051721	-4.84954	0.360718	0.0311314	0.859948	0.934969	other
2L:7040473|7041159	circMILT(3,4)	milt	FBgn0262872	-4.84954	0.360718	0.0311314	0.859948	0.934969	other
2R:19459803|19473967	circPAR-1(1,20)	par-1	FBgn0260934	-4.84954	0.360718	0.0311314	0.859948	0.934969	other
2R:22338801|22342730	circLIPRIN-GAMMA(5,11)	Liprin-gamma	FBgn0034720	-4.84954	0.360718	0.0311314	0.859948	0.934969	other
3R:26924634|26925261	circCG46339(4,4)	CG46339	FBgn0285963	-4.84954	0.360718	0.0311314	0.859948	0.934969	other
3R:30951418|30971947	circNA(NA,2)	NA	n/a	-4.84954	0.360718	0.0311314	0.859948	0.934969	other
3R:30067075|30068420	circSIMA(3,7)	sima	FBgn0266411	-4.32014	0.442286	0.0299701	0.862558	0.934969	other
2R:7469360|7470882	circALDH-III(9,13)	Aldh-III	FBgn0010548	-4.44202	-0.336878	0.0287984	0.865245	0.934969	other
2L:20431924|20432729	circCG31688(3,3)	CG31688	FBgn0263355	-4.78563	0.37059	0.0242901	0.876149	0.934969	other
2L:22990754|22992125	circCTA(2,6)	cta	FBgn0000384	-4.78563	0.37059	0.0242901	0.876149	0.934969	other
2R:13180990|13185175	circNA(NA,NA)	NA	FBgn0028991,FBgn0033802	-4.78563	0.37059	0.0242901	0.876149	0.934969	other
2R:13185784|13187908	circNA(1,NA)	NA	FBgn0033802,FBgn0053182	-4.78563	0.37059	0.0242901	0.876149	0.934969	other
2R:18557803|18561168	circGEFMESO(3,8)	GEFmeso	FBgn0050115	-4.78563	0.37059	0.0242901	0.876149	0.934969	other
2R:9614827|9615503	circMMP2(4,5)	Mmp2	FBgn0033438	-4.78563	0.37059	0.0242901	0.876149	0.934969	other
3L:12219978|12221282	circAPP(12,12)	app	FBgn0260941	-4.78563	0.37059	0.0242901	0.876149	0.934969	other
3L:14311861|14317337	circFZ(3,4)	fz	FBgn0001085	-4.78563	0.37059	0.0242901	0.876149	0.934969	other
3R:21622812|21626850	circE2F1(3,9)	E2f1	FBgn0011766	-4.78563	0.37059	0.0242901	0.876149	0.934969	other
3R:25646682|25651324	circJIGR1(5,NA)	jigr1	FBgn0039350	-4.78563	0.37059	0.0242901	0.876149	0.934969	other
3R:6407478|6444310	circGPP(4,11)	gpp	FBgn0264495	-4.78563	0.37059	0.0242901	0.876149	0.934969	other
4:680440|681135	circCG11360(6,7)	CG11360	FBgn0039920	-4.78563	0.37059	0.0242901	0.876149	0.934969	other
X:4141771|4154756	circFAS2(9,14)	Fas2	FBgn0000635	-4.78563	0.37059	0.0242901	0.876149	0.934969	other
X:4450688|4451030	circBI(6,8)	bi	FBgn0000179	-4.78563	0.37059	0.0242901	0.876149	0.934969	other
3R:9354422|9355083	circCG45050(8,9)	CG45050	FBgn0266410	-4.10713	0.307755	0.0218001	0.88262	0.934969	other
X:3155927|3156464	circN(3,4)	N	FBgn0004647	-4.84649	-0.33922	0.0217436	0.882771	0.934969	other
2R:21929402|21930350	circFILI(6,6)	Fili	FBgn0085397	-4.26523	0.292347	0.0209402	0.884942	0.934969	other
2R:20958260|20958845	circHBN(3,4)	hbn	FBgn0008636	-4.45701	-0.267836	0.0200835	0.887304	0.934969	other
3L:19423379|19477851	circNA(4,1)	NA	n/a	-4.56822	-0.23615	0.0200135	0.887499	0.934969	other
3L:6523030|6524096	circSFL(3,3)	sfl	FBgn0020251	-4.72336	0.335049	0.0185951	0.891534	0.934969	other
2R:4029741|4030297	circHASPIN(3,4)	Haspin	FBgn0046706	-3.39404	-0.204106	0.0182764	0.892462	0.934969	other
4:1004158|1004618	circTOY(7,9)	toy	FBgn0019650	-4.63548	0.360433	0.0162312	0.898622	0.934969	other
3R:21362507|21363884	circMOD(MDG4)(10,NA)	mod(mdg4)	FBgn0002781	-3.11939	-0.173579	0.0143642	0.904601	0.934969	other
3L:3593329|3594742	circEIP63E(14,15)	Eip63E	FBgn0005640	-4.57077	0.243683	0.0143488	0.904652	0.934969	other
4:1119937|1120801	circCALS(11,13)	Cals	FBgn0039928	-4.65406	-0.28967	0.014199	0.905149	0.934969	other
3L:27331994|27332346	circDBP80(6,7)	Dbp80	FBgn0024804	-2.07768	-0.15083	0.0140994	0.905481	0.934969	other
2L:9126881|9162708	circCG32982(4,14)	CG32982	FBgn0052982	-4.7879	0.21199	0.0137938	0.906506	0.934969	other
3L:2484564|2485228	circSVIL(35,36)	Svil	FBgn0266696	-4.7879	0.21199	0.0137938	0.906506	0.934969	other
3L:3780423|3781412	circCG32264(17,17)	CG32264	FBgn0052264	-4.7879	0.21199	0.0137938	0.906506	0.934969	other
3L:505887|506356	circKLAR(23,24)	klar	FBgn0001316	-4.7879	0.21199	0.0137938	0.906506	0.934969	other
3R:18969419|18970288	circNA(NA,NA)	NA	FBgn0261262,FBgn0263983	-4.7879	0.21199	0.0137938	0.906506	0.934969	other
X:14267607|14272926	circNA(2,11)	na	FBgn0002917	-4.7879	0.21199	0.0137938	0.906506	0.934969	other
2L:1694224|1695874	circCHINMO(9,12)	chinmo	FBgn0086758	-4.90126	-0.266058	0.012197	0.912061	0.934969	other
2L:17372565|17374748	circLRCH(4,8)	Lrch	FBgn0032633	-4.90126	-0.266058	0.012197	0.912061	0.934969	other
2L:19644268|19644635	circNA(NA,NA)	NA	FBgn0000464,FBgn0267964	-4.90126	-0.266058	0.012197	0.912061	0.934969	other
2L:2323383|2327552	circEYS(2,3)	eys	FBgn0031414	-4.90126	-0.266058	0.012197	0.912061	0.934969	other
2R:13184777|13187908	circNA(NA,NA)	NA	FBgn0033802,FBgn0053182	-4.90126	-0.266058	0.012197	0.912061	0.934969	other
2R:13277444|13278170	circDH31-R(10,11)	Dh31-R	FBgn0052843	-4.90126	-0.266058	0.012197	0.912061	0.934969	other
2R:13871294|13874459	circSHOT(14,18)	shot	FBgn0013733	-4.90126	-0.266058	0.012197	0.912061	0.934969	other
2R:14683549|14684607	circMSPO(5,6)	mspo	FBgn0020269	-4.90126	-0.266058	0.012197	0.912061	0.934969	other
2R:15138102|15140095	circCHN(4,6)	chn	FBgn0015371	-4.90126	-0.266058	0.012197	0.912061	0.934969	other
2R:16423014|16424651	circSEMA2B(7,11)	Sema2b	FBgn0264273	-4.90126	-0.266058	0.012197	0.912061	0.934969	other
2R:19142207|19161884	circENA(4,19)	ena	FBgn0000578	-4.90126	-0.266058	0.012197	0.912061	0.934969	other
2R:20880761|20881150	circCIB2(3,4)	Cib2	FBgn0034558	-4.90126	-0.266058	0.012197	0.912061	0.934969	other
2R:21363699|21366965	circCV-2(5,6)	cv-2	FBgn0000395	-4.90126	-0.266058	0.012197	0.912061	0.934969	other
2R:6928509|6930370	circMIM(10,15)	mim	FBgn0053558	-4.90126	-0.266058	0.012197	0.912061	0.934969	other
2R:6934806|6936195	circMIM(22,25)	mim	FBgn0053558	-4.90126	-0.266058	0.012197	0.912061	0.934969	other
2R:7424185|7426239	circSO(2,6)	so	FBgn0003460	-4.90126	-0.266058	0.012197	0.912061	0.934969	other
2R:8674647|8679134	circACSL(7,14)	Acsl	FBgn0263120	-4.90126	-0.266058	0.012197	0.912061	0.934969	other
3L:11183634|11184419	circGLCAT-P(6,7)	GlcAT-P	FBgn0036144	-4.90126	-0.266058	0.012197	0.912061	0.934969	other
3L:12027022|12028878	circROLS(6,7)	rols	FBgn0041096	-4.90126	-0.266058	0.012197	0.912061	0.934969	other
3L:14199945|14201666	circNUF(3,7)	nuf	FBgn0013718	-4.90126	-0.266058	0.012197	0.912061	0.934969	other
3L:14664296|14667741	circDLP(2,5)	dlp	FBgn0041604	-4.90126	-0.266058	0.012197	0.912061	0.934969	other
3L:15946908|15947579	circPKA-C3(8,8)	Pka-C3	FBgn0000489	-4.90126	-0.266058	0.012197	0.912061	0.934969	other
3L:16980559|16983862	circEXN(3,3)	Exn	FBgn0261547	-4.90126	-0.266058	0.012197	0.912061	0.934969	other
3L:21760031|21761265	circSYN1(7,9)	Syn1	FBgn0037130	-4.90126	-0.266058	0.012197	0.912061	0.934969	other
3L:23934415|23935121	circCG40470(9,11)	CG40470	FBgn0058470	-4.90126	-0.266058	0.012197	0.912061	0.934969	other
3R:13756376|13757792	circCG34383(12,NA)	CG34383	FBgn0085412	-4.90126	-0.266058	0.012197	0.912061	0.934969	other
3R:18306619|18309536	circPKD(5,8)	PKD	FBgn0038603	-4.90126	-0.266058	0.012197	0.912061	0.934969	other
3R:25706287|25710147	circLPR2(9,12)	LpR2	FBgn0051092	-4.90126	-0.266058	0.012197	0.912061	0.934969	other
3R:30483893|30484752	circPH4ALPHAEFB(5,7)	PH4alphaEFB	FBgn0039776	-4.90126	-0.266058	0.012197	0.912061	0.934969	other
3R:30594818|30595626	circCG2246(8,11)	CG2246	FBgn0039790	-4.90126	-0.266058	0.012197	0.912061	0.934969	other
3R:30915940|30916721	circPTX1(2,2)	Ptx1	FBgn0020912	-4.90126	-0.266058	0.012197	0.912061	0.934969	other
3R:4917397|4918131	circCDEP(2,2)	Cdep	FBgn0265082	-4.90126	-0.266058	0.012197	0.912061	0.934969	other
3R:8838392|8840614	circPYD(15,16)	pyd	FBgn0262614	-4.90126	-0.266058	0.012197	0.912061	0.934969	other
X:10496790|10499657	circSPRI(10,12)	spri	FBgn0085443	-4.90126	-0.266058	0.012197	0.912061	0.934969	other
X:15892828|15902332	circSHI(8,24)	shi	FBgn0003392	-4.90126	-0.266058	0.012197	0.912061	0.934969	other
X:16486718|16489853	circPARA(18,23)	para	FBgn0285944	-4.90126	-0.266058	0.012197	0.912061	0.934969	other
X:19868401|19872444	circHERS(6,7)	Hers	FBgn0052529	-4.90126	-0.266058	0.012197	0.912061	0.934969	other
X:22493481|22494275	circL(1)G0196(3,4)	l(1)G0196	FBgn0027279	-4.90126	-0.266058	0.012197	0.912061	0.934969	other
X:22866051|22868001	circCG42346(2,3)	CG42346	FBgn0259677	-4.90126	-0.266058	0.012197	0.912061	0.934969	other
X:6869261|6872921	circCG43736(6,7)	CG43736	FBgn0263993	-4.90126	-0.266058	0.012197	0.912061	0.934969	other
X:8999380|9002117	circRDGA(6,8)	rdgA	FBgn0261549	-4.90126	-0.266058	0.012197	0.912061	0.934969	other
3R:9432029|9432839	circPS(6,8)	ps	FBgn0261552	-4.25633	-0.270379	0.0106941	0.917636	0.939947	other
4:1261952|1265409	circCADPS(24,27)	Cadps	FBgn0053653	-4.12772	-0.158744	0.0101915	0.919588	0.941208	other
2R:10989628|10991124	circLUNA(3,4)	luna	FBgn0040765	-4.41713	0.190018	0.0100045	0.920326	0.941227	other
4:1264656|1265409	circCADPS(26,27)	Cadps	FBgn0053653	-4.6302	0.300979	0.00980629	0.921117	0.941298	other
2L:12240868|12241780	circBRU1(5,5)	bru1	FBgn0000114	-4.97998	0.273307	0.00715609	0.932584	0.949336	other
X:5233412|5243486	circRG(1,NA)	rg	FBgn0266098	-4.97998	0.273307	0.00715609	0.932584	0.949336	other
X:3692953|3693932	circMNT(6,6)	Mnt	FBgn0023215	-3.94309	-0.0962178	0.00669094	0.934807	0.949336	other
3R:30816875|30818207	circCINDR(3,6)	cindr	FBgn0027598	-4.6263	-0.140458	0.00610623	0.937715	0.949336	other
2R:10331674|10332367	circSLO2(18,19)	SLO2	FBgn0261698	-4.90817	-0.184093	0.00584661	0.939051	0.949336	other
2R:13725546|13726278	circCG17716(10,11)	CG17716	FBgn0000633	-4.90817	-0.184093	0.00584661	0.939051	0.949336	other
2R:5716649|5717766	circAP(7,10)	ap	FBgn0267978	-4.90817	-0.184093	0.00584661	0.939051	0.949336	other
3L:1526334|1528076	circIML1(12,16)	Iml1	FBgn0035227	-4.90817	-0.184093	0.00584661	0.939051	0.949336	other
3R:24045438|24046491	circROX8(5,6)	Rox8	FBgn0005649	-4.90817	-0.184093	0.00584661	0.939051	0.949336	other
X:17776097|17776555	circUNC-4(2,4)	unc-4	FBgn0024184	-4.90817	-0.184093	0.00584661	0.939051	0.949336	other
3L:8098346|8099536	circECT4(12,13)	Ect4	FBgn0262579	-4.66874	-0.171839	0.0058257	0.93916	0.949336	other
3R:22758404|22766726	circNA(NA,NA)	NA	FBgn0039025,FBgn0039026	-4.66874	-0.171839	0.0058257	0.93916	0.949336	other
3R:4697191|4698255	circCG43427(9,10)	CG43427	FBgn0263346	-4.66874	-0.171839	0.0058257	0.93916	0.949336	other
X:21060492|21061557	circBVES(3,3)	bves	FBgn0031150	-4.66874	-0.171839	0.0058257	0.93916	0.949336	other
2R:19211856|19212276	circHPPY(3,3)	hppy	FBgn0263395	-4.67234	-0.183346	0.00520919	0.942463	0.951539	other
3L:8466379|8468483	circGUG(7,9)	Gug	FBgn0010825	-4.41825	-0.13485	0.005149	0.942796	0.951539	other
3R:22289480|22291354	circSKIP(19,21)	SKIP	FBgn0051163	-4.72926	0.093076	0.00486477	0.944394	0.951681	other
4:72321|82746	circPAN(5,10)	pan	FBgn0085432	-4.72926	0.093076	0.00486477	0.944394	0.951681	other
2R:21165559|21165874	circCG4266(5,5)	CG4266	FBgn0034598	-4.18434	-0.222206	0.00439707	0.947131	0.953703	other
2L:18261|20015	circL(2)GL(10,13)	l(2)gl	FBgn0002121	-4.91135	-0.122265	0.0041275	0.948775	0.954622	other
3L:6180849|6187972	circNA(3,1)	NA	n/a	-4.55589	0.121107	0.00335183	0.953832	0.958972	other
3R:6356433|6357340	circPAK(8,9)	Pak	FBgn0267698	-4.14444	0.175525	0.00307044	0.955811	0.960222	other
3R:7101137|7102097	circALH(13,14)	Alh	FBgn0261238	-4.4253	-0.0530798	0.000614978	0.980215	0.983983	other
2R:7686544|7688293	circLRR(22,26)	LRR	FBgn0033212	-4.66445	0.0371368	0.000240047	0.987639	0.990673	other
2L:8662457|8663251	circSEMA1A(23,25)	Sema1a	FBgn0011259	-4.73153	0.0207211	2.12834e-05	0.996319	0.998613	other
2L:1394192|1394758	circROBO2(10,11)	robo2	FBgn0002543	-4.72572	0.00118267	1.29569e-06	0.999092	0.999092	other
2R:5997764|6001423	circSRC42A(4,4)	Src42A	FBgn0264959	-4.72572	0.00118267	1.29569e-06	0.999092	0.999092	other
3R:21154890|21155387	circSNF4AGAMMA(3,4)	SNF4Agamma	FBgn0264357	-4.72572	0.00118267	1.29569e-06	0.999092	0.999092	other

## Sheet: 18-20h neuronal circRNAs
circRNA coordinates	conventional name	gene name	gene ID	logCPM	logFC	LR (Likelihood Ratio)	p-value	FDR	circRNA group
3L:20074107|20076131	circSNPF-R(3,3)	sNPF-R	FBgn0036934	-2.18511	5.49066	71.9107	2.25156e-17	4.42567e-14	neuronal
X:6120235|6132313	circCA-ALPHA1T(12,22)	Ca-alpha1T	FBgn0264386	-1.97812	5.12966	71.0935	3.40698e-17	4.42567e-14	neuronal
2R:13067132|13068236	circDRL-2(6,10)	Drl-2	FBgn0033791	-1.72116	4.67154	68.4652	1.29136e-16	1.11831e-13	neuronal
3R:4093946|4095991	circCG42402(5,7)	CG42402	FBgn0259821	-2.19009	4.64026	59.7776	1.06205e-14	6.89802e-12	neuronal
3L:4577917|4580159	circCG42540(7,10)	CG42540	FBgn0260657	-2.35123	4.71151	57.6449	3.13975e-14	1.63141e-11	neuronal
2R:9509888|9511199	circBRP(6,9)	brp	FBgn0259246	-2.36907	4.67345	56.6151	5.30028e-14	2.29502e-11	neuronal
2L:16174416|16175007	circCA-ALPHA1D(12,13)	Ca-alpha1D	FBgn0001991	-3.44384	7.67893	55.3272	1.02045e-13	3.64095e-11	neuronal
3L:13602342|13608846	circBRU3(17,18)	bru3	FBgn0264001	0.340811	3.20816	55.1422	1.12115e-13	3.64095e-11	neuronal
X:15097456|15109893	circRAB3-GEF(10,24)	Rab3-GEF	FBgn0030613	-2.85521	4.97008	51.5565	6.95653e-13	2.00812e-10	neuronal
2R:16424038|16424651	circSEMA2B(10,11)	Sema2b	FBgn0264273	-2.61473	4.4464	49.7874	1.71338e-12	4.45136e-10	neuronal
2L:7227104|7231126	circNDAE1(6,11)	Ndae1	FBgn0259111	-2.87624	4.73479	48.8181	2.8084e-12	6.63293e-10	neuronal
X:15392370|15400814	circCNGL(3,17)	Cngl	FBgn0263257	-2.85166	4.53831	46.8788	7.55156e-12	1.63491e-09	neuronal
4:882617|883641	circUNC-13(18,21)	unc-13	FBgn0025726	-2.42572	4.00523	46.1306	1.10628e-11	2.21087e-09	neuronal
3R:19763598|19766647	circGLUCLALPHA(10,18)	GluClalpha	FBgn0024963	-3.76307	7.30704	45.8548	1.27353e-11	2.3633e-09	neuronal
3R:6566135|6566877	circDPR11(8,8)	dpr11	FBgn0053202	-3.40895	5.49821	44.3294	2.77523e-11	4.8067e-09	neuronal
X:20443389|20465431	circNA(7,8)	NA	n/a	-3.03264	4.54134	43.4098	4.43957e-11	6.83916e-09	neuronal
3R:7862919|7865761	circCG17816(8,14)	CG17816	FBgn0037525	-3.6113	6.00393	43.3184	4.6518e-11	6.83916e-09	neuronal
X:22984596|22986568	circNA(NA,NA)	NA	FBgn0016975,FBgn0016976	-3.61015	6.00073	43.2823	4.73845e-11	6.83916e-09	neuronal
4:1129435|1130586	circCG11155(5,8)	CG11155	FBgn0039927	-2.8583	4.12967	41.3411	1.27852e-10	1.74821e-08	neuronal
3L:21760031|21761265	circSYN1(7,9)	Syn1	FBgn0037130	-2.47402	3.6857	40.6738	1.79883e-10	2.33668e-08	neuronal
2L:14932514|14939028	circSIDE-II(13,18)	side-II	FBgn0259213	-3.22601	4.59316	40.5624	1.90436e-10	2.35597e-08	neuronal
3L:980951|986044	circGLUT1(17,29)	Glut1	FBgn0264574	-3.4566	4.96136	39.3629	3.51928e-10	4.15595e-08	neuronal
3L:23007328|23007707	circNRM(3,4)	nrm	FBgn0262509	-3.75319	5.83355	39.1841	3.85672e-10	4.35642e-08	neuronal
3R:4502439|4503725	circCG34357(10,11)	CG34357	FBgn0085386	-3.59616	5.27829	39.0036	4.23031e-10	4.57931e-08	neuronal
3L:980951|982297	circGLUT1(17,22)	Glut1	FBgn0264574	-2.63191	3.66297	38.2887	6.10157e-10	6.34075e-08	neuronal
2R:15735091|15737060	circCG30089(3,4)	CG30089	FBgn0050089	-3.32647	4.44298	37.1454	1.0964e-09	1.09555e-07	neuronal
4:938332|939117	circMGLUR(2,2)	mGluR	FBgn0019985	-1.13431	2.79023	36.3641	1.63693e-09	1.57509e-07	neuronal
X:16492447|16504298	circPARA(24,30)	para	FBgn0285944	-3.40354	4.38579	35.4892	2.56468e-09	2.37966e-07	neuronal
X:8208797|8210680	circSDT(11,12)	sdt	FBgn0261873	-3.09852	3.86013	34.3002	4.72336e-09	4.23148e-07	neuronal
X:2951923|2957959	circRST(2,7)	rst	FBgn0003285	-3.78685	5.06719	34.1122	5.20232e-09	4.50521e-07	neuronal
3L:979772|982297	circGLUT1(12,22)	Glut1	FBgn0264574	-3.13708	3.84286	33.6593	6.56608e-09	5.5028e-07	neuronal
3L:5703925|5706573	circNA(NA,NA)	NA	FBgn0085447,FBgn0284236	-3.97409	5.56706	33.4204	7.42403e-09	6.02738e-07	neuronal
2R:4606764|4607320	circP120CTN(3,3)	p120ctn	FBgn0260799	-1.24146	2.66957	33.0718	8.8818e-09	6.9924e-07	neuronal
2L:13689356|13690531	circCG31814(7,12)	CG31814	FBgn0051814	-3.98548	5.53114	32.9426	9.49182e-09	7.07221e-07	neuronal
2L:227372|231034	circKIS(9,15)	kis	FBgn0266557	-1.32048	2.68929	32.9353	9.5276e-09	7.07221e-07	neuronal
2R:2493959|2495023	circNA(NA,1)	NA	n/a	-2.50431	3.20758	32.859	9.9091e-09	7.15107e-07	neuronal
X:16503990|16514184	circPARA(29,36)	para	FBgn0285944	-3.83184	4.99214	32.5379	1.16894e-08	8.20782e-07	neuronal
4:1261952|1265409	circCADPS(24,27)	Cadps	FBgn0053653	-2.54084	3.20408	32.3963	1.25729e-08	8.59586e-07	neuronal
3R:10193860|10204316	circSYN(2,8)	Syn	FBgn0004575	-4.29753	6.64741	32.1858	1.4011e-08	9.33346e-07	neuronal
3R:17497355|17498548	circDSCAM3(36,37)	Dscam3	FBgn0261046	-3.53475	4.21452	31.7572	1.747e-08	1.13468e-06	neuronal
2R:25094282|25096499	circLOV(4,4)	lov	FBgn0266129	-1.38502	2.63975	31.4736	2.0217e-08	1.28107e-06	neuronal
3R:15954158|15957919	circSAP47(11,18)	Sap47	FBgn0013334	-4.33651	6.59361	31.1746	2.35829e-08	1.45877e-06	neuronal
X:4082794|4086250	circCG43689(8,13)	CG43689	FBgn0263772	-3.64098	4.35566	31.0956	2.45627e-08	1.48404e-06	neuronal
4:1247102|1250883	circCADPS(18,21)	Cadps	FBgn0053653	-2.70192	3.1737	30.497	3.34384e-08	1.97439e-06	neuronal
3R:16293987|16298550	circGISH(17,23)	gish	FBgn0250823	-3.37368	3.8723	30.3436	3.61896e-08	2.08935e-06	neuronal
4:521473|526520	circZFH2(4,6)	zfh2	FBgn0004607	-0.657147	2.34998	28.8028	8.0135e-08	4.52589e-06	neuronal
3R:9130335|9131417	circPUM(NA,NA)	pum	FBgn0003165	-3.19503	3.45185	28.1935	1.09772e-07	6.06784e-06	neuronal
2L:2785539|2798836	circSYT1(7,21)	Syt1	FBgn0004242	-4.47967	6.40415	27.7414	1.38661e-07	7.50502e-06	neuronal
X:6123389|6132313	circCA-ALPHA1T(13,22)	Ca-alpha1T	FBgn0264386	-4.49202	6.38965	27.5481	1.53237e-07	8.12468e-06	neuronal
2R:10754909|10759915	circCG33144(6,8)	CG33144	FBgn0053144	-3.09157	3.28066	27.1965	1.83788e-07	9.54961e-06	neuronal
3R:15071452|15072259	circDPR9(7,7)	dpr9	FBgn0038282	-3.90622	4.37109	26.9256	2.11436e-07	1.07708e-05	neuronal
3L:20100603|20101665	circCG14186(3,4)	CG14186	FBgn0036935	-2.71211	2.93505	26.6171	2.48035e-07	1.23922e-05	neuronal
3L:7661981|7662890	circANK2(3,NA)	Ank2	FBgn0261788	-3.47878	3.60051	26.5022	2.63241e-07	1.29038e-05	neuronal
2R:25091592|25096499	circLOV(3,4)	lov	FBgn0266129	-3.83948	4.13465	26.4133	2.75636e-07	1.32611e-05	neuronal
3R:4093946|4100015	circCG42402(5,8)	CG42402	FBgn0259821	-3.67778	3.80914	26.1504	3.15824e-07	1.49184e-05	neuronal
3R:23567515|23567952	circBEAT-IV(2,2)	beat-IV	FBgn0039089	-4.55256	6.30308	25.9235	3.55216e-07	1.64795e-05	neuronal
2L:7655054|7656463	circSLOB(14,16)	Slob	FBgn0264087	-3.85864	4.08863	25.7436	3.89921e-07	1.77722e-05	neuronal
2L:9732916|9733532	circNCKX30C(10,11)	Nckx30C	FBgn0028704	-4.56764	6.28332	25.6313	4.13289e-07	1.85125e-05	neuronal
4:302242|302526	circSYT7(8,9)	Syt7	FBgn0039900	-4.57488	6.27273	25.4287	4.59035e-07	2.02131e-05	neuronal
3R:25709291|25710147	circLPR2(11,12)	LpR2	FBgn0051092	-4.14016	4.61665	25.2862	4.9424e-07	2.14006e-05	neuronal
2L:11366344|11369886	circSALR(4,5)	salr	FBgn0000287	-4.00888	4.29393	25.1141	5.40364e-07	2.30142e-05	neuronal
2R:8521114|8522728	circMTT(20,20)	mtt	FBgn0050361	-4.32622	5.11468	25.07	5.52867e-07	2.31669e-05	neuronal
X:289041|290596	circCG13375(5,7)	CG13375	FBgn0040370	-3.40464	3.37118	24.9936	5.75206e-07	2.37204e-05	neuronal
X:15177693|15181498	circCG43737(3,4)	CG43737	FBgn0263994	-4.59428	6.24545	24.9582	5.85867e-07	2.37826e-05	neuronal
3R:13296893|13311317	circNA(5,9)	NA	n/a	-3.76846	4.57752	24.9238	5.96412e-07	2.38381e-05	neuronal
3R:24694957|24699426	circSLO(21,25)	slo	FBgn0003429	-4.32484	5.08559	24.7734	6.44825e-07	2.53563e-05	neuronal
3R:20211081|20213914	circNLG4(4,8)	Nlg4	FBgn0083975	-3.91087	4.04142	24.7464	6.53915e-07	2.53563e-05	neuronal
X:18781078|18785927	circNA(5,1)	NA	n/a	-2.84981	-2.94594	24.6078	7.02651e-07	2.68454e-05	other
2L:951587|953510	circCG4341(4,6)	CG4341	FBgn0028481	-3.68805	3.70054	24.5464	7.25417e-07	2.70274e-05	neuronal
3R:15381163|15381881	circRBP(4,6)	Rbp	FBgn0262483	-4.33891	5.06875	24.539	7.2822e-07	2.70274e-05	neuronal
2L:10126001|10127877	circCG44153(17,19)	CG44153	FBgn0265002	-4.17205	4.56339	24.4804	7.50695e-07	2.74691e-05	neuronal
3L:15910501|15911652	circSFF(16,17)	sff	FBgn0036544	-4.62695	6.19963	24.2018	8.6749e-07	3.13019e-05	neuronal
2L:2710499|2712136	circCG31690(4,5)	CG31690	FBgn0051690	-4.36225	5.03706	24.0301	9.48398e-07	3.37526e-05	neuronal
2R:2520579|2522730	circMFS17(3,6)	MFS17	FBgn0058263	-4.64355	6.17682	23.8822	1.02413e-06	3.59553e-05	neuronal
2R:13809275|13815648	circSTJ(6,19)	stj	FBgn0261041	-4.04908	4.18855	23.6914	1.13085e-06	3.91728e-05	neuronal
3L:8106016|8106949	circECT4(21,21)	Ect4	FBgn0262579	-3.90792	-4.08133	23.1205	1.52162e-06	5.20154e-05	other
3R:16565062|16566001	circCG42342(10,14)	CG42342	FBgn0259244	-1.76763	-2.33818	22.8468	1.75444e-06	5.91952e-05	other
3R:10992905|10993605	circSIDE-VI(2,2)	side-VI	FBgn0083950	-4.42112	4.95673	22.6582	1.93535e-06	6.4462e-05	neuronal
3L:25297702|25298551	circCG45782(NA,NA)	CG45782	FBgn0267429	-4.56025	-6.23031	22.4643	2.14085e-06	7.0148e-05	other
2L:17657063|17659614	circCADN(7,8)	CadN	FBgn0015609	-3.31739	3.06264	22.4471	2.16006e-06	7.0148e-05	neuronal
3R:12398670|12404889	circNA(3,3)	NA	n/a	0.439906	-1.92453	22.39	2.22535e-06	7.1376e-05	other
2L:4303336|4314615	circTUTL(7,16)	tutl	FBgn0010473	-4.01839	3.88984	22.0935	2.59683e-06	8.2275e-05	neuronal
2L:4487449|4489113	circDPY(9,10)	dpy	FBgn0053196	-3.79708	-3.75811	21.9295	2.82855e-06	8.85371e-05	other
X:16486380|16504298	circPARA(17,30)	para	FBgn0285944	-4.72956	6.05277	21.8978	2.8757e-06	8.89413e-05	neuronal
2L:3763649|3765359	circCG43707(16,17)	CG43707	FBgn0263846	-4.75768	6.01146	21.3135	3.89969e-06	0.000119193	neuronal
2R:5201446|5204278	circNIPPED-A(12,15)	Nipped-A	FBgn0053554	-4.7676	5.99705	21.0496	4.47542e-06	0.000135199	neuronal
3L:11668195|11675665	circCG32085(3,5)	CG32085	FBgn0052085	-4.77351	5.98829	20.9044	4.82776e-06	0.000142998	neuronal
3L:23934415|23935121	circCG40470(9,11)	CG40470	FBgn0058470	-4.63469	-6.12293	20.8981	4.84367e-06	0.000142998	other
2L:16471856|16473595	circDAC(5,8)	dac	FBgn0005677	-4.78822	5.96683	20.5117	5.92683e-06	0.00017301	neuronal
3L:10003584|10004101	circDPR6(2,2)	dpr6	FBgn0040823	-4.81037	5.93264	20.0084	7.71042e-06	0.000222574	neuronal
2R:5846593|5847470	circDPR12(3,3)	dpr12	FBgn0085414	-4.54922	4.80378	19.9393	7.99404e-06	0.000228225	neuronal
2R:5316269|5320615	circSXC(5,8)	sxc	FBgn0261403	-1.43358	2.06023	19.7939	8.62558e-06	0.000241033	neuronal
X:17776097|17776555	circUNC-4(2,4)	unc-4	FBgn0024184	-4.55944	4.79712	19.7934	8.62819e-06	0.000241033	neuronal
3R:24691460|24699426	circSLO(17,25)	slo	FBgn0003429	-4.83067	5.90238	19.4909	1.01078e-05	0.000279363	neuronal
X:6320489|6327932	circCG15894(5,11)	CG15894	FBgn0029864	-4.41952	4.25755	19.3861	1.06782e-05	0.00029202	neuronal
3R:16732725|16757796	circNA(8,NA)	NA	n/a	-4.40632	4.24289	19.3238	1.10324e-05	0.000298566	neuronal
3R:6436725|6439007	circGPP(5,7)	gpp	FBgn0264495	-3.74917	3.10174	18.7261	1.50904e-05	0.000404173	neuronal
2L:19166085|19171251	circBRAT(6,8)	brat	FBgn0010300	-4.6022	4.70024	18.6052	1.6078e-05	0.000426231	neuronal
X:479116|481512	circNA(3,6)	NA	n/a	-2.8719	2.42861	18.5597	1.64667e-05	0.000432126	neuronal
3L:9076020|9084919	circTEQ(4,8)	teq	FBgn0023479	-4.76502	-5.93098	18.3958	1.79453e-05	0.00046622	other
2R:13706435|13707198	circCG17716(4,4)	CG17716	FBgn0000633	-2.98698	2.46921	18.1225	2.07139e-05	0.00053057	neuronal
3R:29640229|29642263	circDOP1R2(3,4)	Dop1R2	FBgn0266137	-3.61728	2.91561	18.0997	2.09631e-05	0.00053057	neuronal
3L:5162456|5167059	circSHEP(7,15)	shep	FBgn0052423	-4.31036	3.83089	18.0932	2.10349e-05	0.00053057	neuronal
3L:12633329|12633945	circLNCRNA:CR32111(2,4)	lncRNA:CR32111	FBgn0052111	-3.72271	2.98855	18.0142	2.19266e-05	0.000547743	neuronal
2R:10706308|10717401	circSTAN(4,6)	stan	FBgn0024836	-3.11658	2.53723	17.9876	2.22343e-05	0.00055014	neuronal
2L:4504777|4513761	circDPY(28,45)	dpy	FBgn0053196	-4.79323	-5.88782	17.7455	2.5251e-05	0.000618888	other
X:2372591|2375250	circPSGEF(12,15)	PsGEF	FBgn0264598	-4.90946	5.77875	17.6263	2.68845e-05	0.000652765	neuronal
3R:19760265|19766647	circGLUCLALPHA(7,18)	GluClalpha	FBgn0024963	-4.9088	5.78424	17.6016	2.72362e-05	0.000655183	neuronal
2L:17737964|17739713	circCADN(26,26)	CadN	FBgn0015609	-3.23363	2.56087	17.4864	2.89375e-05	0.00068972	neuronal
2R:20313020|20313861	circCG13868(6,7)	CG13868	FBgn0034501	-4.23359	3.58718	17.4468	2.9546e-05	0.000697824	neuronal
2L:18209769|18211298	circCG42750(11,13)	CG42750	FBgn0261804	-4.91857	5.76615	17.4002	3.02796e-05	0.000708707	neuronal
2L:18064634|18065730	circRDO(7,12)	rdo	FBgn0243486	-4.38611	3.75287	16.8799	3.98203e-05	0.000923689	neuronal
2R:23484061|23485393	circCG43795(8,10)	CG43795	FBgn0264339	-4.26644	3.53398	16.7649	4.23079e-05	0.000972707	neuronal
3L:8070952|8072493	circECT4(2,3)	Ect4	FBgn0262579	-4.84208	-5.81193	16.6981	4.38255e-05	0.000989817	other
3R:17238913|17239907	circBEAT-IIB(5,7)	beat-IIb	FBgn0038494	-4.95042	5.71927	16.6557	4.48163e-05	0.000989817	neuronal
3R:24687187|24687905	circSLO(14,15)	slo	FBgn0003429	-3.98954	3.13578	16.6544	4.48455e-05	0.000989817	neuronal
3R:14859309|14860067	circBTSZ(22,22)	btsz	FBgn0266756	-4.29451	3.53385	16.6533	4.48715e-05	0.000989817	neuronal
3L:2534711|2536218	circSPN(20,20)	Spn	FBgn0010905	-1.59977	1.89534	16.6497	4.4957e-05	0.000989817	neuronal
3L:5162967|5167059	circSHEP(9,15)	shep	FBgn0052423	-4.9564	5.70616	16.541	4.76084e-05	0.00103396	neuronal
3L:4577917|4588124	circCG42540(7,12)	CG42540	FBgn0260657	-4.95618	5.70964	16.5302	4.78808e-05	0.00103396	neuronal
X:6128393|6132313	circCA-ALPHA1T(19,22)	Ca-alpha1T	FBgn0264386	-4.95728	5.70795	16.5056	4.85065e-05	0.00103396	neuronal
3R:12107139|12108082	circDPR17(5,5)	dpr17	FBgn0051361	-4.95877	5.6992	16.5037	4.85541e-05	0.00103396	neuronal
2L:1033687|1034190	circIA-2(11,11)	IA-2	FBgn0031294	-4.96493	5.6918	16.3621	5.23217e-05	0.00110514	neuronal
X:22990168|22994003	circNA(NA,NA)	NA	FBgn0016975,FBgn0016976	-4.9649	5.6984	16.3327	5.31399e-05	0.00111337	neuronal
2R:16398829|16399421	circSEMA2B(2,3)	Sema2b	FBgn0264273	-4.01883	3.10614	16.1807	5.75776e-05	0.00119669	neuronal
X:4077875|4079131	circCG43689(3,5)	CG43689	FBgn0263772	-4.97632	5.67603	16.1283	5.91919e-05	0.00122048	neuronal
3R:20698335|20700885	circOAMB(3,5)	Oamb	FBgn0024944	-4.73762	4.53158	16.0386	6.20644e-05	0.00126963	neuronal
4:474960|477102	circASATOR(8,9)	Asator	FBgn0039908	-4.29809	3.47214	15.9763	6.41408e-05	0.00130186	neuronal
3R:5312989|5314305	circMTD(36,37)	mtd	FBgn0013576	-3.12735	2.36471	15.9435	6.52626e-05	0.00131436	neuronal
X:15097456|15101172	circRAB3-GEF(10,16)	Rab3-GEF	FBgn0030613	-3.48087	2.57908	15.7669	7.16438e-05	0.00143177	neuronal
4:524331|526520	circZFH2(5,6)	zfh2	FBgn0004607	-2.48039	2.06629	15.7181	7.3519e-05	0.00145803	neuronal
3R:3468909|3469478	circPARP(2,2)	Parp	FBgn0010247	-4.1363	3.15351	15.4219	8.59875e-05	0.00169239	neuronal
2R:19407841|19411271	circHTS(10,20)	hts	FBgn0263391	-5.01459	5.61434	15.3912	8.73957e-05	0.00170717	neuronal
2R:14683549|14684607	circMSPO(5,6)	mspo	FBgn0020269	-3.77208	2.73192	15.1223	0.000100764	0.00195361	neuronal
3R:16565062|16567000	circCG42342(10,15)	CG42342	FBgn0259244	-3.69594	2.66565	15.0805	0.000103024	0.00198264	neuronal
2R:20922459|20923921	circRX(3,4)	Rx	FBgn0020617	-3.83589	2.78082	15.0251	0.000106091	0.00202664	neuronal
2R:17808099|17809654	circGRH(5,5)	grh	FBgn0259211	-3.64963	-2.72442	14.9883	0.000108182	0.00204283	other
2R:14285702|14287483	circIH(6,6)	Ih	FBgn0263397	-5.03752	5.56553	14.9825	0.000108511	0.00204283	neuronal
X:21376120|21381063	circSLGA(9,13)	slgA	FBgn0003423	-4.3631	3.38328	14.8717	0.000115077	0.00215087	neuronal
3R:14823863|14827656	circBTSZ(14,19)	btsz	FBgn0266756	-5.04942	5.5532	14.7443	0.000123117	0.0022847	neuronal
3R:17889595|17892786	circRIM(18,23)	Rim	FBgn0053547	-5.05167	5.55389	14.6944	0.000126421	0.00232938	neuronal
2L:17660956|17662279	circCADN(9,9)	CadN	FBgn0015609	-3.56667	2.50891	14.5797	0.000134351	0.00243969	neuronal
X:11948628|11950157	circCAC(15,17)	cac	FBgn0263111	-3.9649	2.8321	14.5784	0.00013445	0.00243969	neuronal
3R:29471651|29474848	circPTP99A(12,15)	Ptp99A	FBgn0004369	-4.16732	3.07891	14.5675	0.000135225	0.00243969	neuronal
2R:3918151|3919358	circUEX(3,5)	uex	FBgn0262124	-1.9801	1.84381	14.5169	0.00013891	0.00248889	neuronal
2L:8662457|8663251	circSEMA1A(23,25)	Sema1a	FBgn0011259	-4.63773	3.89213	14.4019	0.000147656	0.00262746	neuronal
4:996512|1004618	circTOY(3,9)	toy	FBgn0019650	-4.81874	4.4077	14.2702	0.000158349	0.00279857	neuronal
2L:3763649|3766043	circCG43707(16,18)	CG43707	FBgn0263846	-4.64596	3.86083	14.0741	0.000175743	0.003085	neuronal
3L:7666166|7693723	circANK2(6,6)	Ank2	FBgn0261788	-5.08813	5.49411	14.0243	0.000180462	0.00314658	neuronal
3R:4626973|4630521	circ5-HT2A(4,10)	5-HT2A	FBgn0087012	-5.10163	5.47504	13.7777	0.000205762	0.0035638	neuronal
3L:27146395|27147695	circVTD(4,6)	vtd	FBgn0260987	-3.0748	2.14377	13.7556	0.000208202	0.00358217	neuronal
3R:4282674|4295700	circCPX(13,22)	cpx	FBgn0041605	-5.11664	5.44804	13.511	0.000237167	0.00405369	neuronal
2L:10126001|10137559	circCG44153(17,20)	CG44153	FBgn0265002	-4.24193	2.99719	13.4673	0.000242757	0.0041221	neuronal
2R:10691365|10717401	circSTAN(2,6)	stan	FBgn0024836	-4.00175	2.73545	13.3908	0.000252862	0.00426582	neuronal
3L:2665911|2667058	circFIFE(5,6)	Fife	FBgn0264606	-5.13119	5.41434	13.257	0.000271564	0.00455176	neuronal
2R:13336952|13337348	circLNCRNA:CR44206(3,4)	lncRNA:CR44206	FBgn0265104	-4.24918	2.97674	13.1836	0.000282411	0.00468659	neuronal
2L:19925383|19926512	circSICK(18,20)	sick	FBgn0263873	-2.57705	1.89801	13.1783	0.000283216	0.00468659	neuronal
3R:30951418|30971947	circNA(NA,2)	NA	n/a	-5.13731	5.40254	13.1493	0.000287632	0.00472954	neuronal
2R:4599269|4607320	circP120CTN(2,3)	p120ctn	FBgn0260799	-4.57462	3.47159	13.0249	0.000307374	0.00502237	neuronal
3L:2678538|2684688	circFIFE(11,16)	Fife	FBgn0264606	-5.14888	5.38769	12.9456	0.000320675	0.00520696	neuronal
2L:22927438|22927903	circLT(7,NA)	lt	FBgn0002566	-2.49516	1.85754	12.9079	0.000327202	0.00527994	neuronal
2R:21510867|21512177	circMESK2(7,10)	MESK2	FBgn0043070	-5.15363	5.3857	12.8625	0.000335227	0.00533991	neuronal
X:11970331|11976824	circCAC(29,37)	cac	FBgn0263111	-4.30729	2.96962	12.857	0.000336218	0.00533991	neuronal
3R:22758404|22766726	circNA(NA,NA)	NA	FBgn0039025,FBgn0039026	-4.50157	3.26192	12.8522	0.000337084	0.00533991	neuronal
3R:31727132|31728479	circTTK(5,7)	ttk	FBgn0003870	-4.0092	-2.7514	12.821	0.000342757	0.00539687	other
2L:8223825|8226606	circPVR(10,18)	Pvr	FBgn0032006	-3.1305	-2.1244	12.7946	0.000347615	0.00544038	other
2R:15356821|15358749	circUNC-5(4,6)	unc-5	FBgn0034013	-4.03465	2.68467	12.745	0.000356955	0.00555311	neuronal
3L:22546931|22547938	circNA(NA,NA)	NA	n/a	-4.88087	4.27383	12.6223	0.00038117	0.00589453	neuronal
3L:20854057|20856562	circCG32432(13,17)	CG32432	FBgn0052432	-5.1699	5.35486	12.6077	0.000384153	0.0059055	neuronal
3L:9107956|9130078	circBOL(7,14)	bol	FBgn0011206	-5.17604	5.32795	12.5203	0.000402548	0.00615187	neuronal
3R:24687187|24691933	circSLO(14,18)	slo	FBgn0003429	-5.18831	5.3114	12.3491	0.000441202	0.00670067	neuronal
3R:5884665|5892989	circSIDE-III(10,17)	side-III	FBgn0083949	-5.18913	5.31769	12.3389	0.000443616	0.00670067	neuronal
X:18713357|18713950	circCCKLR-17D1(3,4)	CCKLR-17D1	FBgn0259231	-5.19056	5.30689	12.3176	0.000448699	0.00670705	neuronal
2L:2792195|2798836	circSYT1(12,21)	Syt1	FBgn0004242	-5.1908	5.31436	12.3155	0.000449202	0.00670705	neuronal
3R:26860844|26864466	circNA(11,1)	NA	n/a	-2.12347	1.71219	12.2549	0.000464043	0.00688905	neuronal
2R:10848453|10849260	circCG30015(6,7)	CG30015	FBgn0050015	-4.18927	-2.89869	12.2188	0.000473102	0.00695229	other
2L:2793175|2798836	circSYT1(15,21)	Syt1	FBgn0004242	-4.91826	4.25883	12.2166	0.000473655	0.00695229	neuronal
2R:9917938|9919062	circMEF2(6,10)	Mef2	FBgn0011656	-4.80673	-4.14314	12.174	0.000484596	0.00707293	other
2R:15452857|15456815	circCG43729(16,19)	CG43729	FBgn0263980	-4.65406	3.41907	12.101	0.000503938	0.00731413	neuronal
3R:20211081|20217166	circNLG4(4,10)	Nlg4	FBgn0083975	-5.21064	5.27523	12.039	0.000520992	0.00751416	neuronal
3L:17449393|17453393	circCG18265(4,4)	CG18265	FBgn0036725	-4.3257	2.88292	12.03	0.000523504	0.00751416	neuronal
2L:16322960|16323517	circCACT(6,7)	cact	FBgn0000250	-3.71794	2.32888	11.9781	0.000538295	0.0076659	neuronal
3R:27667109|27668068	circUNC80(15,17)	unc80	FBgn0039536	-5.21544	5.26587	11.9723	0.000539977	0.0076659	neuronal
2R:22338801|22341595	circLIPRIN-GAMMA(5,10)	Liprin-gamma	FBgn0034720	-4.01467	2.55939	11.9412	0.000549069	0.00775262	neuronal
X:23030190|23030853	circZYD(8,10)	zyd	FBgn0265767	-3.41304	-2.20564	11.9254	0.00055373	0.00777616	other
2R:21994614|21995109	circCG34370(2,3)	CG34370	FBgn0085399	-4.54158	3.17809	11.9141	0.000557113	0.00778161	neuronal
2L:4987907|4991262	circCG34126(10,18)	CG34126	FBgn0083962	-4.78066	3.69008	11.825	0.000584396	0.00811904	neuronal
X:12316764|12319427	circTEN-A(24,26)	Ten-a	FBgn0267001	-5.22876	5.24781	11.7902	0.00059544	0.00822847	neuronal
X:16480680|16504298	circPARA(10,30)	para	FBgn0285944	-4.7886	3.67766	11.7336	0.000613808	0.00837047	neuronal
4:1247102|1255998	circCADPS(18,23)	Cadps	FBgn0053653	-4.42908	2.98166	11.7177	0.000619074	0.00837047	neuronal
2L:8771299|8775089	circNA(3,3)	NA	n/a	-4.83053	-4.10652	11.7169	0.000619356	0.00837047	other
X:15371512|15372208	circACJ6(11,12)	acj6	FBgn0000028	-5.23448	5.23651	11.7112	0.000621258	0.00837047	neuronal
3R:5892221|5892989	circSIDE-III(15,17)	side-III	FBgn0083949	-5.2346	5.23625	11.7095	0.000621824	0.00837047	neuronal
4:1004158|1004618	circTOY(7,9)	toy	FBgn0019650	-3.36867	2.10178	11.6979	0.0006257	0.00837922	neuronal
3R:19236830|19238996	circUNC79(12,16)	unc79	FBgn0038693	-5.23753	5.23022	11.669	0.000635493	0.00846672	neuronal
2R:16656993|16663560	circPICOT(3,6)	Picot	FBgn0024315	-5.12579	-5.34053	11.5673	0.000671209	0.00889437	other
X:16486380|16489877	circPARA(17,23)	para	FBgn0285944	-5.24581	5.22289	11.5584	0.000674438	0.00889437	neuronal
3R:4080407|4081819	circCG42402(NA,2)	CG42402	FBgn0259821	-4.94537	4.19359	11.4816	0.000702904	0.00921559	neuronal
X:6320489|6321969	circCG15894(5,7)	CG15894	FBgn0029864	-5.25197	5.21017	11.4737	0.00070589	0.00921559	neuronal
4:1247102|1265409	circCADPS(18,27)	Cadps	FBgn0053653	-3.80412	2.32658	11.4382	0.000719496	0.00934625	neuronal
3R:24451895|24452633	circNACHRALPHA1(10,10)	nAChRalpha1	FBgn0000036	-4.6629	3.33505	11.3985	0.000735021	0.00950042	neuronal
3R:31191322|31191834	circMESH(15,16)	mesh	FBgn0051004	-5.13877	-5.32509	11.3633	0.00074909	0.0096063	other
2R:22338801|22342730	circLIPRIN-GAMMA(5,11)	Liprin-gamma	FBgn0034720	-4.11016	2.56628	11.3596	0.000750608	0.0096063	neuronal
2R:15662924|15664434	circFUS(4,9)	fus	FBgn0023441	-4.6508	-3.49465	11.2783	0.000784169	0.00998663	other
2R:17035346|17036407	circRHOGEF2(9,10)	RhoGEF2	FBgn0023172	-4.65942	-3.4884	11.1914	0.000821772	0.0104145	other
4:876114|885891	circUNC-13(12,24)	unc-13	FBgn0025726	-5.27533	5.1526	11.1492	0.000840673	0.0105775	neuronal
4:992066|998705	circTOY(2,6)	toy	FBgn0019650	-4.22715	2.6299	11.1446	0.000842778	0.0105775	neuronal
3L:16522799|16530656	circCG43373(26,28)	CG43373	FBgn0263131	-5.28038	5.15145	11.0848	0.000870383	0.0108465	neuronal
4:521473|523104	circZFH2(4,4)	zfh2	FBgn0004607	-2.23795	1.64823	11.0802	0.000872565	0.0108465	neuronal
3R:4282674|4284406	circCPX(13,14)	cpx	FBgn0041605	-4.81393	3.61587	11.0478	0.000887947	0.0109852	neuronal
3L:19656810|19657341	circTEY(10,12)	tey	FBgn0036899	-5.29278	5.13653	10.9219	0.000950353	0.0117015	neuronal
3L:9944477|9946234	circBMA(4,6)	bma	FBgn0085385	-5.30044	5.10977	10.8122	0.00100833	0.0123158	neuronal
2R:5241896|5246137	circNIPPED-A(19,21)	Nipped-A	FBgn0053554	-4.40873	2.78871	10.8093	0.00100994	0.0123158	neuronal
3L:8098346|8099536	circECT4(12,13)	Ect4	FBgn0262579	-4.8587	-3.99193	10.801	0.00101446	0.0123158	other
X:8208797|8228098	circSDT(11,23)	sdt	FBgn0261873	-5.30467	5.11153	10.7609	0.00103669	0.012527	neuronal
3L:16715441|16716837	circDAB(3,5)	Dab	FBgn0000414	-3.89347	2.31029	10.7373	0.00104998	0.0126289	neuronal
2L:6573699|6579381	circCG11319(5,16)	CG11319	FBgn0031835	-5.30758	5.10523	10.7215	0.00105899	0.0126786	neuronal
3R:20752346|20754261	circCG42322(12,15)	CG42322	FBgn0259222	-5.00114	4.12515	10.6559	0.00109719	0.0130315	neuronal
3R:13232679|13238199	circACE(4,7)	Ace	FBgn0000024	-5.31213	5.08471	10.6537	0.0010985	0.0130315	neuronal
2R:23665294|23672088	circPDE8(6,11)	Pde8	FBgn0266377	-4.84111	3.59329	10.605	0.0011278	0.0133098	neuronal
3R:26566361|26581022	circSCRIB(12,34)	scrib	FBgn0263289	-3.76941	-2.27432	10.5978	0.0011322	0.0133098	other
3R:11012014|11019868	circSIDE-VI(3,7)	side-VI	FBgn0083950	-5.31966	5.07944	10.5586	0.00115649	0.0135341	neuronal
2L:3929307|3930035	circFRED(8,9)	fred	FBgn0051774	-5.32121	5.06513	10.5309	0.00117396	0.0136769	neuronal
4:1045156|1049246	circCAMKII(12,18)	CaMKII	FBgn0264607	-5.32249	5.07375	10.5207	0.00118047	0.0136914	neuronal
2L:930065|930423	circCG4341(2,2)	CG4341	FBgn0028481	-4.85995	3.60647	10.511	0.00118668	0.0137022	neuronal
X:11397825|11398822	circDLG1(27,30)	dlg1	FBgn0001624	-4.85511	3.59149	10.5003	0.00119358	0.0137209	neuronal
2L:8283409|8284220	circBTK29A(18,20)	Btk29A	FBgn0003502	-4.41416	2.74789	10.4675	0.00121491	0.0139045	neuronal
2R:6792316|6797412	circEPAC(21,23)	Epac	FBgn0085421	-4.99588	4.08117	10.4346	0.00123676	0.0140925	neuronal
3R:20963725|20964193	circATPALPHA(7,8)	Atpalpha	FBgn0002921	-5.32999	5.05718	10.4196	0.00124682	0.0141271	neuronal
X:18819776|18823085	circCG42450(2,6)	CG42450	FBgn0259927	-5.33068	5.05621	10.4107	0.00125284	0.0141271	neuronal
3R:20992241|20994423	circCALX(8,8)	Calx	FBgn0013995	-4.99762	4.078	10.4059	0.00125611	0.0141271	neuronal
3L:21188787|21189972	circCG42337(5,5)	CG42337	FBgn0259239	-5.33271	5.05169	10.3834	0.00127154	0.0142391	neuronal
X:11962230|11970666	circCAC(24,29)	cac	FBgn0263111	-5.33373	5.04943	10.3697	0.00128099	0.0142834	neuronal
2L:6897094|6898086	circNLG2(4,4)	Nlg2	FBgn0031866	-5.33424	5.0365	10.3552	0.0012911	0.0143345	neuronal
3L:9256147|9258954	circGLURIB(2,5)	GluRIB	FBgn0264000	-5.34105	5.03361	10.2717	0.00135087	0.0149343	neuronal
X:5633106|5634425	circOTOPLA(10,14)	OtopLa	FBgn0259994	-5.34501	5.0247	10.2186	0.00139033	0.0153054	neuronal
4:898393|903471	circUNC-13(28,33)	unc-13	FBgn0025726	-4.89316	-3.93392	10.2012	0.0014035	0.0153852	other
2R:21019159|21020241	circRIC-3(6,8)	RIC-3	FBgn0050296	-5.34847	5.02934	10.1807	0.00141916	0.0154915	neuronal
2R:7853406|7854720	circDGK(20,22)	Dgk	FBgn0085390	-4.85091	3.53329	10.1662	0.00143038	0.0155486	neuronal
3L:1283650|1288238	circCG32333(3,6)	CG32333	FBgn0052333	-4.86612	3.55191	10.1434	0.00144821	0.0156769	neuronal
2L:2401107|2405738	circVGLUT(4,7)	VGlut	FBgn0031424	-5.35313	5.0189	10.1186	0.00146778	0.0158228	neuronal
3L:5735726|5736094	circNA(NA,NA)	NA	FBgn0085447,FBgn0284236	-5.35313	5.0069	10.1103	0.00147444	0.0158289	neuronal
X:8306645|8307300	circNACHRALPHA3(9,10)	nAChRalpha3	FBgn0015519	-5.35569	5.00106	10.076	0.0015021	0.0160595	neuronal
3L:7276964|7279357	circUNC-13-4A(8,9)	unc-13-4A	FBgn0035756	-5.36255	4.98593	9.98552	0.00157776	0.016792	neuronal
2R:19118119|19119483	circ5-HT1A(9,10)	5-HT1A	FBgn0004168	-5.36386	4.99583	9.97878	0.00158354	0.016792	neuronal
3R:26855573|26856297	circLERP(9,10)	Lerp	FBgn0051072	-4.75884	3.20046	9.90587	0.00164752	0.0173994	neuronal
X:19010974|19013399	circCG43759(6,7)	CG43759	FBgn0264090	-3.82819	2.15392	9.89817	0.00165443	0.0174017	neuronal
X:1489449|1493262	circNMDAR2(4,12)	Nmdar2	FBgn0053513	-5.37341	4.96143	9.85382	0.0016948	0.0177544	neuronal
3R:22948677|22957409	circKLG(3,8)	klg	FBgn0017590	-4.4864	2.707	9.82608	0.00172055	0.0179517	neuronal
X:15097456|15103144	circRAB3-GEF(10,21)	Rab3-GEF	FBgn0030613	-5.37783	4.96442	9.80968	0.00173596	0.01804	neuronal
3R:12560401|12563119	circOCTBETA2R(8,10)	Octbeta2R	FBgn0038063	-4.09177	2.31763	9.7774	0.0017667	0.0182864	neuronal
X:16486380|16498896	circPARA(17,27)	para	FBgn0285944	-5.382	4.95477	9.75909	0.00178438	0.0183961	neuronal
4:1022242|1023680	circPLEXA(12,12)	PlexA	FBgn0025741	-2.97273	1.72551	9.69905	0.00184363	0.0189318	neuronal
2R:7725689|7729708	circCG18812(8,18)	CG18812	FBgn0042135	-4.10363	2.31024	9.62497	0.0019195	0.0196333	neuronal
2R:7847432|7851052	circDGK(14,18)	Dgk	FBgn0085390	-4.88133	3.48089	9.61229	0.0019328	0.0196563	neuronal
3R:20705961|20706386	circOAMB(6,6)	Oamb	FBgn0024944	-5.06455	4.01978	9.60841	0.00193688	0.0196563	neuronal
3R:23978950|23979622	circCG31140(22,24)	CG31140	FBgn0051140	-5.39628	4.90886	9.57657	0.00197076	0.0198545	neuronal
X:7662646|7663554	circCT(10,10)	ct	FBgn0004198	-5.39897	4.93046	9.56436	0.00198391	0.0198545	neuronal
3R:16710080|16710612	circUBX(NA,5)	Ubx	FBgn0003944	-4.37359	2.54874	9.55695	0.00199194	0.0198545	neuronal
2R:10326362|10332367	circSLO2(8,19)	SLO2	FBgn0261698	-5.39938	4.91535	9.54906	0.00200052	0.0198545	neuronal
X:22495491|22503740	circL(1)G0196(6,23)	l(1)G0196	FBgn0027279	-5.40029	4.92737	9.54835	0.00200129	0.0198545	other
X:14971099|14971798	circEAG(3,3)	eag	FBgn0000535	-5.39951	4.91503	9.54746	0.00200227	0.0198545	neuronal
X:21376120|21379709	circSLGA(9,10)	slgA	FBgn0003423	-5.40175	4.92397	9.53073	0.0020206	0.0199602	other
3L:10519612|10521859	circRBFOX1(NA,NA)	Rbfox1	FBgn0052062	-4.88615	3.47353	9.50288	0.0020515	0.0201886	neuronal
X:8787610|8788929	circLIM1(7,8)	Lim1	FBgn0026411	-5.40501	4.90199	9.48068	0.00207647	0.0203572	other
2L:22927438|22928087	circLT(7,NA)	lt	FBgn0002566	-5.40977	4.90576	9.43405	0.00212993	0.0208029	other
X:6123389|6126857	circCA-ALPHA1T(13,17)	Ca-alpha1T	FBgn0264386	-5.4111	4.90263	9.418	0.00214866	0.0209072	other
3R:23806626|23808029	circCG33111(4,8)	CG33111	FBgn0053111	-3.94478	-2.23065	9.39742	0.00217292	0.0210643	other
2R:13871294|13874459	circSHOT(14,18)	shot	FBgn0013733	-4.09573	2.27592	9.38536	0.00218725	0.0211244	neuronal
2R:10448199|10448632	circGALPHAO(13,14)	Galphao	FBgn0001122	-4.23473	2.38123	9.3379	0.00224462	0.0215983	neuronal
2R:24714471|24715199	circMID1(5,5)	Mid1	FBgn0053988	-5.41799	4.85778	9.31341	0.00227483	0.0218081	other
2R:17522853|17528105	circPATRONIN(9,21)	Patronin	FBgn0263197	-5.42027	4.86668	9.29637	0.00229609	0.021931	other
2R:7105548|7107924	circESN(3,4)	esn	FBgn0263934	-4.69139	2.93811	9.28721	0.0023076	0.0219602	neuronal
X:5089342|5090145	circNA(NA,NA)	NA	FBgn0029746,FBgn0266098	-5.42394	4.87271	9.26304	0.00233825	0.0221707	other
3R:20211081|20228101	circNLG4(4,13)	Nlg4	FBgn0083975	-5.4254	4.86919	9.24531	0.002361	0.0222251	other
3L:9256147|9258225	circGLURIB(2,4)	GluRIB	FBgn0264000	-5.42449	4.85645	9.24523	0.00236109	0.0222251	other
3R:4182062|4182927	circCG12581(4,4)	CG12581	FBgn0037213	-3.12469	-1.76853	9.22605	0.00238596	0.0223781	other
2L:16075098|16080196	circBEAT-IA(3,7)	beat-Ia	FBgn0013433	-5.42772	4.83454	9.19553	0.00242607	0.0226724	other
4:938312|939117	circMGLUR(NA,2)	mGluR	FBgn0019985	-4.9047	3.44244	9.15255	0.00248372	0.023128	neuronal
3R:4093946|4094456	circCG42402(5,6)	CG42402	FBgn0259821	-5.43407	4.8337	9.12946	0.00251526	0.023338	other
2R:22344714|22346709	circLIPRIN-GAMMA(12,14)	Liprin-gamma	FBgn0034720	-4.1452	2.28372	9.12107	0.00252682	0.0233618	neuronal
X:16480680|16498896	circPARA(10,27)	para	FBgn0285944	-5.43789	4.83964	9.09466	0.00256357	0.0236176	other
3R:28235075|28235453	circCG34354(7,8)	CG34354	FBgn0085383	-4.80219	3.12904	9.0818	0.00258166	0.0236804	neuronal
3L:5193184|5193814	circSHEP(NA,NA)	shep	FBgn0052423	-5.43936	4.83605	9.07687	0.00258862	0.0236804	other
X:4894618|4895838	circCG42594(3,4)	CG42594	FBgn0260971	-5.09648	3.94807	9.05156	0.0026247	0.0239262	neuronal
X:11395240|11400832	circDLG1(24,32)	dlg1	FBgn0001624	-4.14706	2.27592	9.01731	0.00267434	0.0242935	neuronal
2R:7329289|7336818	circDSCAM1(13,25)	Dscam1	FBgn0033159	-5.44484	4.82262	9.01057	0.00268423	0.0242983	other
2R:17907662|17914280	circELK(8,13)	Elk	FBgn0011589	-5.44922	4.81254	8.95811	0.00276241	0.0249193	other
X:15419963|15421628	circCNGL(21,21)	Cngl	FBgn0263257	-5.45056	4.80922	8.94191	0.00278701	0.0250542	other
2R:10510190|10511004	circLOLA(NA,13)	lola	FBgn0283521	-5.10768	3.94503	8.92916	0.00280654	0.0251261	neuronal
3R:12143423|12145471	circDPR15(2,4)	dpr15	FBgn0037993	-5.45203	4.80557	8.92407	0.00281436	0.0251261	other
4:992066|1004618	circTOY(2,9)	toy	FBgn0019650	-4.23633	2.33216	8.91757	0.0028244	0.0251294	neuronal
3R:5886575|5892989	circSIDE-III(12,17)	side-III	FBgn0083949	-5.45702	4.81027	8.87682	0.00288814	0.0256088	other
3R:22656874|22659049	circWAKE(3,5)	wake	FBgn0266418	-5.45656	4.79504	8.86986	0.00289917	0.0256192	other
3R:24691460|24691933	circSLO(17,18)	slo	FBgn0003429	-4.92415	3.40451	8.85614	0.00292105	0.025725	neuronal
2R:10338622|10340202	circSLO2(26,32)	SLO2	FBgn0261698	-4.7402	2.89359	8.73625	0.00311946	0.0273175	neuronal
X:3655581|3656817	circASTA-R1(4,6)	AstA-R1	FBgn0266429	-5.46922	4.78078	8.73009	0.00313001	0.0273175	other
3R:20293602|20296499	circCIC(12,15)	cic	FBgn0262582	-4.54319	2.60097	8.72811	0.00313342	0.0273175	neuronal
3L:8926074|8928144	circTSP66E(6,8)	Tsp66E	FBgn0035936	-5.47033	4.77723	8.71604	0.00315423	0.027407	other
2L:9059471|9060926	circDIP-ZETA(6,8)	DIP-zeta	FBgn0051708	-5.47452	4.76749	8.6659	0.00324221	0.0280775	other
2L:7107141|7107551	circPVF3(4,5)	Pvf3	FBgn0085407	-4.98829	-3.77036	8.6353	0.00329711	0.0284581	other
3L:10326637|10327515	circLNCRNA:CR46006(2,3)	lncRNA:CR46006	FBgn0267668	-2.64466	1.51821	8.56013	0.00343605	0.0295021	neuronal
2R:20958260|20958845	circHBN(3,4)	hbn	FBgn0008636	-4.45081	2.45933	8.55763	0.00344078	0.0295021	neuronal
2R:8616327|8622561	circCIRL(10,20)	Cirl	FBgn0033313	-5.11378	3.87469	8.54464	0.00346541	0.0296156	neuronal
2R:21929402|21930350	circFILI(6,6)	Fili	FBgn0085397	-3.85743	1.99861	8.52266	0.00350752	0.0298772	neuronal
3R:31817819|31818118	circRHOGAP100F(4,4)	RhoGAP100F	FBgn0039883	-4.33117	2.31595	8.4871	0.00357673	0.0303671	neuronal
X:14993452|15000828	circEAG(11,20)	eag	FBgn0000535	-5.49019	4.72849	8.47648	0.00359767	0.030411	other
2L:5036152|5036698	circCOL4A1(11,12)	Col4a1	FBgn0000299	-5.37523	-4.87073	8.47262	0.00360531	0.030411	other
3L:9107342|9108191	circBOL(4,8)	bol	FBgn0011206	-5.49001	4.71214	8.46555	0.00361935	0.0304307	other
2L:14916100|14917484	circSIDE-II(7,9)	side-II	FBgn0259213	-5.49606	4.7142	8.40579	0.00374028	0.0313459	other
X:4723178|4725194	circPROC-R(7,8)	Proc-R	FBgn0029723	-5.38643	-4.85474	8.35877	0.0038383	0.032064	other
3L:14751267|14751775	circNA(2,NA)	NA	FBgn0013263,FBgn0260233	-4.48648	2.4554	8.33824	0.00388191	0.0323244	neuronal
3R:27418243|27418980	circSIDE(21,21)	side	FBgn0016061	-4.47689	2.44478	8.33012	0.0038993	0.0323655	neuronal
4:122309|129442	circANK(10,13)	Ank	FBgn0011747	-5.5033	4.69621	8.31817	0.00392504	0.0323896	other
3L:10326637|10348230	circLNCRNA:CR46006(2,5)	lncRNA:CR46006	FBgn0267668	-5.50386	4.69476	8.31144	0.00393961	0.0323896	other
X:20026705|20045022	circDOP2R(12,14)	Dop2R	FBgn0053517	-5.50386	4.69476	8.31144	0.00393961	0.0323896	other
2R:10328858|10332367	circSLO2(10,19)	SLO2	FBgn0261698	-5.15066	3.86237	8.27911	0.00401038	0.0328674	neuronal
X:2372591|2375253	circPSGEF(12,NA)	PsGEF	FBgn0264598	-5.50783	4.68436	8.26296	0.00404621	0.0330568	other
X:8204173|8210680	circSDT(10,12)	sdt	FBgn0261873	-5.50893	4.68149	8.24959	0.00407612	0.0331854	other
X:10221866|10224505	circCG34408(4,8)	CG34408	FBgn0085437	-5.50934	4.6804	8.24453	0.0040875	0.0331854	other
3R:19937254|19938456	circHS6ST(3,5)	Hs6st	FBgn0038755	-3.76994	1.91015	8.20435	0.00417901	0.033791	neuronal
3L:9159610|9162974	circRDL(10,12)	Rdl	FBgn0004244	-4.46923	2.42418	8.2004	0.0041881	0.033791	neuronal
2R:926735|929292	circCG40498(3,8)	CG40498	FBgn0069969	-5.51806	4.67743	8.154	0.00429663	0.0343789	other
2R:19094040|19096509	circ5-HT1A(4,5)	5-HT1A	FBgn0004168	-5.5182	4.67706	8.15229	0.00430068	0.0343789	other
3L:973823|986044	circGLUT1(9,29)	Glut1	FBgn0264574	-5.5182	4.67706	8.15229	0.00430068	0.0343789	other
3R:15381163|15383735	circRBP(4,9)	Rbp	FBgn0262483	-5.51772	4.6591	8.14291	0.00432298	0.0344101	other
2R:9527288|9530206	circBRP(12,19)	brp	FBgn0259246	-5.51799	4.65837	8.13953	0.00433106	0.0344101	other
2L:9722761|9727256	circNCKX30C(7,9)	Nckx30C	FBgn0028704	-5.52016	4.67194	8.1285	0.00435748	0.0344626	other
X:12635732|12640839	circTOMOSYN(6,17)	Tomosyn	FBgn0030412	-4.76323	2.81417	8.1257	0.00436421	0.0344626	neuronal
3R:19756054|19764413	circGLUCLALPHA(5,12)	GluClalpha	FBgn0024963	-5.52322	4.66388	8.09112	0.00444827	0.0349488	other
3L:2509364|2511763	circSPN(6,9)	Spn	FBgn0010905	-4.32151	2.25701	8.08932	0.00445268	0.0349488	neuronal
3R:20211081|20220163	circNLG4(4,11)	Nlg4	FBgn0083975	-4.7581	2.79447	8.03919	0.0045776	0.0357801	neuronal
3L:4670118|4675947	circAXO(20,24)	axo	FBgn0262870	-4.49248	-2.50944	8.03325	0.00459262	0.0357801	other
4:1057633|1059836	circZYX(2,7)	Zyx	FBgn0011642	-5.1685	3.83405	8.03038	0.00459991	0.0357801	neuronal
X:8050152|8060158	circFS(1)H(10,23)	fs(1)h	FBgn0004656	-4.32357	2.2449	8.02359	0.0046172	0.0358074	neuronal
X:13031715|13032916	circRAD(3,4)	rad	FBgn0265597	-5.53298	4.63889	7.97264	0.00474895	0.0366411	other
2R:13713129|13713989	circCG17716(5,6)	CG17716	FBgn0000633	-5.5334	4.63776	7.96749	0.00476249	0.0366411	other
X:7084599|7085978	circSXL(8,13)	Sxl	FBgn0264270	-5.53354	4.63738	7.96577	0.00476702	0.0366411	other
3R:17878778|17892786	circRIM(9,23)	Rim	FBgn0053547	-5.53592	4.63104	7.93678	0.004844	0.0371231	other
3L:8463004|8469691	circGUG(6,15)	Gug	FBgn0010825	-5.42868	-4.75629	7.91002	0.00491617	0.0375653	other
2R:11591685|11592175	circTOU(22,23)	tou	FBgn0033636	-5.54179	4.61523	7.86492	0.00504032	0.038401	other
X:8768056|8768942	circLIM1(4,5)	Lim1	FBgn0026411	-5.18328	3.81176	7.84962	0.00508313	0.038582	neuronal
X:3820726|3821015	circEC(2,2)	ec	FBgn0000542	-5.43476	-4.74217	7.84584	0.00509377	0.038582	other
X:19464193|19466221	circKEK5(8,8)	kek5	FBgn0031016	-3.94738	1.96365	7.83602	0.00512152	0.0386794	neuronal
2R:15732068|15732968	circCG30089(2,2)	CG30089	FBgn0050089	-5.54488	4.60779	7.82785	0.00514474	0.0387421	other
2R:13686678|13688473	circCG17716(NA,NA)	CG17716	FBgn0000633	-5.54656	4.60322	7.80724	0.00520375	0.0390732	other
2L:3124015|3127790	circTOC(18,19)	toc	FBgn0015600	-4.04659	2.00471	7.78746	0.005261	0.0393893	neuronal
3L:22221700|22222673	circOLF413(4,5)	olf413	FBgn0037153	-4.8934	3.0218	7.7626	0.00533392	0.0398205	neuronal
2R:19574003|19574326	circSM(19,20)	sm	FBgn0003435	-4.76996	2.75992	7.74624	0.00538244	0.0400676	neuronal
2R:13809275|13810836	circSTJ(6,9)	stj	FBgn0261041	-5.55156	4.56965	7.72983	0.0054316	0.0401275	other
3L:4082403|4084798	circGAD1(6,7)	Gad1	FBgn0004516	-5.55372	4.58458	7.72019	0.00546066	0.0401275	other
3L:5922354|5925624	circNA(1,3)	NA	n/a	-5.44734	-4.72296	7.71948	0.00546282	0.0401275	other
2R:13706435|13726278	circCG17716(4,11)	CG17716	FBgn0000633	-5.55386	4.58419	7.71846	0.00546591	0.0401275	other
3L:17067137|17068058	circRBP6(6,7)	Rbp6	FBgn0260943	-5.55414	4.58341	7.71499	0.00547642	0.0401275	other
X:11334526|11338789	circKAP3(1,11)	Kap3	FBgn0028421	-5.55295	4.56579	7.71277	0.00548317	0.0401275	other
2R:12005189|12014124	circOTK(5,7)	otk	FBgn0004839	-5.55554	4.57955	7.69777	0.00552892	0.0403487	other
2L:19908759|19910432	circSICK(15,16)	sick	FBgn0263873	-4.12845	2.0478	7.63171	0.00573511	0.0417361	neuronal
2R:13180990|13187908	circCG17724(NA,NA)	CG17724	FBgn0033802	-4.70489	2.59842	7.5895	0.00587092	0.0425256	neuronal
X:13576612|13577664	circNA(NA,NA)	NA	FBgn0086674,FBgn0284227	-5.18174	3.74538	7.58784	0.00587632	0.0425256	neuronal
3R:8619786|8620532	circ5-HT2B(3,4)	5-HT2B	FBgn0261929	-5.56554	4.55278	7.57313	0.00592449	0.0426499	other
2L:12351704|12358261	circBRU2(4,5)	bru2	FBgn0262475	-5.56568	4.55238	7.57128	0.00593056	0.0426499	other
3L:972244|975062	circGLUT1(8,11)	Glut1	FBgn0264574	-5.56596	4.55159	7.56758	0.00594274	0.0426499	other
X:8191812|8192161	circSDT(7,8)	sdt	FBgn0261873	-5.56737	4.54765	7.54921	0.00600363	0.0429682	other
3R:17345399|17346134	circBEAT-IIA(6,7)	beat-IIa	FBgn0038498	-5.56849	4.5445	7.53453	0.00605274	0.0432006	other
2L:19907762|19910432	circSICK(14,16)	sick	FBgn0263873	-3.99388	1.94771	7.50396	0.00615634	0.0437899	neuronal
4:710917|714512	circEY(5,7)	ey	FBgn0005558	-3.99556	1.93662	7.50026	0.00616902	0.0437899	neuronal
3L:16512965|16514449	circCG43373(16,18)	CG43373	FBgn0263131	-5.57159	4.53577	7.49405	0.00619031	0.0438213	other
3R:14427037|14433205	circCV-C(13,14)	cv-c	FBgn0285955	-5.07223	-3.61829	7.46044	0.00630696	0.0445258	other
3R:26883627|26884223	circT48(2,2)	T48	FBgn0004359	-4.93272	-3.15756	7.38699	0.00656975	0.0460576	other
3L:6100469|6103792	circETS65A(2,4)	Ets65A	FBgn0005658	-5.58148	4.53179	7.38503	0.00657689	0.0460576	other
3R:5886575|5887285	circSIDE-III(12,14)	side-III	FBgn0083949	-5.58035	4.51184	7.38033	0.00659411	0.0460576	other
4:680440|684864	circCG11360(6,8)	CG11360	FBgn0039920	-5.58049	4.51143	7.37847	0.00660092	0.0460576	other
3R:21154890|21155387	circSNF4AGAMMA(3,4)	SNF4Agamma	FBgn0264357	-4.68499	2.55045	7.3753	0.00661259	0.0460576	neuronal
3R:4626973|4628349	circ5-HT2A(4,7)	5-HT2A	FBgn0087012	-2.94766	1.48312	7.35472	0.0066887	0.0464632	neuronal
3R:13106776|13109621	circTIMEOUT(8,10)	timeout	FBgn0038118	-5.58821	4.5128	7.29753	0.00690495	0.0478375	other
X:7836792|7838851	circCG1402(3,6)	CG1402	FBgn0029962	-5.59078	4.50548	7.26403	0.00703492	0.04853	other
X:5396184|5398762	circSK(16,21)	SK	FBgn0029761	-5.59093	4.50507	7.26216	0.00704227	0.04853	other
X:4085618|4086250	circCG43689(11,13)	CG43689	FBgn0263772	-5.5925	4.50057	7.24165	0.00712317	0.0489577	other
2L:950492|953510	circCG4341(3,6)	CG4341	FBgn0028481	-5.59368	4.49828	7.22725	0.0071805	0.0492215	other
3L:19569661|19575059	circSHAL(3,8)	Shal	FBgn0005564	-5.59411	4.49704	7.22162	0.00720306	0.0492462	other
2L:14911971|14913333	circSIDE-II(3,5)	side-II	FBgn0259213	-5.59454	4.4958	7.21599	0.0072257	0.0492713	other
2L:21127850|21129082	circNA(NA,NA)	NA	FBgn0040297,FBgn0284223	-5.59395	4.47349	7.20329	0.00727699	0.0494911	other
2L:11590748|11591661	circKEK2(2,1)	kek2	FBgn0015400	-5.59841	4.48469	7.16564	0.00743133	0.0503049	other
3L:20854605|20855291	circCG32432(14,16)	CG32432	FBgn0052432	-5.59884	4.48343	7.16	0.00745473	0.0503049	other
3L:3083733|3086514	circCG11486(15,19)	CG11486	FBgn0035397	-5.59884	4.48343	7.16	0.00745473	0.0503049	other
2L:5048791|5050017	circCG9121(2,3)	CG9121	FBgn0031675	-5.60013	4.47971	7.1432	0.00752488	0.0506467	other
3L:21004978|21006801	circSKD(10,13)	skd	FBgn0003415	-4.83306	2.72264	7.13545	0.00755746	0.0507346	neuronal
X:16474447|16498896	circPARA(7,27)	para	FBgn0285944	-5.60134	4.45275	7.10731	0.00767703	0.0514044	other
3R:5707184|5708182	circPLX(7,8)	plx	FBgn0261261	-5.60305	4.44769	7.08499	0.00777321	0.0519147	other
2R:4606764|4609275	circP120CTN(3,4)	p120ctn	FBgn0260799	-4.72445	2.53142	7.07607	0.00781202	0.0520401	neuronal
2R:17522853|17528852	circPATRONIN(9,23)	Patronin	FBgn0263197	-5.60606	4.46359	7.06692	0.00785201	0.0521727	other
3R:20746775|20750354	circCG42322(4,10)	CG42322	FBgn0259222	-5.60663	4.4619	7.05937	0.00788516	0.0522593	other
4:503851|526520	circZFH2(2,6)	zfh2	FBgn0004607	-5.2512	3.67166	7.03561	0.00799047	0.0528225	neuronal
2R:11229411|11230048	circMETRO(7,9)	metro	FBgn0050021	-5.24969	3.66041	7	0.00815097	0.0537467	neuronal
3R:29041096|29042240	circPKC98E(3,7)	Pkc98E	FBgn0003093	-5.2614	3.65895	6.9175	0.00853563	0.0561139	neuronal
X:13771128|13773978	circRDGB(13,19)	rdgB	FBgn0003218	-5.61818	4.42894	6.90932	0.00857476	0.0561139	other
X:5233412|5238267	circRG(1,NA)	rg	FBgn0266098	-5.61818	4.42894	6.90932	0.00857476	0.0561139	other
X:22457427|22458260	circUSP2(4,5)	Usp2	FBgn0031187	-4.00282	1.84343	6.80181	0.00910654	0.0594442	neuronal
2L:8035821|8036576	circCKA(8,10)	Cka	FBgn0044323	-5.62558	4.38154	6.79025	0.00916568	0.0596803	other
3R:22936494|22941036	circKLG(NA,NA)	klg	FBgn0017590	-5.62715	4.37669	6.76955	0.00927264	0.0602258	other
3R:24687187|24692316	circSLO(14,19)	slo	FBgn0003429	-5.63035	4.39345	6.75066	0.00937131	0.0603444	other
2L:16743507|16745107	circBUGZ(1,6)	BuGZ	FBgn0032600	-5.63064	4.39256	6.74684	0.00939141	0.0603444	other
2L:6293485|6303850	circDDR(9,15)	Ddr	FBgn0053531	-5.63064	4.39256	6.74684	0.00939141	0.0603444	other
X:8531697|8548525	circNRG(10,15)	Nrg	FBgn0264975	-5.63064	4.39256	6.74684	0.00939141	0.0603444	other
2L:545816|546443	circNACHRBETA3(3,3)	nAChRbeta3	FBgn0031261	-5.54034	-4.50156	6.74387	0.00940703	0.0603444	other
2L:10096914|10137559	circCG44153(15,20)	CG44153	FBgn0265002	-5.2561	3.59645	6.70638	0.00960685	0.0614744	neuronal
2L:1875012|1876591	circCG31663(10,11)	CG31663	FBgn0051663	-5.54647	-4.49864	6.68781	0.00970746	0.0619656	other
3R:28522482|28523260	circPPN(5,6)	Ppn	FBgn0003137	-5.5476	-4.49545	6.67577	0.00977325	0.0622326	other
2L:7648747|7656463	circSLOB(7,16)	Slob	FBgn0264087	-5.63671	4.37396	6.66693	0.00982181	0.0622368	other
2R:14867484|14869032	circPCF11(12,15)	Pcf11	FBgn0264962	-5.63671	4.37396	6.66693	0.00982181	0.0622368	other
X:14997934|15000828	circEAG(17,20)	eag	FBgn0000535	-5.64313	4.35527	6.58327	0.0102942	0.0647963	other
2R:13180990|13183234	circNA(NA,NA)	NA	FBgn0028991,FBgn0033802	-1.53832	1.15475	6.58151	0.0103043	0.0647963	neuronal
4:521473|524512	circZFH2(4,5)	zfh2	FBgn0004607	-3.66125	1.6396	6.5807	0.0103091	0.0647963	neuronal
2L:13687521|13690531	circCG31814(6,12)	CG31814	FBgn0051814	-5.27915	3.59276	6.57786	0.0103255	0.0647963	neuronal
4:529693|535880	circZFH2(7,13)	zfh2	FBgn0004607	-4.59804	2.25322	6.55554	0.0104558	0.0654058	neuronal
3R:23337896|23340527	circPNT(11,12)	pnt	FBgn0003118	-4.25699	-2.02194	6.55262	0.010473	0.0654058	other
3L:5431632|5433855	circDIP-DELTA(3,6)	DIP-delta	FBgn0085420	-5.64588	4.34667	6.54695	0.0105064	0.0654572	other
X:20597076|20598760	circRUNXA(3,5)	RunxA	FBgn0083981	-5.64968	4.36388	6.52295	0.0106491	0.0661741	other
3R:24674411|24675800	circSLO(7,10)	slo	FBgn0003429	-5.64997	4.36297	6.51906	0.0106724	0.0661741	other
3R:31171009|31171632	circGYCBETA100B(17,17)	Gycbeta100B	FBgn0013973	-5.65129	4.3589	6.5017	0.0107772	0.066421	other
3R:20226345|20228101	circNLG4(12,13)	Nlg4	FBgn0083975	-5.65144	4.35845	6.49975	0.0107889	0.066421	other
3R:7572115|7573986	circNLG3(2,4)	Nlg3	FBgn0083963	-5.65144	4.35845	6.49975	0.0107889	0.066421	other
3L:3986524|3988054	circSCRT(2,2)	scrt	FBgn0004880	-5.29385	3.58341	6.48976	0.0108498	0.0665272	neuronal
2R:19477616|19478865	circPAR-1(22,26)	par-1	FBgn0260934	-5.17758	-3.51881	6.48735	0.0108645	0.0665272	other
3R:31150394|31151970	circGYCBETA100B(4,7)	Gycbeta100B	FBgn0013973	-5.65262	4.35483	6.48432	0.010883	0.0665272	other
4:473147|474768	circASATOR(5,7)	Asator	FBgn0039908	-3.87717	1.71845	6.46982	0.0109722	0.0669149	neuronal
3R:12150373|12150947	circDPR15(5,5)	dpr15	FBgn0037993	-5.65409	4.35029	6.46499	0.011002	0.0669299	other
3R:4297488|4298585	circCPX(24,25)	cpx	FBgn0041605	-5.65438	4.34937	6.46109	0.0110262	0.0669299	other
X:16482626|16504298	circPARA(12,30)	para	FBgn0285944	-5.27863	3.55615	6.44733	0.0111119	0.0672743	neuronal
3R:26268374|26270088	circCG6154(3,8)	CG6154	FBgn0039420	-5.6557	4.34527	6.44369	0.0111347	0.0672743	other
3R:9432029|9432839	circPS(6,8)	ps	FBgn0261552	-3.91614	1.72996	6.43129	0.0112127	0.0675886	neuronal
2L:12153508|12155658	circCG31760(5,6)	CG31760	FBgn0051760	-5.30444	3.58583	6.42462	0.0112549	0.0676857	neuronal
3L:21725555|21726937	circCG11247(2,4)	CG11247	FBgn0037120	-5.30164	3.56636	6.40028	0.0114103	0.0684615	neuronal
2R:5684804|5688038	circSCAF(5,6)	scaf	FBgn0033033	-5.57411	-4.42465	6.38737	0.0114935	0.0687069	other
X:560606|560776	circAPPL(4,4)	Appl	FBgn0000108	-5.65826	4.30864	6.38405	0.011515	0.0687069	other
2L:10080375|10086306	circCG44153(12,14)	CG44153	FBgn0265002	-5.66041	4.33057	6.38167	0.0115305	0.0687069	other
X:15183999|15187717	circCG43737(5,7)	CG43737	FBgn0263994	-5.66327	4.32291	6.34609	0.011764	0.0697358	other
2R:4695119|4701261	circNIPPED-B(7,13)	Nipped-B	FBgn0026401	-5.66342	4.32244	6.34426	0.0117762	0.0697358	other
3R:5298202|5334701	circMTD(25,44)	mtd	FBgn0013576	-5.66357	4.32197	6.34242	0.0117884	0.0697358	other
X:16486341|16498896	circPARA(16,27)	para	FBgn0285944	-5.66401	4.32056	6.33692	0.011825	0.0697358	other
X:7232364|7233229	circCG9650(6,7)	CG9650	FBgn0029939	-2.09962	1.20794	6.33507	0.0118374	0.0697358	neuronal
2R:3918151|3933463	circUEX(3,7)	uex	FBgn0262124	-4.61956	2.22665	6.30351	0.0120499	0.0708275	neuronal
3R:15954583|15957919	circSAP47(13,18)	Sap47	FBgn0013334	-5.29475	3.51038	6.25937	0.0123538	0.0724497	neuronal
4:480035|481704	circASATOR(13,16)	Asator	FBgn0039908	-3.95719	1.73284	6.24718	0.0124391	0.0726843	neuronal
X:12317213|12319427	circTEN-A(25,26)	Ten-a	FBgn0267001	-5.67139	4.29714	6.24566	0.0124498	0.0726843	other
2R:8069871|8076448	circLIG(7,22)	lig	FBgn0020279	-5.67263	4.29452	6.23137	0.0125507	0.0731092	other
2R:24620702|24625319	circCG13594(2,6)	CG13594	FBgn0035041	-5.67352	4.29165	6.22031	0.0126293	0.0734024	other
3L:3718196|3718990	circCG32264(3,4)	CG32264	FBgn0052264	-5.67441	4.28882	6.20937	0.0127076	0.0736819	other
2R:20463860|20466939	circSIDE-VIII(6,10)	side-VIII	FBgn0086604	-5.6747	4.28786	6.20568	0.0127341	0.0736819	other
X:18987176|19013399	circCG43759(4,7)	CG43759	FBgn0264090	-5.67618	4.2831	6.18735	0.0128667	0.0742835	other
2L:2323383|2327552	circEYS(2,3)	eys	FBgn0031414	-5.67766	4.27833	6.16901	0.0130007	0.0748911	other
3L:22302795|22304529	circTEN-M(5,8)	Ten-m	FBgn0004449	-5.59542	-4.38128	6.15966	0.0130696	0.0751214	other
3L:9157941|9162974	circRDL(9,12)	Rdl	FBgn0004244	-5.68076	4.26826	6.13044	0.0132874	0.0761164	other
3R:14191739|14204812	circDOP1R1(4,7)	Dop1R1	FBgn0011582	-5.68091	4.26777	6.12859	0.0133013	0.0761164	other
3L:19423774|19478095	circNA(6,2)	NA	n/a	-5.2126	-3.45876	6.11914	0.0133726	0.0763559	other
X:17720587|17721615	circCG42684(2,4)	CG42684	FBgn0261570	-4.89951	2.60753	6.11304	0.0134188	0.076452	neuronal
3R:11535583|11536179	circDPR4(2,3)	dpr4	FBgn0053512	-5.32032	3.50093	6.10623	0.0134706	0.0765792	neuronal
2L:21708987|21709485	circNOLO(NA,NA)	nolo	FBgn0051619	-5.60241	-4.38039	6.09541	0.0135533	0.0766714	other
2R:21994614|22000806	circCG34370(2,5)	CG34370	FBgn0085399	-5.68139	4.23554	6.09499	0.0135566	0.0766714	other
3L:17449393|17453409	circCG18265(4,4)	CG18265	FBgn0036725	-4.9077	2.6128	6.08862	0.0136055	0.0766714	neuronal
3R:17489704|17498548	circDSCAM3(30,37)	Dscam3	FBgn0261046	-4.79492	2.41052	6.07781	0.013689	0.0766714	neuronal
3L:8469410|8470483	circGUG(13,20)	Gug	FBgn0010825	-5.68527	4.25492	6.0755	0.0137069	0.0766714	other
4:360587|363639	circHCF(4,9)	Hcf	FBgn0039904	-5.68542	4.25443	6.07365	0.0137213	0.0766714	other
3R:5850891|5851871	circDISP(2,2)	disp	FBgn0029088	-5.68572	4.25345	6.06994	0.0137502	0.0766714	other
X:1624138|1624707	circBR(11,11)	br	FBgn0283451	-5.68587	4.25296	6.06809	0.0137646	0.0766714	other
3R:24691460|24692316	circSLO(17,19)	slo	FBgn0003429	-5.68601	4.25247	6.06623	0.0137791	0.0766714	other
2L:16557879|16559944	circCG42389(2,2)	CG42389	FBgn0259735	-4.99192	2.79862	6.06586	0.013782	0.0766714	neuronal
2L:1694224|1695874	circCHINMO(9,12)	chinmo	FBgn0086758	-3.47047	1.49642	6.0588	0.0138372	0.0768141	neuronal
2R:5423750|5424239	circSTW(3,3)	stw	FBgn0286203	-1.71394	-1.13405	6.048	0.0139221	0.076851	other
X:16503990|16504298	circPARA(29,30)	para	FBgn0285944	-5.68749	4.2476	6.04779	0.0139237	0.076851	other
3R:13243219|13244399	circACE(8,10)	Ace	FBgn0000024	-5.14682	3.10771	6.04667	0.0139326	0.076851	neuronal
2R:9125551|9126213	circCG18659(5,6)	CG18659	FBgn0027561	-5.18654	-3.39992	6.0361	0.0140162	0.0769553	other
3R:23567515|23574438	circBEAT-IV(2,4)	beat-IV	FBgn0039089	-5.68883	4.24321	6.0312	0.0140552	0.0769553	other
3R:27667100|27668068	circUNC80(14,17)	unc80	FBgn0039536	-5.68883	4.24321	6.0312	0.0140552	0.0769553	other
X:8301779|8307300	circNACHRALPHA3(8,10)	nAChRalpha3	FBgn0015519	-5.68897	4.24271	6.02934	0.01407	0.0769553	other
4:992066|998693	circTOY(2,6)	toy	FBgn0019650	-5.69179	4.23339	5.99426	0.0143525	0.0783355	other
X:22466165|22468608	circUSP2(11,20)	Usp2	FBgn0031187	-5.69227	4.20012	5.95988	0.014635	0.0797104	other
2R:13180990|13183212	circNA(NA,NA)	NA	FBgn0028991,FBgn0033802	-3.98391	1.69612	5.92889	0.0148946	0.0807617	neuronal
2R:10502358|10506073	circLOLA(8,9)	lola	FBgn0283521	-5.61663	-4.32189	5.92274	0.0149467	0.0807617	other
2R:8883054|8884802	circRYR(31,36)	RyR	FBgn0011286	-5.69809	4.21375	5.91671	0.0149979	0.0807617	other
2L:2065611|2067160	circDPR3(6,8)	dpr3	FBgn0053516	-5.69839	4.21274	5.91298	0.0150297	0.0807617	other
3R:21334527|21337824	circCG16791(14,16)	CG16791	FBgn0038881	-5.69839	4.21274	5.91298	0.0150297	0.0807617	other
X:21060495|21076182	circBVES(3,7)	bves	FBgn0031150	-5.69839	4.21274	5.91298	0.0150297	0.0807617	other
X:15951150|15960912	circMMD(7,13)	mmd	FBgn0259110	-5.69854	4.21223	5.91111	0.0150457	0.0807617	other
2R:1113198|1208447	circNA(12,4)	NA	n/a	-3.84968	1.62921	5.90179	0.0151255	0.0808621	neuronal
2R:16420281|16424651	circSEMA2B(4,11)	Sema2b	FBgn0264273	-5.69958	4.20875	5.89816	0.0151567	0.0808621	other
2L:9742375|9744230	circNCKX30C(12,13)	Nckx30C	FBgn0028704	-5.32713	3.44608	5.8954	0.0151805	0.0808621	neuronal
3R:27833897|27834457	circCG34353(12,12)	CG34353	FBgn0085382	-5.69988	4.20774	5.89443	0.0151889	0.0808621	other
3R:17487258|17498548	circDSCAM3(27,37)	Dscam3	FBgn0261046	-5.32839	3.44307	5.88121	0.0153033	0.0812149	neuronal
3L:8947828|8949759	circNA(NA,NA)	NA	FBgn0264305,FBgn0264307	-3.9734	1.6882	5.87956	0.0153177	0.0812149	neuronal
3R:6841235|6842214	circSCR(2,2)	Scr	FBgn0003339	-4.55209	2.07025	5.86275	0.0154646	0.081827	neuronal
2R:20823192|20825552	circINSC(2,3)	insc	FBgn0011674	-4.4887	2.00018	5.79638	0.0160592	0.0848005	neuronal
3L:1009322|1009739	circTRIO(13,14)	trio	FBgn0024277	-5.13254	3.01879	5.78088	0.0162014	0.0852933	neuronal
4:1193560|1196477	circPIP4K(3,9)	PIP4K	FBgn0039924	-5.15013	3.04777	5.77906	0.0162182	0.0852933	neuronal
3R:7596989|7605468	circNLG3(11,13)	Nlg3	FBgn0083963	-5.7111	4.17088	5.75498	0.016442	0.0862955	other
2L:22160208|22163106	circCG42748(19,22)	CG42748	FBgn0261802	-5.71393	4.16111	5.71952	0.0167773	0.0874608	other
2R:9532346|9533534	circBRP(20,22)	brp	FBgn0259246	-5.7167	4.18817	5.71786	0.0167932	0.0874608	other
3R:5293630|5299573	circMTD(16,27)	mtd	FBgn0013576	-5.36773	3.44274	5.71623	0.0168088	0.0874608	neuronal
3L:8649529|8650716	circPEX7(3,5)	Pex7	FBgn0035922	-5.71685	4.18766	5.71596	0.0168114	0.0874608	other
3R:19236830|19240838	circUNC79(12,18)	unc79	FBgn0038693	-5.71716	4.18662	5.71216	0.0168478	0.0874608	other
X:21376120|21376861	circSLGA(9,NA)	slgA	FBgn0003423	-5.71731	4.18611	5.71027	0.016866	0.0874608	other
3L:547482|552270	circHIPK(3,NA)	Hipk	FBgn0035142	-5.35658	3.42817	5.70453	0.0169212	0.0875724	neuronal
2R:12891467|12893051	circVG(3,4)	vg	FBgn0003975	-4.49775	1.98122	5.69826	0.0169818	0.0876277	neuronal
2R:10328858|10330074	circSLO2(10,16)	SLO2	FBgn0261698	-5.71897	4.18046	5.68949	0.0170668	0.0876277	other
3R:15061459|15072259	circDPR9(3,7)	dpr9	FBgn0038282	-5.71897	4.18046	5.68949	0.0170668	0.0876277	other
X:16473582|16475750	circPARA(6,8)	para	FBgn0285944	-5.71897	4.18046	5.68949	0.0170668	0.0876277	other
2L:3108725|3127790	circTOC(16,19)	toc	FBgn0015600	-5.02953	2.75341	5.67567	0.0172018	0.0878999	neuronal
3R:16631609|16632768	circFAS1(5,9)	Fas1	FBgn0285925	-5.1681	3.04718	5.67226	0.0172352	0.0878999	neuronal
3R:11023468|11023817	circSIDE-VI(8,9)	side-VI	FBgn0083950	-5.72048	4.17532	5.6706	0.0172516	0.0878999	other
2L:16034188|16034713	circBEAT-IC(5,6)	beat-Ic	FBgn0028644	-5.72078	4.17427	5.6668	0.017289	0.0878999	other
3L:18928150|18933052	circCG32204(4,7)	CG32204	FBgn0052204	-5.72078	4.17427	5.6668	0.017289	0.0878999	other
2R:24894084|24901055	circNACP60E(5,6)	NaCP60E	FBgn0085434	-5.72214	4.16963	5.64979	0.0174574	0.0884101	other
X:1681400|1683260	circCG32809(10,2)	CG32809	FBgn0023531	-5.72214	4.16963	5.64979	0.0174574	0.0884101	other
3R:16565062|16567383	circCG42342(10,15)	CG42342	FBgn0259244	-5.72335	4.16549	5.63469	0.0176085	0.0884319	other
2R:18289535|18289850	circSBB(15,15)	sbb	FBgn0285917	-5.7235	4.16497	5.63278	0.0176276	0.0884319	other
X:22990168|22991790	circNA(NA,NA)	NA	FBgn0016975,FBgn0016976	-5.7235	4.16497	5.63278	0.0176276	0.0884319	other
3R:4081369|4085578	circCG42402(2,4)	CG42402	FBgn0259821	-5.72381	4.16392	5.62898	0.017666	0.0884319	other
X:1675600|1677317	circCG32809(5,7)	CG32809	FBgn0023531	-5.72381	4.16392	5.62898	0.017666	0.0884319	other
X:1681573|1684557	circCG32809(11,17)	CG32809	FBgn0023531	-5.72381	4.16392	5.62898	0.017666	0.0884319	other
3R:7858938|7865430	circCG17816(5,13)	CG17816	FBgn0037525	-5.72532	4.15872	5.61005	0.0178578	0.0892	other
2L:6576847|6577780	circCG11319(12,14)	CG11319	FBgn0031835	-5.7234	4.12941	5.60165	0.0179436	0.0892	other
2L:9503596|9504813	circCG33298(5,5)	CG33298	FBgn0032120	-3.24315	1.36406	5.59932	0.0179674	0.0892	neuronal
3L:25969034|25978150	circCG40178(8,10)	CG40178	FBgn0058178	-2.90926	1.2702	5.5958	0.0180036	0.0892	neuronal
2R:7322560|7323332	circDSCAM1(4,6)	Dscam1	FBgn0033159	-5.72683	4.1535	5.5911	0.0180519	0.0892	other
X:477607|481997	circNA(3,2)	NA	n/a	-5.72683	4.1535	5.5911	0.0180519	0.0892	other
X:5233412|5243486	circRG(1,NA)	rg	FBgn0266098	-5.35546	3.40234	5.59034	0.0180597	0.0892	neuronal
2L:3929307|3946697	circFRED(8,10)	fred	FBgn0051774	-5.72504	4.12359	5.58099	0.0181564	0.0893378	other
3R:7862919|7868372	circCG17816(8,17)	CG17816	FBgn0037525	-5.72504	4.12359	5.58099	0.0181564	0.0893378	other
2L:10096914|10178477	circCG44153(15,21)	CG44153	FBgn0265002	-5.72834	4.14826	5.57215	0.0182483	0.0896203	other
2L:11162984|11166143	circCA-BETA(8,15)	Ca-beta	FBgn0259822	-5.72668	4.11775	5.56032	0.018372	0.0900576	other
X:1749697|1750484	circSCGDELTA(6,8)	Scgdelta	FBgn0025391	-5.7298	4.14483	5.55524	0.0184255	0.0901496	other
3R:7864261|7865761	circCG17816(9,14)	CG17816	FBgn0037525	-4.83578	2.35512	5.54946	0.0184863	0.0902773	neuronal
X:11680844|11689543	circBIF(2,6)	bif	FBgn0014133	-5.73056	4.14217	5.54569	0.0185263	0.0903026	other
2L:6289765|6293692	circDDR(4,9)	Ddr	FBgn0053531	-5.73208	4.13689	5.5267	0.0187284	0.0911169	other
3L:9736928|9738278	circCG42268(4,7)	CG42268	FBgn0259163	-5.65412	-4.23116	5.51661	0.0188367	0.091223	other
X:6128378|6132313	circCA-ALPHA1T(18,22)	Ca-alpha1T	FBgn0264386	-5.73313	4.1332	5.51344	0.0188709	0.091223	other
3R:26566361|26575448	circSCRIB(12,22)	scrib	FBgn0263289	-4.49562	-1.99923	5.5119	0.0188875	0.091223	other
3R:30915940|30916721	circPTX1(2,2)	Ptx1	FBgn0020912	-3.44346	1.41719	5.51161	0.0188907	0.091223	neuronal
X:16481326|16483889	circPARA(11,15)	para	FBgn0285944	-5.36381	3.38271	5.50026	0.0190136	0.0916465	neuronal
X:3698118|3700464	circMNT(7,16)	Mnt	FBgn0023215	-5.73465	4.12788	5.49443	0.0190772	0.0917824	other
2R:15419351|15423095	circCG43729(5,11)	CG43729	FBgn0263980	-5.73511	4.12627	5.48869	0.0191399	0.091914	other
3R:8832142|8835510	circPYD(4,13)	pyd	FBgn0262614	-5.65957	-4.23635	5.47259	0.0193169	0.092593	other
2L:16897488|16904712	circTWEEK(9,16)	tweek	FBgn0261671	-5.19054	3.0072	5.45887	0.0194692	0.0931511	neuronal
3L:9417652|9419271	circCG3967(4,8)	CG3967	FBgn0035989	-5.38121	3.38218	5.45513	0.019511	0.0931792	neuronal
2L:9720091|9727256	circNCKX30C(6,9)	Nckx30C	FBgn0028704	-5.73633	4.08454	5.43984	0.0196825	0.0938257	other
3L:7111064|7111801	circFORM3(2,3)	form3	FBgn0053556	-5.6639	-4.20086	5.40728	0.020053	0.0954168	other
2R:22555218|22556794	circPX(17,17)	px	FBgn0003175	-3.10626	1.30141	5.39217	0.0202273	0.0960704	neuronal
3L:10584816|10585539	circRBFOX1(15,15)	Rbfox1	FBgn0052062	-3.60749	1.45492	5.38727	0.0202842	0.0961267	neuronal
X:8054108|8056137	circFS(1)H(16,19)	fs(1)h	FBgn0004656	-5.16416	2.95733	5.38478	0.0203132	0.0961267	neuronal
2L:4056254|4056753	circED(NA,NA)	ed	FBgn0000547	-5.39692	3.36949	5.37391	0.0204402	0.0965519	neuronal
2R:19089854|19096509	circ5-HT1A(2,5)	5-HT1A	FBgn0004168	-5.74461	4.09418	5.37062	0.0204787	0.0965585	other
3L:25969034|25969627	circCG40178(8,9)	CG40178	FBgn0058178	-2.17719	1.11787	5.36366	0.0205606	0.0967687	neuronal
3R:24305201|24308728	circCRB(2,6)	crb	FBgn0259685	-5.66927	-4.18477	5.3507	0.020714	0.0973145	other
3L:19477907|19487106	circNA(2,1)	NA	n/a	-3.50645	-1.43337	5.33357	0.0209185	0.0979864	other
2R:20465647|20468422	circSIDE-VIII(9,12)	side-VIII	FBgn0086604	-5.74765	4.08325	5.33241	0.0209324	0.0979864	other
3L:2796292|2796681	circTET(7,8)	Tet	FBgn0263392	-5.67332	-4.19481	5.32568	0.0210134	0.0981401	other
3R:14341222|14345184	circNK7.1(3,4)	NK7.1	FBgn0024321	-4.75394	2.17429	5.32341	0.0210408	0.0981401	neuronal
3L:11674268|11675741	circCG32085(5,NA)	CG32085	FBgn0052085	-4.6564	2.0712	5.30934	0.0212114	0.0987584	neuronal
3L:11128692|11130549	circNAPI-III(2,5)	NaPi-III	FBgn0260795	-5.38361	3.32249	5.29365	0.0214033	0.0994737	neuronal
3L:4578760|4580159	circCG42540(8,10)	CG42540	FBgn0260657	-5.749	4.03939	5.28093	0.0215602	0.0998457	other
X:12321915|12322459	circTEN-A(27,27)	Ten-a	FBgn0267001	-5.749	4.03939	5.28093	0.0215602	0.0998457	other
3R:30773573|30774697	circZFH1(2,3)	zfh1	FBgn0004606	-2.63047	1.17134	5.24306	0.0220345	0.101827	neuronal
2L:21633478|21635210	circAC3(3,6)	Ac3	FBgn0023416	-5.75566	4.05578	5.23288	0.0221638	0.101827	other
2R:22346044|22346709	circLIPRIN-GAMMA(13,14)	Liprin-gamma	FBgn0034720	-5.75566	4.05578	5.23288	0.0221638	0.101827	other
3R:5291990|5299573	circMTD(12,27)	mtd	FBgn0013576	-5.75597	4.05465	5.22902	0.022213	0.101827	other
3R:14814249|14821283	circBTSZ(11,13)	btsz	FBgn0266756	-5.41644	3.33885	5.22666	0.0222433	0.101827	other
X:16503990|16506439	circPARA(29,33)	para	FBgn0285944	-5.75627	4.05352	5.22516	0.0222624	0.101827	other
X:18059735|18060548	circSH(38,38)	Sh	FBgn0003380	-5.75627	4.05352	5.22516	0.0222624	0.101827	other
2L:4303336|4308859	circTUTL(7,13)	tutl	FBgn0010473	-5.2008	2.94771	5.22053	0.0223218	0.101919	neuronal
2L:13508621|13509792	circB4(3,4)	B4	FBgn0023407	-5.07512	2.68837	5.21715	0.0223652	0.101938	neuronal
2L:21833371|21836641	circTSH(2,2)	tsh	FBgn0003866	-4.14291	1.66148	5.20748	0.0224899	0.102236	neuronal
X:14993446|15000828	circEAG(10,20)	eag	FBgn0000535	-5.75779	4.04791	5.20598	0.0225093	0.102236	other
X:12285501|12287054	circTEN-A(16,17)	Ten-a	FBgn0267001	-5.75901	4.04341	5.19065	0.0227088	0.102654	other
2L:1853454|1855797	circWRY(10,14)	wry	FBgn0051665	-5.75932	4.04227	5.18678	0.0227593	0.102654	other
3L:19345352|19355578	circCG32206(2,5)	CG32206	FBgn0052206	-5.75932	4.04227	5.18678	0.0227593	0.102654	other
3L:973823|982297	circGLUT1(9,22)	Glut1	FBgn0264574	-5.75932	4.04227	5.18678	0.0227593	0.102654	other
4:476963|481704	circASATOR(9,16)	Asator	FBgn0039908	-5.76068	4.03719	5.16951	0.0229867	0.1035	other
3L:4674956|4675947	circAXO(23,24)	axo	FBgn0262870	-5.27326	-3.22922	5.15703	0.0231524	0.104066	other
2L:23189178|23189424	circNA(NA,NA)	NA	n/a	-5.69354	-4.13241	5.11171	0.0237648	0.106634	other
3R:23626597|23627460	circCG31145(12,12)	CG31145	FBgn0051145	-5.28399	-3.21876	5.09351	0.0240155	0.106956	other
2R:22338801|22346709	circLIPRIN-GAMMA(5,14)	Liprin-gamma	FBgn0034720	-4.97718	2.48214	5.09024	0.0240608	0.106956	neuronal
2R:1866138|1867050	circCG17684(1,4)	CG17684	FBgn0263780	-5.76872	4.00894	5.09002	0.0240638	0.106956	other
2R:14774969|14775820	circKN(3,7)	kn	FBgn0001319	-5.76888	4.00836	5.08856	0.0240841	0.106956	other
X:16482626|16489877	circPARA(12,23)	para	FBgn0285944	-5.76903	4.00778	5.0871	0.0241044	0.106956	other
X:13785707|13804421	circINAE(3,13)	inaE	FBgn0261244	-5.76918	4.0072	5.08564	0.0241247	0.106956	other
X:1675667|1677317	circCG32809(5,7)	CG32809	FBgn0023531	-5.76918	4.0072	5.08564	0.0241247	0.106956	other
2R:19459803|19473967	circPAR-1(1,20)	par-1	FBgn0260934	-5.77071	4.00145	5.07113	0.0243275	0.107671	other
X:5398065|5398762	circSK(19,21)	SK	FBgn0029761	-5.43387	3.30998	5.05895	0.0244991	0.108024	other
3L:7616108|7625996	circPURA(6,11)	Pura	FBgn0035802	-5.69847	-4.11613	5.0589	0.0244997	0.108024	other
3R:14823863|14830694	circBTSZ(14,20)	btsz	FBgn0266756	-5.77223	3.99568	5.05662	0.024532	0.108024	other
3R:11012014|11013428	circSIDE-VI(3,6)	side-VI	FBgn0083950	-5.43414	3.29528	5.04834	0.0246496	0.108116	other
3L:12347194|12348139	circCRZR(5,5)	CrzR	FBgn0036278	-5.43427	3.29493	5.047	0.0246687	0.108116	other
3L:21914776|21915655	circMUB(6,11)	mub	FBgn0262737	-5.08741	2.66353	5.04636	0.0246777	0.108116	neuronal
3R:17851986|17853130	circTINC(6,7)	tinc	FBgn0261649	-5.41501	3.27102	4.99171	0.0254691	0.111395	other
2L:11779|17212	circL(2)GL(3,8)	l(2)gl	FBgn0002121	-5.70703	-4.08867	4.96786	0.0258226	0.112449	other
2R:14931152|14932488	circADPS(4,5)	ADPS	FBgn0033983	-5.78197	3.96029	4.96533	0.0258604	0.112449	other
X:8054108|8060158	circFS(1)H(16,23)	fs(1)h	FBgn0004656	-5.78197	3.96029	4.96533	0.0258604	0.112449	other
X:17144618|17145132	circRPS5A(2,3)	RpS5a	FBgn0002590	-5.70745	-4.08782	4.96381	0.0258831	0.112449	other
2R:13277444|13278170	circDH31-R(10,11)	Dh31-R	FBgn0052843	-5.22793	2.88865	4.94108	0.0262257	0.112798	neuronal
3L:12372634|12379644	circNCC69(8,18)	Ncc69	FBgn0036279	-5.78915	3.97879	4.9359	0.0263044	0.112798	other
X:16433165|16434138	circHANG(7,7)	hang	FBgn0026575	-5.78915	3.97879	4.9359	0.0263044	0.112798	other
2R:5316269|5328028	circSXC(5,11)	sxc	FBgn0261403	-5.78931	3.97819	4.9344	0.0263271	0.112798	other
2L:9727028|9744230	circNCKX30C(9,13)	Nckx30C	FBgn0028704	-5.78946	3.97759	4.93291	0.0263499	0.112798	other
3R:23573426|23576171	circBEAT-IV(3,5)	beat-IV	FBgn0039089	-5.78962	3.97699	4.93142	0.0263727	0.112798	other
3L:19371086|19374840	circCG32206(7,10)	CG32206	FBgn0052206	-5.78977	3.97639	4.92992	0.0263955	0.112798	other
3R:18169484|18171703	circWRD(8,12)	wrd	FBgn0042693	-5.71067	-4.07758	4.92966	0.0263995	0.112798	other
3L:20153164|20157222	circCG42674(3,11)	CG42674	FBgn0261556	-5.78993	3.97579	4.92843	0.0264183	0.112798	other
3R:24487131|24489800	circNACHRALPHA2(4,8)	nAChRalpha2	FBgn0000039	-5.79009	3.97519	4.92694	0.0264412	0.112798	other
3R:5566088|5567353	circCG12746(4,6)	CG12746	FBgn0037341	-5.79009	3.97519	4.92694	0.0264412	0.112798	other
3R:17489704|17494229	circDSCAM3(30,35)	Dscam3	FBgn0261046	-5.79148	3.96983	4.91359	0.0266463	0.113116	other
3R:17881776|17887543	circRIM(11,17)	Rim	FBgn0053547	-5.79148	3.96983	4.91359	0.0266463	0.113116	other
X:20540705|20542044	circRUNXB(2,3)	RunxB	FBgn0259162	-5.79148	3.96983	4.91359	0.0266463	0.113116	other
3L:505887|506356	circKLAR(23,24)	klar	FBgn0001316	-5.79257	3.96567	4.90322	0.0268066	0.11345	other
2R:5853712|5855682	circDPR12(5,7)	dpr12	FBgn0085414	-5.79272	3.96507	4.90173	0.0268299	0.11345	other
2R:18745266|18748941	circHS3ST-A(4,6)	Hs3st-A	FBgn0053147	-5.79319	3.96326	4.89724	0.0268996	0.11345	other
X:5396184|5396600	circSK(16,18)	SK	FBgn0029761	-5.79319	3.96326	4.89724	0.0268996	0.11345	other
3L:443220|445911	circKLAR(9,15)	klar	FBgn0001316	-5.79428	3.95908	4.88688	0.0270616	0.113764	other
3R:19592330|19592473	circDYS(45,45)	Dys	FBgn0260003	-5.79428	3.95908	4.88688	0.0270616	0.113764	other
3L:5703925|5731636	circNA(NA,NA)	NA	FBgn0085447,FBgn0284236	-5.79459	3.95787	4.88389	0.0271085	0.113777	other
3R:16565062|16566584	circCG42342(10,15)	CG42342	FBgn0259244	-5.06418	2.58424	4.87174	0.0272999	0.114108	neuronal
3L:1716209|1718096	circDRPR(2,10)	drpr	FBgn0027594	-5.79599	3.95247	4.87053	0.0273191	0.114108	other
X:16482626|16483889	circPARA(12,15)	para	FBgn0285944	-5.79599	3.95247	4.87053	0.0273191	0.114108	other
2R:11583015|11589668	circTOU(11,18)	tou	FBgn0033636	-5.7963	3.95125	4.86754	0.0273665	0.114122	other
3L:9552902|9591347	circCG42673(2,9)	CG42673	FBgn0261555	-5.7977	3.94583	4.85418	0.0275792	0.114737	other
2R:10610550|10613375	circPSQ(12,19)	psq	FBgn0263102	-5.79495	3.91151	4.84321	0.0277552	0.114737	other
3L:12212653|12215802	circAPP(3,10)	app	FBgn0260941	-5.79495	3.91151	4.84321	0.0277552	0.114737	other
4:136879|138574	circANNE(14,18)	anne	FBgn0052000	-5.79495	3.91151	4.84321	0.0277552	0.114737	other
3R:10214972|10218691	circSYN(9,12)	Syn	FBgn0004575	-5.7951	3.9109	4.84174	0.0277788	0.114737	other
3R:17878778|17886541	circRIM(9,16)	Rim	FBgn0053547	-5.7951	3.9109	4.84174	0.0277788	0.114737	other
3L:3718196|3723105	circCG32264(3,7)	CG32264	FBgn0052264	-5.45631	3.23904	4.82623	0.0280298	0.11559	other
2L:227372|229382	circKIS(9,12)	kis	FBgn0266557	-5.72166	-4.04063	4.81189	0.028264	0.116102	other
2R:14793502|14793840	circKN(14,15)	kn	FBgn0001319	-5.44601	3.23656	4.81179	0.0282657	0.116102	other
2L:15090899|15094232	circCG15270(9,17)	CG15270	FBgn0028879	-5.80251	3.92908	4.80977	0.0282989	0.116102	other
X:9165682|9169262	circMEI-P26(4,8)	mei-P26	FBgn0026206	-5.80282	3.92784	4.80677	0.0283481	0.116102	other
3L:17282510|17287313	circNA(NA,NA)	NA	n/a	-5.80329	3.92599	4.80228	0.0284221	0.116102	other
4:281724|305178	circSYT7(5,10)	Syt7	FBgn0039900	-5.80329	3.92599	4.80228	0.0284221	0.116102	other
2R:16254422|16255431	circCNGA(8,9)	CngA	FBgn0261612	-5.80422	3.92235	4.79339	0.0285691	0.11645	other
3R:10678347|10679004	circCG14688(2,2)	CG14688	FBgn0037819	-5.72355	-4.03427	4.7917	0.0285971	0.11645	other
X:13806532|13808494	circINAE(16,19)	inaE	FBgn0261244	-5.80469	3.92049	4.7889	0.0286437	0.116458	other
4:822337|823618	circSOX102F(NA,6)	Sox102F	FBgn0039938	-5.80594	3.91559	4.77701	0.0288421	0.117	other
X:16471214|16504298	circPARA(5,30)	para	FBgn0285944	-5.80609	3.91497	4.77551	0.0288672	0.117	other
2L:10816024|10818566	circNOS(10,12)	Nos	FBgn0011676	-5.80765	3.90882	4.76063	0.0291179	0.117671	other
2R:16931112|16932578	circPKC53E(7,9)	Pkc53E	FBgn0003091	-5.80781	3.90819	4.75913	0.0291432	0.117671	other
4:1045156|1050609	circCAMKII(12,20)	CaMKII	FBgn0264607	-5.80796	3.90757	4.75764	0.0291686	0.117671	other
3L:2678538|2679867	circFIFE(11,14)	Fife	FBgn0264606	-5.80952	3.90139	4.74275	0.029422	0.118509	other
3L:17644891|17649246	circNA(7,1)	NA	n/a	-5.81108	3.89519	4.72786	0.0296778	0.118602	other
2L:11835090|11838773	circPDE1C(10,11)	Pde1c	FBgn0264815	-5.80811	3.86077	4.71932	0.0298256	0.118602	other
2L:21672290|21673272	circCG2225(12,13)	CG2225	FBgn0032957	-5.80811	3.86077	4.71932	0.0298256	0.118602	other
2L:2401890|2405738	circVGLUT(5,7)	VGlut	FBgn0031424	-5.80811	3.86077	4.71932	0.0298256	0.118602	other
4:1092259|1095832	circSV(3,5)	sv	FBgn0005561	-5.80811	3.86077	4.71932	0.0298256	0.118602	other
X:15094094|15109893	circRAB3-GEF(5,24)	Rab3-GEF	FBgn0030613	-5.80811	3.86077	4.71932	0.0298256	0.118602	other
X:6320489|6320998	circCG15894(5,5)	CG15894	FBgn0029864	-5.80811	3.86077	4.71932	0.0298256	0.118602	other
3R:16551795|16566001	circCG42342(7,14)	CG42342	FBgn0259244	-5.73256	-4.03162	4.71757	0.0298559	0.118602	other
3R:5527534|5532306	circITP-R83A(2,13)	Itp-r83A	FBgn0010051	-5.73256	-4.03162	4.71757	0.0298559	0.118602	other
3R:8828110|8835510	circPYD(2,13)	pyd	FBgn0262614	-4.60413	-1.93889	4.69927	0.0301754	0.119679	other
X:22866051|22868001	circCG42346(2,3)	CG42346	FBgn0259677	-5.25203	2.8346	4.69678	0.0302192	0.119679	neuronal
3R:17904947|17906189	circRIM(26,28)	Rim	FBgn0053547	-5.8159	3.87792	4.68326	0.030458	0.119998	other
3R:27787331|27788372	circCG34353(7,8)	CG34353	FBgn0085382	-5.8159	3.87792	4.68326	0.030458	0.119998	other
3R:28462007|28464189	circBEAT-VI(3,5)	beat-VI	FBgn0039584	-5.8159	3.87792	4.68326	0.030458	0.119998	other
3R:22948677|22953468	circKLG(3,5)	klg	FBgn0017590	-5.81606	3.87728	4.68176	0.0304846	0.119998	other
3L:7445167|7448143	circCG42458(2,4)	CG42458	FBgn0259935	-5.81653	3.87538	4.67726	0.0305645	0.120131	other
3R:13670645|13671524	circTASK6(5,8)	Task6	FBgn0038165	-5.81778	3.87036	4.66535	0.0307772	0.120784	other
3R:29471651|29476403	circPTP99A(12,16)	Ptp99A	FBgn0004369	-5.81809	3.86909	4.66235	0.030831	0.120813	other
X:15503583|15507593	circGMAP(5,7)	Gmap	FBgn0027287	-5.73653	-3.99129	4.65369	0.0309869	0.121241	other
3L:19385398|19386125	circCG32206(12,13)	CG32206	FBgn0052206	-5.81934	3.86405	4.65044	0.0310456	0.121288	other
X:21431598|21432153	circDIP-BETA(5,6)	DIP-beta	FBgn0259245	-5.81965	3.86277	4.64744	0.0311	0.121318	other
X:11680844|11687635	circBIF(2,4)	bif	FBgn0014133	-5.82121	3.85644	4.63252	0.0313714	0.122193	other
3L:9552902|9553536	circCG42673(2,2)	CG42673	FBgn0261555	-5.25937	2.83508	4.62298	0.0315464	0.122691	neuronal
3L:2563818|2564695	circMSN(14,16)	msn	FBgn0010909	-5.32953	-3.10748	4.61317	0.0317273	0.12321	other
2L:12536275|12537419	circBUN(15,15)	bun	FBgn0259176	-4.57257	1.83072	4.59845	0.0320009	0.124087	neuronal
2R:13184777|13187908	circNA(NA,NA)	NA	FBgn0033802,FBgn0053182	-4.88969	2.20102	4.59337	0.0320959	0.12427	neuronal
X:7926765|7930315	circMAHE(3,4)	mahe	FBgn0029979	-5.47724	3.19866	4.58741	0.0322076	0.124344	other
3L:25933196|25978150	circCG40178(6,10)	CG40178	FBgn0058178	-5.46962	3.19161	4.58724	0.0322108	0.124344	other
X:6723380|6724382	circCG3168(3,4)	CG3168	FBgn0029896	-5.74608	-3.98566	4.57323	0.0324752	0.124712	other
3L:2534711|2541403	circSPN(20,22)	Spn	FBgn0010905	-2.91412	1.14521	4.57312	0.0324774	0.124712	neuronal
2L:18200623|18215846	circCG42750(7,15)	CG42750	FBgn0261804	-5.82934	3.82524	4.55641	0.0327957	0.124712	other
2L:16743507|16750490	circBUGZ(1,12)	BuGZ	FBgn0032600	-5.82949	3.82459	4.55491	0.0328244	0.124712	other
2L:1743345|1743779	circCG17646(5,6)	CG17646	FBgn0264494	-5.82949	3.82459	4.55491	0.0328244	0.124712	other
2R:17898251|17909243	circELK(3,10)	Elk	FBgn0011589	-5.82965	3.82394	4.55341	0.0328532	0.124712	other
3L:7061850|7063150	circCG8641(4,5)	CG8641	FBgn0035733	-5.82965	3.82394	4.55341	0.0328532	0.124712	other
X:2641125|2642093	circSGG(8,11)	sgg	FBgn0003371	-2.79388	1.11627	4.55292	0.0328627	0.124712	neuronal
2L:2061810|2067160	circDPR3(4,8)	dpr3	FBgn0053516	-5.82981	3.82328	4.55191	0.0328821	0.124712	other
3R:11539101|11540101	circDPR4(4,5)	dpr4	FBgn0053512	-5.82981	3.82328	4.55191	0.0328821	0.124712	other
3R:12752418|12778421	circBEAT-VC(4,6)	beat-Vc	FBgn0038084	-5.82981	3.82328	4.55191	0.0328821	0.124712	other
3R:31150394|31150712	circGYCBETA100B(4,5)	Gycbeta100B	FBgn0013973	-5.82981	3.82328	4.55191	0.0328821	0.124712	other
3R:16931116|16931613	circABD-B(4,5)	Abd-B	FBgn0000015	-5.83106	3.81812	4.53998	0.033112	0.124893	other
X:3244735|3246685	circDNC(4,6)	dnc	FBgn0000479	-3.73657	1.37705	4.53787	0.0331529	0.124893	neuronal
2L:18062362|18065730	circRDO(5,12)	rdo	FBgn0243486	-5.83137	3.81681	4.53698	0.0331701	0.124893	other
3L:17072553|17074388	circRBP6(8,11)	Rbp6	FBgn0260943	-5.83137	3.81681	4.53698	0.0331701	0.124893	other
3L:20162455|20182669	circCG42674(13,NA)	CG42674	FBgn0261556	-5.83137	3.81681	4.53698	0.0331701	0.124893	other
2R:12013759|12014124	circOTK(6,7)	otk	FBgn0004839	-3.69061	1.35864	4.533	0.0332473	0.124981	neuronal
3L:5703925|5705241	circNA(NA,NA)	NA	FBgn0085447,FBgn0284236	-5.47534	3.17639	4.53081	0.0332898	0.124981	other
4:449924|450509	circCAMKI(10,12)	CaMKI	FBgn0016126	-3.09978	1.18435	4.51699	0.0335598	0.125813	neuronal
2L:230538|231034	circKIS(14,15)	kis	FBgn0266557	-5.8345	3.80379	4.50711	0.0337542	0.125816	other
3L:15858101|15863236	circPHCL-1(9,11)	pHCl-1	FBgn0264908	-5.8345	3.80379	4.50711	0.0337542	0.125816	other
3L:6114294|6119148	circETS65A(7,9)	Ets65A	FBgn0005658	-5.8345	3.80379	4.50711	0.0337542	0.125816	other
4:925575|926661	circEIF4G1(11,13)	eIF4G1	FBgn0023213	-5.8345	3.80379	4.50711	0.0337542	0.125816	other
X:6869261|6874452	circCG43736(6,8)	CG43736	FBgn0263993	-5.7541	-3.95939	4.48872	0.0341193	0.126994	other
2R:11099532|11100114	circLUNA(5,5)	luna	FBgn0040765	-4.58751	1.81161	4.48581	0.0341774	0.127028	neuronal
2R:17010887|17012774	circEHBP1(9,13)	Ehbp1	FBgn0034180	-5.8428	3.77097	4.4293	0.035327	0.130045	other
3L:5673067|5728642	circNA(5,NA)	NA	FBgn0085447,FBgn0284236	-5.8428	3.77097	4.4293	0.035327	0.130045	other
2R:9297266|9299500	circDREP2(5,6)	Drep2	FBgn0028408	-5.47295	3.13754	4.4287	0.0353394	0.130045	other
2R:21264065|21264533	circRGK3(4,4)	Rgk3	FBgn0085426	-5.84296	3.77029	4.42779	0.0353582	0.130045	other
2R:547232|579217	circCG45781(7,9)	CG45781	FBgn0267428	-5.84296	3.77029	4.42779	0.0353582	0.130045	other
3R:10992905|11019868	circSIDE-VI(2,7)	side-VI	FBgn0083950	-5.84296	3.77029	4.42779	0.0353582	0.130045	other
3L:12616803|12617709	circCAUP(2,3)	caup	FBgn0015919	-5.84312	3.76962	4.42629	0.0353893	0.130045	other
X:15099813|15101172	circRAB3-GEF(14,16)	Rab3-GEF	FBgn0030613	-5.84312	3.76962	4.42629	0.0353893	0.130045	other
2R:13988373|13989986	circRN-TRE(6,10)	RN-tre	FBgn0020620	-5.76036	-3.93609	4.42081	0.0355031	0.130278	other
2R:19211856|19218194	circHPPY(3,7)	hppy	FBgn0263395	-5.84453	3.76363	4.41285	0.0356693	0.130519	other
4:515582|526520	circZFH2(3,6)	zfh2	FBgn0004607	-5.84453	3.76363	4.41285	0.0356693	0.130519	other
X:10519348|10523564	circSPRI(14,16)	spri	FBgn0085443	-5.18108	-2.71118	4.40942	0.0357409	0.130598	other
3L:13890815|13892080	circDYSC(18,19)	dysc	FBgn0264006	-5.84625	3.75627	4.39639	0.036015	0.130967	other
3R:14177629|14180452	circDOP1R1(2,3)	Dop1R1	FBgn0011582	-5.84625	3.75627	4.39639	0.036015	0.130967	other
3R:7578382|7581065	circNLG3(7,10)	Nlg3	FBgn0083963	-5.84625	3.75627	4.39639	0.036015	0.130967	other
2R:22215037|22216032	circARI-2(2,2)	ari-2	FBgn0025186	-5.76298	-3.92695	4.39504	0.0360436	0.130967	other
3R:5527579|5532306	circITP-R83A(3,13)	Itp-r83A	FBgn0010051	-5.76368	-3.92468	4.38948	0.0361613	0.131211	other
2L:22927438|22928072	circLT(7,NA)	lt	FBgn0002566	-5.00834	2.3193	4.36617	0.0366594	0.132833	neuronal
3R:22278352|22279335	circSKIP(10,12)	SKIP	FBgn0051163	-5.76771	-3.91106	4.35691	0.0368591	0.13337	other
3L:827877|830728	circSF3B3(NA,2)	Sf3b3	FBgn0035162	-5.76824	-3.90854	4.35212	0.0369629	0.13356	other
2R:18285237|18288388	circSBB(11,12)	sbb	FBgn0285917	-5.48273	3.11163	4.33332	0.0373733	0.133672	other
2L:15229544|15230354	circZNT35C(2,3)	ZnT35C	FBgn0028516	-5.77175	-3.89732	4.32429	0.0375721	0.133672	other
3R:16855773|16859148	circLNCRNA:IAB8(8,9)	lncRNA:iab8	FBgn0264857	-5.8563	3.71501	4.30196	0.0380684	0.133672	other
3L:2678538|2682561	circFIFE(11,15)	Fife	FBgn0264606	-5.27077	2.74252	4.30069	0.0380969	0.133672	neuronal
2L:21125317|21129082	circNHE2(7,NA)	Nhe2	FBgn0040297	-5.85646	3.71431	4.30046	0.0381021	0.133672	other
3R:21525527|21526902	circCG7956(10,12)	CG7956	FBgn0038890	-5.85646	3.71431	4.30046	0.0381021	0.133672	other
3L:4131121|4132212	circENS(14,17)	ens	FBgn0264693	-5.77613	-3.88055	4.28763	0.0383907	0.133672	other
2R:15757698|15761307	circCG30089(6,8)	CG30089	FBgn0050089	-5.36558	-3.03074	4.28277	0.0385006	0.133672	other
3R:4799692|4800678	circCTRIP(13,13)	ctrip	FBgn0260794	-4.99213	2.28677	4.28055	0.0385508	0.133672	neuronal
2R:19158734|19159352	circENA(8,9)	ena	FBgn0000578	-4.85857	-2.13968	4.27774	0.0386147	0.133672	other
2L:5031888|5033581	circCOL4A1(8,9)	Col4a1	FBgn0000299	-5.78116	-3.89565	4.27182	0.0387494	0.133672	other
3L:3829419|3829861	circENC(3,3)	enc	FBgn0004875	-4.9931	2.28478	4.27003	0.0387903	0.133672	neuronal
X:18794960|18797469	circBNB(2,7)	bnb	FBgn0001090	-4.93113	-2.22152	4.26977	0.0387961	0.133672	other
4:1233129|1233510	circCADPS(3,3)	Cadps	FBgn0053653	-5.15544	2.53314	4.26544	0.0388952	0.133672	neuronal
X:19331252|19344150	circNACHRALPHA7(6,16)	nAChRalpha7	FBgn0086778	-5.86511	3.73264	4.26356	0.0389383	0.133672	other
3R:4796489|4801991	circCTRIP(11,14)	ctrip	FBgn0260794	-5.86528	3.73194	4.26236	0.0389657	0.133672	other
3R:5292640|5296635	circMTD(13,23)	mtd	FBgn0013576	-5.86528	3.73194	4.26236	0.0389657	0.133672	other
2L:15737628|15737964	circCYCE(6,6)	CycE	FBgn0010382	-5.86544	3.73123	4.26117	0.0389931	0.133672	other
2R:13706435|13718517	circCG17716(4,8)	CG17716	FBgn0000633	-5.8656	3.73053	4.25997	0.0390205	0.133672	other
X:12204139|12295684	circTEN-A(10,21)	Ten-a	FBgn0267001	-5.8656	3.73053	4.25997	0.0390205	0.133672	other
X:11222019|11222254	circCG44422(2,3)	CG44422	FBgn0265595	-5.86576	3.72983	4.25878	0.039048	0.133672	other
X:5120183|5120647	circNA(NA,NA)	NA	FBgn0029746,FBgn0266098	-5.86576	3.72983	4.25878	0.039048	0.133672	other
2L:16976490|16986150	circBEAT-IIIB(2,4)	beat-IIIb	FBgn0053179	-5.86592	3.72912	4.25759	0.0390754	0.133672	other
2R:7359016|7363490	circDSCAM1(95,105)	Dscam1	FBgn0033159	-5.86592	3.72912	4.25759	0.0390754	0.133672	other
3L:434921|436849	circKLAR(3,5)	klar	FBgn0001316	-5.86592	3.72912	4.25759	0.0390754	0.133672	other
3R:14814249|14821364	circBTSZ(11,NA)	btsz	FBgn0266756	-5.86592	3.72912	4.25759	0.0390754	0.133672	other
X:13032392|13048027	circRAD(4,9)	rad	FBgn0265597	-5.86592	3.72912	4.25759	0.0390754	0.133672	other
3L:18172060|18173554	circHID(3,4)	hid	FBgn0003997	-5.36868	-3.02202	4.25237	0.0391955	0.133672	other
2L:14932514|14936824	circSIDE-II(13,NA)	side-II	FBgn0259213	-5.86719	3.72355	4.2481	0.0392942	0.133672	other
3L:1716272|1718096	circDRPR(2,10)	drpr	FBgn0027594	-5.86736	3.72284	4.24691	0.0393218	0.133672	other
2R:20462004|20463973	circSIDE-VIII(5,6)	side-VIII	FBgn0086604	-5.86752	3.72214	4.24571	0.0393495	0.133672	other
3L:23247007|23278462	circNACHRALPHA4(6,14)	nAChRalpha4	FBgn0266347	-5.86752	3.72214	4.24571	0.0393495	0.133672	other
X:14267633|14272926	circNA(2,11)	na	FBgn0002917	-5.78183	-3.86048	4.24134	0.039451	0.133672	other
2R:8206627|8210724	circLRP1(3,7)	LRP1	FBgn0053087	-5.86863	3.71726	4.23743	0.0395421	0.133672	other
3R:13647383|13652006	circRIN(3,7)	rin	FBgn0015778	-5.86879	3.71655	4.23623	0.0395699	0.133672	other
2L:10812287|10813445	circNOS(6,9)	Nos	FBgn0011676	-5.86895	3.71584	4.23504	0.0395978	0.133672	other
3L:983834|986044	circGLUT1(23,29)	Glut1	FBgn0264574	-5.86895	3.71584	4.23504	0.0395978	0.133672	other
3R:29597241|29597908	circALPH(8,10)	alph	FBgn0086361	-5.86895	3.71584	4.23504	0.0395978	0.133672	other
X:15962274|15963637	circMMD(15,20)	mmd	FBgn0259110	-5.86895	3.71584	4.23504	0.0395978	0.133672	other
3R:27382308|27384469	circSIDE(7,8)	side	FBgn0016061	-5.37075	-3.01679	4.23442	0.0396122	0.133672	other
2R:20465647|20470120	circSIDE-VIII(9,15)	side-VIII	FBgn0086604	-5.86912	3.71513	4.23384	0.0396256	0.133672	other
2R:23456183|23457865	circCG43795(2,2)	CG43795	FBgn0264339	-5.86912	3.71513	4.23384	0.0396256	0.133672	other
3R:31137402|31150712	circGYCBETA100B(2,5)	Gycbeta100B	FBgn0013973	-5.86912	3.71513	4.23384	0.0396256	0.133672	other
4:1038359|1050609	circCAMKII(6,20)	CaMKII	FBgn0264607	-5.86912	3.71513	4.23384	0.0396256	0.133672	other
2L:9503593|9504813	circCG33298(5,5)	CG33298	FBgn0032120	-1.03485	0.878399	4.23231	0.0396615	0.133672	other
2L:20355363|20360812	circRTGEF(3,11)	RtGEF	FBgn0015803	-5.87039	3.70953	4.22436	0.0398477	0.133672	other
X:10420831|10424954	circCG32683(2,4)	CG32683	FBgn0052683	-5.87055	3.70882	4.22316	0.0398757	0.133672	other
3L:5734439|5736094	circNA(NA,NA)	NA	FBgn0085447,FBgn0284236	-5.87071	3.70811	4.22197	0.0399038	0.133672	other
3R:12752418|12754790	circBEAT-VC(4,5)	beat-Vc	FBgn0038084	-5.87071	3.70811	4.22197	0.0399038	0.133672	other
X:13801679|13804421	circINAE(4,13)	inaE	FBgn0261244	-5.87071	3.70811	4.22197	0.0399038	0.133672	other
X:18819776|18826603	circCG42450(2,11)	CG42450	FBgn0259927	-5.87071	3.70811	4.22197	0.0399038	0.133672	other
2R:17051822|17053144	circCG9646(6,6)	CG9646	FBgn0034184	-4.05568	1.44317	4.21745	0.0400102	0.133672	neuronal
2R:4407981|4409745	circGPRK1(10,NA)	Gprk1	FBgn0260798	-5.78517	-3.84856	4.21417	0.0400876	0.133672	other
2R:19459795|19478865	circPAR-1(1,26)	par-1	FBgn0260934	-5.87215	3.70178	4.21129	0.0401558	0.133672	other
3R:15385106|15385791	circRBP(11,12)	Rbp	FBgn0262483	-5.87215	3.70178	4.21129	0.0401558	0.133672	other
3R:25744684|25747233	circLPR1(7,9)	LpR1	FBgn0066101	-5.87215	3.70178	4.21129	0.0401558	0.133672	other
X:15097456|15099037	circRAB3-GEF(10,12)	Rab3-GEF	FBgn0030613	-5.87215	3.70178	4.21129	0.0401558	0.133672	other
2L:10619880|10623266	circTRIM9(2,8)	Trim9	FBgn0051721	-4.75887	1.90816	4.21044	0.040176	0.133672	neuronal
3L:5515185|5516104	circLKR(2,5)	Lkr	FBgn0035610	-5.87231	3.70106	4.2101	0.040184	0.133672	other
3L:7163752|7168289	circDSCAM2(9,21)	Dscam2	FBgn0265296	-5.87231	3.70106	4.2101	0.040184	0.133672	other
3L:9256147|9269535	circGLURIB(2,9)	GluRIB	FBgn0264000	-5.87231	3.70106	4.2101	0.040184	0.133672	other
X:22984596|22985088	circNA(NA,NA)	NA	FBgn0016975,FBgn0016976	-5.87231	3.70106	4.2101	0.040184	0.133672	other
2R:1926295|1926863	circCG17684(5,6)	CG17684	FBgn0263780	-5.87391	3.694	4.19822	0.0404664	0.13408	other
3R:17239478|17239907	circBEAT-IIB(6,7)	beat-IIb	FBgn0038494	-5.87391	3.694	4.19822	0.0404664	0.13408	other
2L:5204463|5204903	circMSP300(40,41)	Msp300	FBgn0261836	-5.79041	-3.86191	4.19557	0.0405297	0.13408	other
2L:5850831|5853258	circTRISSINR(6,9)	TrissinR	FBgn0085410	-5.86984	3.65768	4.19196	0.0406162	0.13408	other
2R:7347849|7366104	circDSCAM1(53,113)	Dscam1	FBgn0033159	-5.86984	3.65768	4.19196	0.0406162	0.13408	other
3L:1779933|1781577	circALPHA-SPEC(3,5)	alpha-Spec	FBgn0250789	-5.86984	3.65768	4.19196	0.0406162	0.13408	other
3R:21625165|21626850	circE2F1(6,9)	E2f1	FBgn0011766	-2.12989	0.978686	4.18291	0.0408336	0.134627	other
4:1045156|1193859	circNA(12,4)	NA	n/a	-5.78949	-3.83293	4.17899	0.0409282	0.134767	other
2R:22777023|22777314	circCG42260(15,15)	CG42260	FBgn0259145	-5.87891	3.67416	4.16259	0.0413261	0.135508	other
3L:9418344|9419271	circCG3967(5,8)	CG3967	FBgn0035989	-5.87891	3.67416	4.16259	0.0413261	0.135508	other
X:15177693|15184083	circCG43737(3,5)	CG43737	FBgn0263994	-5.87907	3.67344	4.1614	0.0413553	0.135508	other
X:10699257|10701121	circX11LBETA(6,6)	X11Lbeta	FBgn0052677	-5.87923	3.67272	4.1602	0.0413845	0.135508	other
X:13030757|13032916	circRAD(2,4)	rad	FBgn0265597	-5.87939	3.672	4.159	0.0414138	0.135508	other
2L:10816024|10817144	circNOS(10,11)	Nos	FBgn0011676	-5.88083	3.66556	4.14831	0.0416762	0.136195	other
3L:15906637|15910595	circSFF(13,16)	sff	FBgn0036544	-5.88243	3.65838	4.13641	0.04197	0.136491	other
X:16474447|16475750	circPARA(7,8)	para	FBgn0285944	-5.88243	3.65838	4.13641	0.04197	0.136491	other
X:5383063|5398762	circSK(12,21)	SK	FBgn0029761	-5.88243	3.65838	4.13641	0.04197	0.136491	other
2L:21384455|21389079	circNRV3(6,11)	nrv3	FBgn0032946	-5.88275	3.65693	4.13402	0.0420294	0.136491	other
3L:4180731|4182873	circTEH2(3,NA)	Teh2	FBgn0035505	-5.88275	3.65693	4.13402	0.0420294	0.136491	other
X:1681400|1684745	circCG32809(10,18)	CG32809	FBgn0023531	-5.88419	3.65045	4.12332	0.0422959	0.13711	other
X:21075365|21076182	circBVES(4,7)	bves	FBgn0031150	-5.88436	3.64972	4.12213	0.0423258	0.13711	other
3L:7931232|7933234	circSYD(13,18)	syd	FBgn0024187	-5.79968	-3.82752	4.11918	0.0423996	0.137132	other
2L:21273324|21275806	circCG8671(5,9)	CG8671	FBgn0032938	-4.49103	1.66976	4.11764	0.0424381	0.137132	neuronal
3L:1716797|1718153	circDRPR(6,10)	drpr	FBgn0027594	-5.88596	3.6425	4.11024	0.0426244	0.137563	other
4:185827|186840	circCG2316(4,5)	CG2316	FBgn0039890	-3.29139	1.17	4.10238	0.0428229	0.138032	neuronal
2R:17528313|17529191	circPATRONIN(22,24)	Patronin	FBgn0263197	-5.80382	-3.81291	4.08577	0.0432458	0.139223	other
2L:18779805|18780331	circHAM(8,8)	ham	FBgn0045852	-5.15888	-2.58261	4.06486	0.0437844	0.139954	other
2L:8476252|8477023	circD(2,3)	d	FBgn0262029	-5.89273	3.61408	4.0613	0.0438766	0.139954	other
3R:12107142|12108082	circDPR17(5,5)	dpr17	FBgn0051361	-5.89273	3.61408	4.0613	0.0438766	0.139954	other
3L:19533603|19537414	circCPR76BD(2,5)	Cpr76Bd	FBgn0036881	-5.80702	-3.80012	4.05894	0.0439382	0.139954	other
3R:3849499|3851128	circCG41099(4,NA)	CG41099	FBgn0039955	-5.89305	3.6126	4.05891	0.0439389	0.139954	other
2L:4312028|4314615	circTUTL(14,16)	tutl	FBgn0010473	-5.39159	-2.97426	4.05809	0.0439601	0.139954	other
2L:10830600|10832096	circNOS(19,20)	Nos	FBgn0011676	-5.89322	3.61186	4.05771	0.0439701	0.139954	other
3L:5673067|5676948	circNA(5,NA)	NA	FBgn0085447,FBgn0284236	-5.89322	3.61186	4.05771	0.0439701	0.139954	other
3L:7666166|7693855	circANK2(6,6)	Ank2	FBgn0261788	-5.89322	3.61186	4.05771	0.0439701	0.139954	other
2R:10500551|10502462	circLOLA(6,8)	lola	FBgn0283521	-5.8945	3.606	4.0482	0.0442184	0.139954	other
3R:15381163|15383690	circRBP(4,9)	Rbp	FBgn0262483	-5.8945	3.606	4.0482	0.0442184	0.139954	other
3R:13243219|13246654	circACE(8,11)	Ace	FBgn0000024	-5.89466	3.60526	4.047	0.0442498	0.139954	other
3L:19110093|19112519	circCG14082(3,4)	CG14082	FBgn0036851	-5.89482	3.60452	4.04581	0.0442812	0.139954	other
3R:11046378|11048285	circSIDE-VI(17,18)	side-VI	FBgn0083950	-5.89482	3.60452	4.04581	0.0442812	0.139954	other
3R:21622812|21626850	circE2F1(3,9)	E2f1	FBgn0011766	-5.89482	3.60452	4.04581	0.0442812	0.139954	other
3R:17494087|17498548	circDSCAM3(35,37)	Dscam3	FBgn0261046	-5.33992	2.72626	4.04314	0.0443512	0.140005	neuronal
3L:13614999|13616400	circBRU3(NA,NA)	bru3	FBgn0264001	-5.89626	3.5979	4.0351	0.044563	0.140182	other
4:72321|82746	circPAN(5,10)	pan	FBgn0085432	-5.39905	-2.97121	4.03429	0.0445845	0.140182	other
X:10496790|10499657	circSPRI(10,12)	spri	FBgn0085443	-5.34094	2.72379	4.03343	0.0446072	0.140182	neuronal
2R:14038710|14040779	circMAM(8,9)	mam	FBgn0002643	-5.52694	3.03752	4.02654	0.0447898	0.140182	other
2L:3760068|3763205	circCG43707(8,15)	CG43707	FBgn0263846	-5.89803	3.58977	4.02201	0.0449102	0.140182	other
2R:16425741|16427910	circSEMA2B(12,14)	Sema2b	FBgn0264273	-5.89803	3.58977	4.02201	0.0449102	0.140182	other
3L:8570968|8573821	circRHEA(19,24)	rhea	FBgn0260442	-5.89803	3.58977	4.02201	0.0449102	0.140182	other
3R:22512741|22513258	circOCTBETA1R(3,4)	Octbeta1R	FBgn0038980	-5.89803	3.58977	4.02201	0.0449102	0.140182	other
X:6118118|6132313	circCA-ALPHA1T(11,22)	Ca-alpha1T	FBgn0264386	-5.89803	3.58977	4.02201	0.0449102	0.140182	other
3R:29845599|29847071	circCAD99C(3,5)	Cad99C	FBgn0039709	-5.81167	-3.7824	4.02064	0.0449467	0.140182	other
2R:10754909|10757544	circCG33144(6,7)	CG33144	FBgn0053144	-4.7855	1.88772	4.00695	0.045313	0.1411	neuronal
3R:8832142|8866025	circPYD(4,25)	pyd	FBgn0262614	-5.81364	-3.77466	4.00435	0.0453829	0.1411	other
X:5351829|5353004	circSK(3,3)	SK	FBgn0029761	-4.46233	1.61884	4.00178	0.0454524	0.1411	neuronal
4:1264656|1265409	circCADPS(26,27)	Cadps	FBgn0053653	-3.61931	1.24551	4.00156	0.0454583	0.1411	neuronal
3L:23262708|23269523	circNACHRALPHA4(9,13)	nAChRalpha4	FBgn0266347	-5.33834	2.69202	3.97766	0.0461075	0.142786	neuronal
2R:7947605|7948520	circCG14764(2,2)	CG14764	FBgn0033236	-4.38689	1.55084	3.97633	0.0461439	0.142786	neuronal
3L:14619433|14621396	circSHD(3,8)	shd	FBgn0003388	-5.81781	-3.75974	3.9708	0.0462957	0.142786	other
2R:17921142|17922023	circELK(17,18)	Elk	FBgn0011589	-5.90659	3.55237	3.9598	0.0465992	0.142786	other
2R:20726045|20734450	circDPR1(2,4)	dpr1	FBgn0040726	-5.90659	3.55237	3.9598	0.0465992	0.142786	other
2L:18203666|18211298	circCG42750(10,13)	CG42750	FBgn0261804	-5.90675	3.55161	3.9586	0.0466324	0.142786	other
2R:18474587|18477023	circCG30116(16,20)	CG30116	FBgn0028496	-5.90675	3.55161	3.9586	0.0466324	0.142786	other
3R:31150394|31158395	circGYCBETA100B(4,16)	Gycbeta100B	FBgn0013973	-5.90675	3.55161	3.9586	0.0466324	0.142786	other
X:22992563|22995914	circNA(NA,NA)	NA	FBgn0016975,FBgn0016976	-5.90675	3.55161	3.9586	0.0466324	0.142786	other
3R:31154027|31158395	circGYCBETA100B(12,16)	Gycbeta100B	FBgn0013973	-5.90692	3.55085	3.95741	0.0466655	0.142786	other
2R:24934058|24934835	circCG30427(15,16)	CG30427	FBgn0043792	-5.81977	-3.7519	3.9545	0.0467462	0.142786	other
2L:10622697|10625343	circTRIM9(7,9)	Trim9	FBgn0051721	-5.54794	3.04452	3.95318	0.0467829	0.142786	other
2R:9449086|9450274	circCAMTA(2,3)	Camta	FBgn0259234	-5.53564	3.03163	3.95299	0.0467883	0.142786	other
2R:24817594|24820007	circDLL(2,3)	Dll	FBgn0000157	-5.44159	-2.97426	3.95269	0.0467965	0.142786	other
2R:9124744|9126213	circCG18659(3,6)	CG18659	FBgn0027561	-5.40874	-2.94673	3.95164	0.0468257	0.142786	other
3R:13687570|13691298	circFLFL(3,11)	flfl	FBgn0024555	-5.90836	3.54409	3.9467	0.0469633	0.142971	other
3L:23262708|23278462	circNACHRALPHA4(9,14)	nAChRalpha4	FBgn0266347	-5.90852	3.54333	3.94551	0.0469967	0.142971	other
2L:8283869|8284220	circBTK29A(19,20)	Btk29A	FBgn0003502	-5.91013	3.53578	3.93361	0.0473301	0.143482	other
3R:17331018|17346134	circBEAT-IIA(4,7)	beat-IIa	FBgn0038498	-5.91013	3.53578	3.93361	0.0473301	0.143482	other
X:13030757|13034343	circRAD(2,6)	rad	FBgn0265597	-5.91013	3.53578	3.93361	0.0473301	0.143482	other
2R:21138226|21139232	circMAGI(5,5)	Magi	FBgn0034590	-2.83488	-1.04991	3.91742	0.0477882	0.144329	other
X:16487883|16504298	circPARA(19,30)	para	FBgn0285944	-5.04134	2.23056	3.91704	0.0477991	0.144329	neuronal
2R:21324189|21330089	circDOM(2,8)	dom	FBgn0020306	-5.82444	-3.73369	3.91612	0.0478252	0.144329	other
3L:1805010|1805708	circCG42676(6,7)	CG42676	FBgn0261562	-5.17495	2.44081	3.91588	0.047832	0.144329	neuronal
3L:15081333|15084594	circPLP(14,16)	Plp	FBgn0086690	-5.82518	-3.73126	3.91034	0.0479898	0.144638	other
3R:27972921|27974342	circBETATUB97EF(6,7)	betaTub97EF	FBgn0003890	-5.82637	-3.72755	3.90121	0.0482513	0.145257	other
3L:10573450|10587687	circRBFOX1(8,16)	Rbfox1	FBgn0052062	-5.82688	-3.72461	3.89644	0.0483887	0.145334	other
3L:4324922|4325410	circCIP4(7,9)	Cip4	FBgn0035533	-5.82688	-3.72461	3.89644	0.0483887	0.145334	other
X:3692953|3693932	circMNT(6,6)	Mnt	FBgn0023215	-4.38248	1.53184	3.88994	0.0485762	0.145626	neuronal
2L:20431924|20432729	circCG31688(3,3)	CG31688	FBgn0263355	-5.04127	2.23507	3.88919	0.0485979	0.145626	neuronal
2L:21716325|21717672	circNOLO(15,16)	nolo	FBgn0051619	-4.21175	1.45025	3.88044	0.0488518	0.146079	neuronal
X:8451357|8452280	circORG-1(5,7)	org-1	FBgn0021767	-5.82887	-3.71677	3.8801	0.0488617	0.146079	other
3R:5566088|5567380	circCG12746(4,6)	CG12746	FBgn0037341	-5.82986	-3.71283	3.87193	0.0491001	0.146085	other
3R:7190124|7190796	circLAP(2,3)	lap	FBgn0086372	-5.8313	-3.7076	3.86039	0.0494387	0.146085	other
3L:20852579|20856562	circCG32432(12,17)	CG32432	FBgn0052432	-5.53275	2.99178	3.85943	0.049467	0.146085	other
2L:10080375|10137559	circCG44153(12,20)	CG44153	FBgn0265002	-5.92049	3.489	3.85821	0.0495031	0.146085	other
2R:14285702|14292381	circIH(6,17)	Ih	FBgn0263397	-5.92049	3.489	3.85821	0.0495031	0.146085	other
2R:9317293|9321210	circCG13739(1,1)	CG13739	FBgn0033403	-5.92049	3.489	3.85821	0.0495031	0.146085	other
3L:17072549|17074388	circRBP6(8,11)	Rbp6	FBgn0260943	-5.92049	3.489	3.85821	0.0495031	0.146085	other
4:369507|369964	circHCF(15,16)	Hcf	FBgn0039904	-5.92049	3.489	3.85821	0.0495031	0.146085	other
X:15410832|15421628	circCNGL(20,21)	Cngl	FBgn0263257	-5.92049	3.489	3.85821	0.0495031	0.146085	other
X:8287631|8307300	circNACHRALPHA3(6,10)	nAChRalpha3	FBgn0015519	-5.92049	3.489	3.85821	0.0495031	0.146085	other
2R:16038052|16038457	circSP2353(3,3)	SP2353	FBgn0034070	-5.92065	3.48823	3.85702	0.0495384	0.146085	other
2R:17521706|17521900	circPATRONIN(6,8)	Patronin	FBgn0263197	-5.92065	3.48823	3.85702	0.0495384	0.146085	other
2L:4496247|4513761	circDPY(15,45)	dpy	FBgn0053196	-5.83257	-3.70231	3.84981	0.0497515	0.146128	other
2R:7345485|7361867	circDSCAM1(47,103)	Dscam1	FBgn0033159	-5.83257	-3.70231	3.84981	0.0497515	0.146128	other
X:14691206|14692455	circNETB(2,6)	NetB	FBgn0015774	-4.53445	1.63181	3.84781	0.0498111	0.146128	neuronal
2L:9796589|9802437	circNACHRALPHA6(2,7)	nAChRalpha6	FBgn0032151	-5.92226	3.48052	3.84514	0.0498904	0.146128	other
2R:12581202|12586072	circSIN3A(12,17)	Sin3A	FBgn0022764	-5.92226	3.48052	3.84514	0.0498904	0.146128	other
X:809554|821969	circCG43867(1,11)	CG43867	FBgn0264449	-5.92226	3.48052	3.84514	0.0498904	0.146128	other
2L:1864932|1869527	circCG31663(3,9)	CG31663	FBgn0051663	-5.83548	-3.69191	3.82669	0.0504424	0.147578	other
3R:26924634|26925261	circCG46339(4,4)	CG46339	FBgn0285963	-5.19405	2.42553	3.82369	0.0505329	0.147676	other
2L:8223825|8226603	circPVR(10,18)	Pvr	FBgn0032006	-5.83773	-3.68243	3.80796	0.0510097	0.148902	other
2R:5771916|5772723	circGP210(18,20)	Gp210	FBgn0266580	-5.84017	-3.67307	3.78821	0.0516148	0.150162	other
3L:10573450|10580329	circRBFOX1(8,13)	Rbfox1	FBgn0052062	-5.84017	-3.67307	3.78821	0.0516148	0.150162	other
X:13649377|13650067	circNFAT(5,6)	NFAT	FBgn0030505	-5.09863	-2.32609	3.78535	0.0517031	0.150162	other
3L:2888890|2889245	circSPZ5(4,5)	spz5	FBgn0035379	-5.84117	-3.66904	3.78002	0.0518679	0.150162	other
3L:7164350|7168289	circDSCAM2(11,21)	Dscam2	FBgn0265296	-5.54065	2.9503	3.77284	0.0520911	0.150162	other
2R:5679227|5680517	circSCAF(2,4)	scaf	FBgn0033033	-5.42662	-2.89791	3.76841	0.0522294	0.150162	other
2R:8033305|8034540	circOPTIX(3,4)	Optix	FBgn0025360	-4.82696	1.86567	3.76753	0.0522568	0.150162	other
3L:9112162|9113487	circBOL(9,11)	bol	FBgn0011206	-5.84602	-3.68788	3.76516	0.0523309	0.150162	other
4:898393|909184	circUNC-13(28,40)	unc-13	FBgn0025726	-5.84602	-3.68788	3.76516	0.0523309	0.150162	other
X:12791054|12794584	circPDE9(1,5)	Pde9	FBgn0259171	-5.84602	-3.68788	3.76516	0.0523309	0.150162	other
2L:4405836|4409370	circCG15431(1,3)	CG15431	FBgn0031602	-5.93441	3.42398	3.75667	0.0525972	0.150162	other
2R:10561686|10562190	circPSQ(3,4)	psq	FBgn0263102	-5.93441	3.42398	3.75667	0.0525972	0.150162	other
2R:6909933|6914823	circCG30158(4,6)	CG30158	FBgn0050158	-5.93441	3.42398	3.75667	0.0525972	0.150162	other
3L:10575319|10585539	circRBFOX1(10,15)	Rbfox1	FBgn0052062	-5.93441	3.42398	3.75667	0.0525972	0.150162	other
3L:22183786|22231359	circOLF413(2,9)	olf413	FBgn0037153	-5.93441	3.42398	3.75667	0.0525972	0.150162	other
3L:7172889|7173167	circDSCAM2(NA,NA)	Dscam2	FBgn0265296	-5.93441	3.42398	3.75667	0.0525972	0.150162	other
3R:15244360|15250159	circNA(9,1)	NA	n/a	-5.93441	3.42398	3.75667	0.0525972	0.150162	other
3R:24675633|24695115	circSLO(10,21)	slo	FBgn0003429	-5.93441	3.42398	3.75667	0.0525972	0.150162	other
3R:26848661|26849549	circLERP(6,8)	Lerp	FBgn0051072	-5.93441	3.42398	3.75667	0.0525972	0.150162	other
4:536966|538604	circZFH2(14,17)	zfh2	FBgn0004607	-5.93441	3.42398	3.75667	0.0525972	0.150162	other
2R:23847708|23848175	circYTR(1,1)	ytr	FBgn0021895	-5.84462	-3.65555	3.75207	0.0527421	0.150246	other
2R:9074071|9075088	circANA(3,5)	ana	FBgn0011746	-5.84462	-3.65555	3.75207	0.0527421	0.150246	other
3R:7174111|7175396	circSAS(8,8)	sas	FBgn0002306	-5.85079	-3.66869	3.72595	0.053573	0.152445	other
2L:10073175|10137559	circCG44153(7,20)	CG44153	FBgn0265002	-5.57215	2.97661	3.71462	0.0539378	0.153315	other
3L:25924296|25961540	circCG40178(5,7)	CG40178	FBgn0058178	-5.94527	3.4325	3.69043	0.0547255	0.153342	other
3L:27292887|27293271	circDBP80(3,4)	Dbp80	FBgn0024804	-5.94527	3.4325	3.69043	0.0547255	0.153342	other
3R:24412508|24421904	circNACHRALPHA1(7,9)	nAChRalpha1	FBgn0000036	-5.94527	3.4325	3.69043	0.0547255	0.153342	other
3R:7098319|7102097	circALH(9,14)	Alh	FBgn0261238	-5.94527	3.4325	3.69043	0.0547255	0.153342	other
2R:7347849|7364617	circDSCAM1(53,109)	Dscam1	FBgn0033159	-5.94543	3.43167	3.68926	0.0547639	0.153342	other
3L:16962335|16964978	circNC73EF(14,18)	Nc73EF	FBgn0010352	-5.94543	3.43167	3.68926	0.0547639	0.153342	other
2L:22924982|22927765	circLT(2,7)	lt	FBgn0002566	-5.85531	-3.65086	3.68914	0.054768	0.153342	other
2L:14938911|14941644	circSIDE-II(18,19)	side-II	FBgn0259213	-5.9456	3.43084	3.68809	0.0548023	0.153342	other
2R:13180990|13362731	circNA(NA,1)	NA	n/a	-5.9456	3.43084	3.68809	0.0548023	0.153342	other
2R:13654284|13726278	circCG17716(3,11)	CG17716	FBgn0000633	-5.9456	3.43084	3.68809	0.0548023	0.153342	other
3R:8388584|8393489	circCG45263(5,9)	CG45263	FBgn0266801	-5.9456	3.43084	3.68809	0.0548023	0.153342	other
3R:21323439|21324226	circCG16791(9,13)	CG16791	FBgn0038881	-5.94675	3.4251	3.67995	0.0550704	0.153342	other
3R:27664416|27666245	circUNC80(4,11)	unc80	FBgn0039536	-5.94675	3.4251	3.67995	0.0550704	0.153342	other
2R:10328783|10330074	circSLO2(9,16)	SLO2	FBgn0261698	-5.94691	3.42426	3.67878	0.0551091	0.153342	other
2R:432220|579217	circCG45781(3,9)	CG45781	FBgn0267428	-5.94691	3.42426	3.67878	0.0551091	0.153342	other
4:1233129|1234799	circCADPS(3,4)	Cadps	FBgn0053653	-5.36875	2.62107	3.67845	0.0551201	0.153342	other
2L:12622975|12627523	circNUB(6,8)	nub	FBgn0085424	-5.94724	3.4226	3.67644	0.0551866	0.153342	other
2L:4074514|4080022	circED(3,5)	ed	FBgn0000547	-5.94724	3.4226	3.67644	0.0551866	0.153342	other
2L:9405832|9406263	circSHAWL(12,12)	Shawl	FBgn0085395	-5.94724	3.4226	3.67644	0.0551866	0.153342	other
2R:432220|547363	circCG45781(3,7)	CG45781	FBgn0267428	-5.94724	3.4226	3.67644	0.0551866	0.153342	other
X:16492447|16500569	circPARA(24,28)	para	FBgn0285944	-5.94724	3.4226	3.67644	0.0551866	0.153342	other
2L:19644268|19691197	circNA(NA,NA)	NA	FBgn0000464,FBgn0267964	-5.94856	3.416	3.66713	0.0554956	0.153815	other
4:639015|640736	circEKAR(2,9)	Ekar	FBgn0039916	-4.88415	1.92963	3.66628	0.0555238	0.153815	other
3L:2682221|2684688	circFIFE(15,16)	Fife	FBgn0264606	-5.94872	3.41516	3.66596	0.0555346	0.153815	other
3L:13540564|13542218	circBRU3(10,15)	bru3	FBgn0264001	-5.95054	3.40604	3.65315	0.0559634	0.154673	other
X:14444317|14454229	circDPR8(7,9)	dpr8	FBgn0052600	-5.95054	3.40604	3.65315	0.0559634	0.154673	other
2L:11798665|11799405	circCROL(6,9)	crol	FBgn0020309	-5.95218	3.39773	3.6415	0.056356	0.155428	other
3L:23262708|23264364	circNACHRALPHA4(9,12)	nAChRalpha4	FBgn0266347	-5.95218	3.39773	3.6415	0.056356	0.155428	other
3L:4673173|4675947	circAXO(22,24)	axo	FBgn0262870	-5.86462	-3.613	3.61726	0.0571829	0.157208	other
X:12273935|12322459	circTEN-A(14,27)	Ten-a	FBgn0267001	-5.86462	-3.613	3.61726	0.0571829	0.157208	other
X:9111082|9112239	circAP-1GAMMA(8,12)	AP-1gamma	FBgn0030089	-5.86462	-3.613	3.61726	0.0571829	0.157208	other
3R:9372756|9373875	circFER(11,14)	FER	FBgn0000723	-5.86513	-3.60984	3.61336	0.0573171	0.15741	other
3L:11222618|11224224	circCG42671(8,9)	CG42671	FBgn0261553	-5.58262	2.94623	3.60923	0.0574598	0.157635	other
4:1003717|1004618	circTOY(NA,9)	toy	FBgn0019650	-5.34574	2.57127	3.5931	0.0580201	0.158702	other
3R:24043508|24046491	circROX8(1,6)	Rox8	FBgn0005649	-5.95918	3.36456	3.59278	0.0580312	0.158702	other
3L:9266315|9267167	circGLURIB(6,7)	GluRIB	FBgn0264000	-5.95935	3.36371	3.59161	0.0580721	0.158702	other
X:16466495|16504298	circPARA(4,30)	para	FBgn0285944	-5.95951	3.36286	3.59043	0.0581131	0.158702	other
X:7836792|7837487	circCG1402(3,5)	CG1402	FBgn0029962	-5.95968	3.36201	3.58926	0.058154	0.158702	other
3R:7666779|7667835	circNLG1(4,7)	Nlg1	FBgn0051146	-5.86992	-3.58977	3.58233	0.0583972	0.159198	other
X:22528029|22529391	circCG17600(4,6)	CG17600	FBgn0031195	-5.87043	-3.58866	3.5796	0.0584934	0.159293	other
2R:13725546|13726278	circCG17716(10,11)	CG17716	FBgn0000633	-4.78701	1.78792	3.57587	0.0586247	0.159484	other
X:6118118|6126857	circCA-ALPHA1T(11,17)	Ca-alpha1T	FBgn0264386	-5.96281	3.34594	3.56713	0.0589341	0.159837	other
2R:12264743|12269435	circCAM(4,5)	Cam	FBgn0000253	-5.96298	3.34509	3.56596	0.0589756	0.159837	other
X:1683097|1691357	circCG32809(16,27)	CG32809	FBgn0023531	-5.96298	3.34509	3.56596	0.0589756	0.159837	other
3L:1781095|1789101	circALPHA-SPEC(5,9)	alpha-Spec	FBgn0250789	-5.00642	2.05372	3.56379	0.0590527	0.159837	other
3R:21817101|21821023	circCASK(19,25)	CASK	FBgn0013759	-4.89445	1.91105	3.56352	0.0590623	0.159837	other
2R:7208980|7209568	circPK(5,5)	pk	FBgn0003090	-5.96463	3.33659	3.55432	0.0593908	0.160021	other
2R:8616327|8623839	circCIRL(10,21)	Cirl	FBgn0033313	-4.99592	2.04148	3.55276	0.0594464	0.160021	other
3R:29471651|29473440	circPTP99A(12,14)	Ptp99A	FBgn0004369	-5.56487	2.89904	3.55165	0.0594863	0.160021	other
2L:20420319|20422642	circARPC2(3,9)	Arpc2	FBgn0032859	-5.87472	-3.56951	3.55128	0.0594996	0.160021	other
2R:19459795|19465694	circPAR-1(1,5)	par-1	FBgn0260934	-5.87472	-3.56951	3.55128	0.0594996	0.160021	other
2R:22721879|22725542	circJBUG(5,8)	jbug	FBgn0028371	-5.87472	-3.56951	3.55128	0.0594996	0.160021	other
2R:7347849|7365482	circDSCAM1(53,112)	Dscam1	FBgn0033159	-5.87827	-3.5552	3.5287	0.0603149	0.161854	other
3R:9098696|9111945	circPUM(8,NA)	pum	FBgn0003165	-5.87827	-3.5552	3.5287	0.0603149	0.161854	other
3L:3986524|3988200	circSCRT(2,2)	scrt	FBgn0004880	-5.39797	2.5958	3.52648	0.0603959	0.161854	other
4:330271|332002	circPMCA(4,7)	PMCA	FBgn0259214	-5.87901	-3.55229	3.52403	0.0604852	0.161854	other
2L:21097068|21097278	circCG34136(1,1)	CG34136	FBgn0083972	-5.87927	-3.55069	3.52212	0.060555	0.161854	other
3R:26578721|26590717	circSCRIB(25,38)	scrib	FBgn0263289	-5.87927	-3.55069	3.52212	0.060555	0.161854	other
2L:4570479|4571085	circDPY(79,81)	dpy	FBgn0053196	-5.88106	-3.54355	3.5108	0.0609699	0.162647	other
2R:16698974|16699574	circCG30463(12,13)	CG30463	FBgn0050463	-5.09801	2.18104	3.51061	0.060977	0.162647	other
2R:14325850|14329814	circSHROOM(4,8)	Shroom	FBgn0085408	-5.88332	-3.5349	3.49673	0.0614902	0.162923	other
2R:19470626|19473967	circPAR-1(10,20)	par-1	FBgn0260934	-5.88332	-3.5349	3.49673	0.0614902	0.162923	other
2R:5687676|5688038	circSCAF(6,6)	scaf	FBgn0033033	-5.88357	-3.53329	3.49483	0.0615609	0.162923	other
2R:8878138|8882416	circRYR(24,29)	RyR	FBgn0011286	-5.88357	-3.53329	3.49483	0.0615609	0.162923	other
2R:22800627|22800915	circBLW(3,3)	blw	FBgn0011211	-5.88385	-3.53183	3.49289	0.0616329	0.162923	other
2L:9732916|9744230	circNCKX30C(10,13)	Nckx30C	FBgn0028704	-5.97346	3.29308	3.49257	0.0616447	0.162923	other
X:15420356|15421628	circCNGL(21,21)	Cngl	FBgn0263257	-5.97346	3.29308	3.49257	0.0616447	0.162923	other
X:16500507|16504298	circPARA(28,30)	para	FBgn0285944	-5.97346	3.29308	3.49257	0.0616447	0.162923	other
X:6976023|6977588	circOGRE(5,6)	ogre	FBgn0004646	-5.97346	3.29308	3.49257	0.0616447	0.162923	other
3R:23974152|23975678	circCG31140(12,13)	CG31140	FBgn0051140	-5.08666	-2.22338	3.48719	0.0618455	0.163287	other
3R:7291864|7294451	circRN(4,6)	rn	FBgn0267337	-5.97528	3.28356	3.47977	0.0621233	0.163638	other
3R:6407025|6444310	circGPP(2,11)	gpp	FBgn0264495	-5.97545	3.28268	3.4786	0.0621672	0.163638	other
4:382123|382408	circDATI(8,8)	dati	FBgn0262636	-5.97545	3.28268	3.4786	0.0621672	0.163638	other
3L:2560116|2564695	circMSN(12,16)	msn	FBgn0010909	-4.44746	-1.52291	3.4768	0.0622351	0.163651	other
2R:10430880|10431915	circRANBPM(5,5)	RanBPM	FBgn0262114	-5.57148	2.85887	3.47389	0.0623445	0.163773	other
X:6111674|6115572	circCA-ALPHA1T(4,10)	Ca-alpha1T	FBgn0264386	-5.9771	3.27401	3.46698	0.0626054	0.164287	other
3R:19590124|19591316	circDYS(39,42)	Dys	FBgn0260003	-5.88839	-3.51252	3.4637	0.0627299	0.164287	other
3R:22258477|22258737	circSKIP(NA,NA)	SKIP	FBgn0051163	-5.88839	-3.51252	3.4637	0.0627299	0.164287	other
3L:10587843|10590390	circRBFOX1(17,21)	Rbfox1	FBgn0052062	-5.88866	-3.51105	3.46177	0.0628031	0.164313	other
3L:3722156|3723105	circCG32264(6,7)	CG32264	FBgn0052264	-2.56193	-0.944381	3.45094	0.0632159	0.165226	other
2L:16305923|16306290	circCG5861(1,1)	CG5861	FBgn0015338	-5.89146	-3.49916	3.44384	0.0634881	0.165273	other
2R:13880705|13881274	circSHOT(20,20)	shot	FBgn0013733	-5.89146	-3.49916	3.44384	0.0634881	0.165273	other
2R:20054295|20055394	circNA(NA,NA)	NA	n/a	-5.89146	-3.49916	3.44384	0.0634881	0.165273	other
2R:7853406|7881920	circDGK(20,25)	Dgk	FBgn0085390	-5.89146	-3.49916	3.44384	0.0634881	0.165273	other
3L:5310701|5311163	circNA(NA,NA)	NA	n/a	-5.8927	-3.49479	3.43631	0.0637778	0.165861	other
2L:13609791|13610578	circKUZ(5,6)	kuz	FBgn0259984	-2.75001	0.959437	3.42563	0.0641919	0.166771	other
2L:3125102|3127790	circTOC(19,19)	toc	FBgn0015600	-5.40253	2.55527	3.41313	0.0646798	0.167867	other
X:52811|93250	circNA(NA,NA)	NA	n/a	-0.655444	-0.770269	3.41041	0.0647862	0.167867	other
2R:24882636|24883612	circNKAIN(4,8)	NKAIN	FBgn0085442	-5.89678	-3.47669	3.40986	0.0648078	0.167867	other
3L:14304897|14317337	circFZ(2,4)	fz	FBgn0001085	-5.60503	2.90219	3.40021	0.065188	0.168596	other
X:8640360|8642867	circOC(2,5)	oc	FBgn0004102	-4.41046	1.44629	3.39854	0.065254	0.168596	other
2L:7228700|7231126	circNDAE1(7,11)	Ndae1	FBgn0259111	-5.98778	3.21973	3.39241	0.0654973	0.168596	other
3R:4295120|4298585	circCPX(19,25)	cpx	FBgn0041605	-5.98778	3.21973	3.39241	0.0654973	0.168596	other
2L:10572861|10573305	circTRIM9(NA,NA)	Trim9	FBgn0051721	-5.98794	3.21884	3.39124	0.0655434	0.168596	other
3R:19763598|19764413	circGLUCLALPHA(10,12)	GluClalpha	FBgn0024963	-5.98794	3.21884	3.39124	0.0655434	0.168596	other
3R:24682308|24695417	circSLO(13,22)	slo	FBgn0003429	-5.98794	3.21884	3.39124	0.0655434	0.168596	other
3R:18969419|18973159	circNA(NA,NA)	NA	FBgn0261262,FBgn0263983	-5.59469	2.8825	3.3874	0.0656964	0.168822	other
2L:21273324|21278429	circCG8671(5,12)	CG8671	FBgn0032938	-5.9896	3.21	3.37967	0.0660054	0.168841	other
X:10277761|10279191	circALPHA-MAN-IA(5,8)	alpha-Man-Ia	FBgn0259170	-5.9896	3.21	3.37967	0.0660054	0.168841	other
X:5383063|5383646	circSK(12,13)	SK	FBgn0029761	-5.9896	3.21	3.37967	0.0660054	0.168841	other
2L:15737628|15740899	circCYCE(6,7)	CycE	FBgn0010382	-5.24359	2.32675	3.37823	0.0660628	0.168841	other
2R:21510867|21514318	circMESK2(7,13)	MESK2	FBgn0043070	-5.90211	-3.45397	3.37584	0.0661586	0.168841	other
2R:22109587|22112588	circVRP1(5,11)	Vrp1	FBgn0243516	-5.90211	-3.45397	3.37584	0.0661586	0.168841	other
2R:5439570|5441070	circSTW(5,7)	stw	FBgn0286203	-5.90211	-3.45397	3.37584	0.0661586	0.168841	other
3R:17660647|17664824	circCG14322(3,5)	CG14322	FBgn0038532	-5.02367	2.02101	3.36429	0.0666244	0.169863	other
X:54118|94578	circNA(NA,NA)	NA	n/a	-3.74129	1.17071	3.33267	0.0679163	0.172987	other
3R:23197287|23197976	circCNC(13,14)	cnc	FBgn0262975	-3.44309	-1.09673	3.32047	0.0684221	0.173875	other
3L:1143350|1174607	circBAB2(2,5)	bab2	FBgn0025525	-5.91394	-3.44368	3.31782	0.0685326	0.173875	other
3L:7932301|7933234	circSYD(16,18)	syd	FBgn0024187	-5.91394	-3.44368	3.31782	0.0685326	0.173875	other
X:633652|635607	circNA(1,NA)	NA	n/a	-5.91394	-3.44368	3.31782	0.0685326	0.173875	other
2L:14285956|14288958	circWB(3,4)	wb	FBgn0261563	-5.48201	-2.76157	3.31043	0.0688416	0.174384	other
2R:13713129|13719215	circCG17716(5,9)	CG17716	FBgn0000633	-4.60727	1.55744	3.3098	0.0688677	0.174384	other
2R:13706435|13719215	circCG17716(4,9)	CG17716	FBgn0000633	-4.24929	1.34361	3.29862	0.0693383	0.174693	other
2R:2521441|2522730	circMFS17(4,6)	MFS17	FBgn0058263	-3.47983	1.09225	3.29757	0.0693826	0.174693	other
2R:22803537|22804171	circCYCB(1,1)	CycB	FBgn0000405	-6.00212	3.14458	3.29255	0.0695949	0.174693	other
2R:3933275|3933463	circUEX(7,7)	uex	FBgn0262124	-6.00212	3.14458	3.29255	0.0695949	0.174693	other
2R:7361718|7366104	circDSCAM1(103,113)	Dscam1	FBgn0033159	-6.00212	3.14458	3.29255	0.0695949	0.174693	other
3R:12547911|12561804	circNA(12,10)	NA	n/a	-6.00212	3.14458	3.29255	0.0695949	0.174693	other
3R:17484261|17497574	circDSCAM3(22,36)	Dscam3	FBgn0261046	-6.00212	3.14458	3.29255	0.0695949	0.174693	other
X:3519825|3522312	circDIP-ALPHA(5,7)	DIP-alpha	FBgn0052791	-6.00212	3.14458	3.29255	0.0695949	0.174693	other
X:638333|643641	circSU(SABLE)(3,8)	su(sable)	FBgn0003575	-6.00212	3.14458	3.29255	0.0695949	0.174693	other
2R:5716649|5717766	circAP(7,10)	ap	FBgn0267978	-4.20036	1.32495	3.28327	0.0699892	0.175513	other
3R:7495933|7497365	circALPHA-EST9(3,6)	alpha-Est9	FBgn0015577	-5.40631	2.50114	3.26717	0.0706793	0.177073	other
3R:14408680|14410487	circCV-C(10,11)	cv-c	FBgn0285955	-5.25242	-2.38659	3.26038	0.0709728	0.177607	other
2L:7795510|7796060	circNA(8,1)	NA	n/a	-5.92354	-3.4006	3.25464	0.0712215	0.177607	other
2R:7470394|7470882	circALDH-III(12,13)	Aldh-III	FBgn0010548	-5.92354	-3.4006	3.25464	0.0712215	0.177607	other
3R:11769370|11771300	circL(3)NEO38(5,7)	l(3)neo38	FBgn0265276	-5.92379	-3.3989	3.25277	0.0713027	0.177607	other
3R:24620379|24621113	circMLD(6,6)	mld	FBgn0263490	-5.92379	-3.3989	3.25277	0.0713027	0.177607	other
X:19145968|19146142	circRHOGAP18B(7,7)	RhoGAP18B	FBgn0261461	-5.92379	-3.3989	3.25277	0.0713027	0.177607	other
2R:13180990|13184180	circNA(NA,NA)	NA	FBgn0028991,FBgn0033802,FBgn0053182	-4.14666	1.29641	3.24393	0.0716885	0.178397	other
2L:3045654|3048427	circFASN2(2,3)	FASN2	FBgn0042627	-5.59786	2.82062	3.23935	0.0718891	0.178725	other
3R:8619786|8622857	circ5-HT2B(3,6)	5-HT2B	FBgn0261929	-5.43307	2.50526	3.22816	0.0723818	0.179778	other
3L:7179723|7183955	circDSCAM2(28,33)	Dscam2	FBgn0265296	-5.62267	2.84927	3.22642	0.0724591	0.179798	other
2L:22675924|22688609	circCG40006(4,6)	CG40006	FBgn0058006	-5.92872	-3.37619	3.22025	0.0727326	0.180133	other
3L:9840512|9845439	circRASGAP1(2,5)	RasGAP1	FBgn0004390	-5.92872	-3.37619	3.22025	0.0727326	0.180133	other
3L:8601374|8601803	circRPL14(2,3)	RpL14	FBgn0017579	-5.92952	-3.37304	3.21518	0.0729581	0.180347	other
3R:14583051|14593215	circSTUMPS(2,7)	stumps	FBgn0020299	-5.92952	-3.37304	3.21518	0.0729581	0.180347	other
2R:7843013|7843915	circDGK(7,7)	Dgk	FBgn0085390	-5.62441	2.84377	3.20926	0.0732225	0.180809	other
X:17144618|17147200	circRPS5A(2,5)	RpS5a	FBgn0002590	-5.59967	2.79259	3.20789	0.0732839	0.180809	other
2R:15138102|15140095	circCHN(4,6)	chn	FBgn0015371	-3.7186	1.14072	3.19677	0.0737838	0.181869	other
3L:14230656|14231325	circNUF(18,19)	nuf	FBgn0013718	-5.93316	-3.35668	3.1914	0.0740265	0.182203	other
2R:16761668|16763340	circUNC-104(21,27)	unc-104	FBgn0267002	-5.62628	2.83778	3.19068	0.0740594	0.182203	other
X:5761169|5762644	circMAPK-AK2(2,3)	MAPk-Ak2	FBgn0013987	-5.93367	-3.35326	3.18773	0.0741929	0.182359	other
2L:8654105|8656506	circSEMA1A(11,16)	Sema1a	FBgn0011259	-4.4805	1.4361	3.17707	0.0746786	0.183379	other
X:3163479|3169627	circN(6,6)	N	FBgn0004647	-5.93734	-3.33689	3.16384	0.0752859	0.184148	other
3R:13430923|13431353	circYRT(4,5)	yrt	FBgn0004049	-5.93836	-3.33183	3.15704	0.0756	0.184148	other
2L:19856064|19910432	circSICK(7,16)	sick	FBgn0263873	-5.93861	-3.33012	3.15523	0.0756841	0.184148	other
4:369507|372453	circHCF(15,19)	Hcf	FBgn0039904	-5.93861	-3.33012	3.15523	0.0756841	0.184148	other
X:6820383|6820745	circNF-YC(2,3)	Nf-YC	FBgn0029905	-5.93861	-3.33012	3.15523	0.0756841	0.184148	other
3R:9943481|9943894	circGLUT4EF(4,7)	Glut4EF	FBgn0267336	-4.30134	1.33558	3.13426	0.076663	0.184148	other
3L:14547117|14547482	circGBS-70E(6,6)	Gbs-70E	FBgn0036428	-5.26851	-2.349	3.13045	0.0768425	0.184148	other
2R:13491435|13491895	circBBC(7,8)	bbc	FBgn0033844	-5.94281	-3.31191	3.12814	0.0769516	0.184148	other
3L:2524599|2541403	circSPN(19,22)	Spn	FBgn0010905	-5.03593	1.95096	3.12528	0.0770866	0.184148	other
2L:21616182|21618110	circCG2201(5,9)	CG2201	FBgn0032955	-5.94331	-3.30847	3.12454	0.0771217	0.184148	other
3R:25706287|25709517	circLPR2(9,11)	LpR2	FBgn0051092	-5.94331	-3.30847	3.12454	0.0771217	0.184148	other
X:14267607|14272926	circNA(2,11)	na	FBgn0002917	-5.94331	-3.30847	3.12454	0.0771217	0.184148	other
3R:7885854|7889671	circNA(21,2)	NA	n/a	-5.94437	-3.30347	3.11763	0.0774493	0.184148	other
2L:18919925|18920616	circSSP3(4,6)	ssp3	FBgn0032723	-5.94517	-3.30019	3.11251	0.0776929	0.184148	other
3L:15600416|15602515	circRHOGAP71E(2,6)	RhoGAP71E	FBgn0036518	-5.94517	-3.30019	3.11251	0.0776929	0.184148	other
3R:7191389|7193012	circLAP(5,12)	lap	FBgn0086372	-5.94517	-3.30019	3.11251	0.0776929	0.184148	other
3R:22277637|22277972	circSKIP(9,9)	SKIP	FBgn0051163	-5.09876	-2.10642	3.10646	0.0779823	0.184148	other
2L:15905501|15908278	circBEAT-IB(1,5)	beat-Ib	FBgn0028645	-5.1593	2.11193	3.09764	0.0784059	0.184148	other
3L:23889105|23890206	circCG40470(5,7)	CG40470	FBgn0058470	-5.51326	-2.69283	3.09398	0.0785822	0.184148	other
X:8223628|8224047	circSDT(18,19)	sdt	FBgn0261873	-5.25467	2.23008	3.08851	0.078847	0.184148	other
2L:872758|872976	circPNUTS(8,8)	PNUTS	FBgn0053526	-6.029	3.05727	3.08758	0.0788921	0.184148	other
3L:16529627|16530656	circCG43373(27,28)	CG43373	FBgn0263131	-6.029	3.05727	3.08758	0.0788921	0.184148	other
3L:20852579|20860426	circCG32432(12,18)	CG32432	FBgn0052432	-6.029	3.05727	3.08758	0.0788921	0.184148	other
X:12318043|12322459	circTEN-A(26,27)	Ten-a	FBgn0267001	-6.029	3.05727	3.08758	0.0788921	0.184148	other
X:13030757|13048027	circRAD(2,9)	rad	FBgn0265597	-6.029	3.05727	3.08758	0.0788921	0.184148	other
2L:20876912|20877677	circNA(NA,NA)	NA	FBgn0032901,FBgn0263996	-6.02917	3.05627	3.08632	0.0789533	0.184148	other
3L:13889549|13892080	circDYSC(17,19)	dysc	FBgn0264006	-6.02917	3.05627	3.08632	0.0789533	0.184148	other
3L:9256147|9267167	circGLURIB(2,7)	GluRIB	FBgn0264000	-6.02917	3.05627	3.08632	0.0789533	0.184148	other
X:1894508|1899039	circARM(3,6)	arm	FBgn0000117	-6.02917	3.05627	3.08632	0.0789533	0.184148	other
3R:16565062|16567493	circCG42342(10,15)	CG42342	FBgn0259244	-5.26876	2.23894	3.08631	0.0789535	0.184148	other
2R:1515890|1521559	circMAF1(4,10)	Maf1	FBgn0267861	-6.02934	3.05527	3.08506	0.0790146	0.184148	other
3L:19572291|19575059	circSHAL(5,8)	Shal	FBgn0005564	-6.02934	3.05527	3.08506	0.0790146	0.184148	other
3L:9268890|9270432	circGLURIB(8,10)	GluRIB	FBgn0264000	-6.02934	3.05527	3.08506	0.0790146	0.184148	other
3R:20752346|20753759	circCG42322(12,14)	CG42322	FBgn0259222	-6.02934	3.05527	3.08506	0.0790146	0.184148	other
3R:19015791|19018483	circGUKH(5,7)	gukh	FBgn0026239	-1.90628	0.815744	3.08481	0.0790264	0.184148	other
2L:12672784|12680833	circPDM2(5,7)	pdm2	FBgn0004394	-6.02952	3.05427	3.08379	0.0790759	0.184148	other
2L:18187212|18211298	circCG42750(5,13)	CG42750	FBgn0261804	-6.02952	3.05427	3.08379	0.0790759	0.184148	other
2L:8645027|8656506	circSEMA1A(10,16)	Sema1a	FBgn0011259	-6.02952	3.05427	3.08379	0.0790759	0.184148	other
2R:22878156|22880042	circPIP5K59B(12,15)	PIP5K59B	FBgn0034789	-6.02952	3.05427	3.08379	0.0790759	0.184148	other
2R:4719770|4720210	circNIPPED-B(16,16)	Nipped-B	FBgn0026401	-6.02952	3.05427	3.08379	0.0790759	0.184148	other
3L:1658916|1659990	circCG7971(NA,9)	CG7971	FBgn0035253	-6.02952	3.05427	3.08379	0.0790759	0.184148	other
3L:8254865|8263119	circDSCAM4(5,10)	Dscam4	FBgn0263219	-6.02952	3.05427	3.08379	0.0790759	0.184148	other
3L:8277855|8279966	circDSCAM4(28,32)	Dscam4	FBgn0263219	-6.02952	3.05427	3.08379	0.0790759	0.184148	other
3L:983855|986044	circGLUT1(24,29)	Glut1	FBgn0264574	-6.02952	3.05427	3.08379	0.0790759	0.184148	other
3R:15066596|15072259	circDPR9(6,7)	dpr9	FBgn0038282	-6.02952	3.05427	3.08379	0.0790759	0.184148	other
3R:19765633|19766647	circGLUCLALPHA(15,18)	GluClalpha	FBgn0024963	-6.02952	3.05427	3.08379	0.0790759	0.184148	other
X:11387772|11398822	circDLG1(13,30)	dlg1	FBgn0001624	-6.02952	3.05427	3.08379	0.0790759	0.184148	other
X:15539406|15539926	circAC13E(8,8)	Ac13E	FBgn0022710	-6.02952	3.05427	3.08379	0.0790759	0.184148	other
2R:18954978|18957492	circSANO(7,8)	sano	FBgn0034408	-5.95013	-3.27652	3.08003	0.0792591	0.184148	other
3R:9919744|9930545	circGLUT4EF(NA,3)	Glut4EF	FBgn0267336	-5.95013	-3.27652	3.08003	0.0792591	0.184148	other
3L:4326984|4327917	circCIP4(11,13)	Cip4	FBgn0035533	-5.15701	2.10293	3.07889	0.0793144	0.184148	other
2L:1604198|1604885	circHAF(11,12)	haf	FBgn0261509	-6.03087	3.04635	3.07374	0.0795663	0.184148	other
2R:5194912|5196837	circNIPPED-A(8,9)	Nipped-A	FBgn0053554	-6.03087	3.04635	3.07374	0.0795663	0.184148	other
3L:11653918|11675665	circCG32085(2,5)	CG32085	FBgn0052085	-6.03104	3.04535	3.07248	0.0796279	0.184148	other
3L:449997|462558	circKLAR(17,21)	klar	FBgn0001316	-6.03104	3.04535	3.07248	0.0796279	0.184148	other
X:728551|731186	circSDK(8,10)	sdk	FBgn0021764	-6.03104	3.04535	3.07248	0.0796279	0.184148	other
2L:15163420|15167692	circCG4168(2,4)	CG4168	FBgn0028888	-6.03121	3.04435	3.07122	0.0796897	0.184148	other
3L:2443390|2446101	circSVIL(18,20)	Svil	FBgn0266696	-6.03121	3.04435	3.07122	0.0796897	0.184148	other
X:807735|821969	circNA(5,11)	NA	n/a	-6.03121	3.04435	3.07122	0.0796897	0.184148	other
2L:4570479|4574342	circDPY(79,82)	dpy	FBgn0053196	-5.95248	-3.26628	3.06489	0.0800004	0.184148	other
2R:10250879|10251984	circSYB(3,5)	Syb	FBgn0003660	-5.95248	-3.26628	3.06489	0.0800004	0.184148	other
2R:7339028|7361867	circDSCAM1(31,103)	Dscam1	FBgn0033159	-5.95273	-3.26455	3.06313	0.0800871	0.184148	other
2L:1163005|1163149	circCG5080(4,5)	CG5080	FBgn0031313	-5.95302	-3.26293	3.06123	0.080181	0.184148	other
2R:12784349|12800544	circSCA(2,4)	sca	FBgn0003326	-5.95302	-3.26293	3.06123	0.080181	0.184148	other
2R:22534845|22537326	circPX(6,12)	px	FBgn0003175	-5.95302	-3.26293	3.06123	0.080181	0.184148	other
3L:10574489|10575325	circRBFOX1(9,10)	Rbfox1	FBgn0052062	-5.95302	-3.26293	3.06123	0.080181	0.184148	other
3R:20319564|20323142	circCG42668(9,18)	CG42668	FBgn0261550	-5.95302	-3.26293	3.06123	0.080181	0.184148	other
3R:31975448|31979619	circHEPH(29,32)	heph	FBgn0011224	-5.95302	-3.26293	3.06123	0.080181	0.184148	other
X:22495491|22498619	circL(1)G0196(6,13)	l(1)G0196	FBgn0027279	-5.95302	-3.26293	3.06123	0.080181	0.184148	other
2L:15578883|15580850	circKEK3(4,4)	kek3	FBgn0028370	-6.03274	3.0354	3.05992	0.0802455	0.184148	other
2R:7322560|7324737	circDSCAM1(4,10)	Dscam1	FBgn0033159	-6.03274	3.0354	3.05992	0.0802455	0.184148	other
3L:14664296|14665070	circDLP(2,3)	dlp	FBgn0041604	-6.03274	3.0354	3.05992	0.0802455	0.184148	other
4:521473|535880	circZFH2(4,13)	zfh2	FBgn0004607	-6.03274	3.0354	3.05992	0.0802455	0.184148	other
3R:21200760|21202330	circSNF4AGAMMA(26,27)	SNF4Agamma	FBgn0264357	-6.03291	3.03439	3.05866	0.0803076	0.184148	other
X:737169|737665	circSDK(12,13)	sdk	FBgn0021764	-6.03291	3.03439	3.05866	0.0803076	0.184148	other
X:818406|819826	circCG43867(4,10)	CG43867	FBgn0264449	-5.95379	-3.25946	3.05623	0.080428	0.184261	other
3L:18754314|18755873	circFTZ-F1(5,9)	ftz-f1	FBgn0001078	-5.95485	-3.25436	3.04933	0.0807704	0.184273	other
3R:21355753|21356968	circNA(NA,NA)	NA	FBgn0266173,FBgn0266174,FBgn0266175,FBgn0266176,FBgn0266177,FBgn0266178,FBgn0267648,FBgn0267649	-5.95485	-3.25436	3.04933	0.0807704	0.184273	other
3R:15385106|15390102	circRBP(11,20)	Rbp	FBgn0262483	-5.61777	2.75859	3.04638	0.0809174	0.184273	other
2L:14076580|14080734	circNACHRALPHA5(8,10)	nAChRalpha5	FBgn0028875	-6.0346	3.02441	3.04613	0.0809298	0.184273	other
3L:5703925|5728642	circNA(NA,NA)	NA	FBgn0085447,FBgn0284236	-6.0346	3.02441	3.04613	0.0809298	0.184273	other
3L:9738893|9750299	circCG42268(9,16)	CG42268	FBgn0259163	-6.0346	3.02441	3.04613	0.0809298	0.184273	other
3R:4266821|4270354	circNA(1,3)	NA	n/a	-6.0346	3.02441	3.04613	0.0809298	0.184273	other
X:2480734|2482636	circTROL(14,18)	trol	FBgn0284408	-5.95668	-3.24577	3.03743	0.0813647	0.185101	other
2L:1390893|1392821	circROBO2(6,9)	robo2	FBgn0002543	-5.95746	-3.24227	3.03243	0.0816159	0.18551	other
3R:8833975|8835510	circPYD(10,13)	pyd	FBgn0262614	-4.99131	-1.92456	3.03018	0.0817287	0.185604	other
X:9096766|9098413	circCG7766(7,12)	CG7766	FBgn0030087	-5.95851	-3.23714	3.02553	0.0819637	0.185854	other
3L:16959099|16959884	circNC73EF(9,11)	Nc73EF	FBgn0010352	-5.03697	-1.96007	3.02517	0.0819817	0.185854	other
X:8054123|8056137	circFS(1)H(17,19)	fs(1)h	FBgn0004656	-5.12826	2.05514	3.02187	0.0821488	0.18607	other
3R:18008865|18013684	circCPO(12,21)	cpo	FBgn0263995	-4.64261	1.50038	3.0129	0.0826044	0.18678	other
2L:12536275|12540900	circBUN(15,20)	bun	FBgn0259176	-5.04641	1.92983	3.01287	0.0826058	0.18678	other
2R:15037357|15038073	circHBS(5,6)	hbs	FBgn0029082	-5.96218	-3.21978	3.00172	0.0831761	0.187417	other
3L:21661220|21664466	circCG43980(4,6)	CG43980	FBgn0264711	-5.96218	-3.21978	3.00172	0.0831761	0.187417	other
3R:19864989|19865297	circCG4686(3,3)	CG4686	FBgn0038739	-5.96218	-3.21978	3.00172	0.0831761	0.187417	other
X:737169|746115	circSDK(12,18)	sdk	FBgn0021764	-5.96218	-3.21978	3.00172	0.0831761	0.187417	other
3R:22953001|22953468	circKLG(4,5)	klg	FBgn0017590	-4.28214	1.29974	2.9887	0.0838473	0.188765	other
4:713858|717929	circEY(7,9)	ey	FBgn0005558	-4.71439	1.54455	2.98397	0.0840929	0.189154	other
X:5629397|5631495	circOTOPLA(7,8)	OtopLa	FBgn0259994	-6.04373	2.97234	2.97823	0.0843915	0.189463	other
2L:10621420|10625343	circTRIM9(6,9)	Trim9	FBgn0051721	-6.04407	2.9703	2.97574	0.0845217	0.189463	other
2L:1394192|1396005	circROBO2(10,12)	robo2	FBgn0002543	-6.04407	2.9703	2.97574	0.0845217	0.189463	other
2R:6905863|6914823	circCG30158(3,6)	CG30158	FBgn0050158	-6.04407	2.9703	2.97574	0.0845217	0.189463	other
3R:14668866|14671803	circMELTRIN(3,7)	Meltrin	FBgn0265140	-3.19483	0.97259	2.97338	0.0846446	0.189575	other
X:4478148|4478430	circBI(9,10)	bi	FBgn0000179	-6.0456	2.96116	2.96455	0.0851082	0.190268	other
X:7660406|7661138	circCT(6,8)	ct	FBgn0004198	-6.0456	2.96116	2.96455	0.0851082	0.190268	other
X:11224117|11226078	circCG44422(4,9)	CG44422	FBgn0265595	-6.04577	2.96014	2.9633	0.0851737	0.190268	other
2R:20469466|20470120	circSIDE-VIII(14,15)	side-VIII	FBgn0086604	-6.04747	2.94995	2.9509	0.0858299	0.191569	other
3R:28462004|28464189	circBEAT-VI(NA,5)	beat-VI	FBgn0039584	-5.25654	2.17752	2.94442	0.0861744	0.192173	other
X:11793443|11795186	circCKIIBETA(8,12)	CkIIbeta	FBgn0000259	-5.44617	2.4083	2.94162	0.0863243	0.192342	other
2R:10128581|10129029	circNA(NA,NA)	NA	FBgn0050011,FBgn0284235	-5.11851	-2.06658	2.92859	0.0870236	0.19351	other
X:11395240|11396103	circDLG1(24,26)	dlg1	FBgn0001624	-5.53454	-2.64484	2.92768	0.0870725	0.19351	other
X:23088715|23090413	circNA(NA,1)	NA	FBgn0039944,FBgn0039945	-3.8678	1.12818	2.92684	0.0871179	0.19351	other
2L:10496629|10498155	circMYO31DF(7,8)	Myo31DF	FBgn0086347	-5.63022	2.71838	2.92631	0.0871464	0.19351	other
X:15937591|15938335	circSTIM(8,10)	Stim	FBgn0045073	-5.53515	-2.64319	2.92286	0.0873329	0.193758	other
2L:19928623|19929354	circSICK(22,23)	sick	FBgn0263873	-5.64386	2.72851	2.90759	0.0881635	0.195434	other
3R:23311982|23313558	circPNT(7,9)	pnt	FBgn0003118	-5.56992	-2.66722	2.8997	0.0885958	0.196225	other
2L:15090899|15093683	circCG15270(9,16)	CG15270	FBgn0028879	-5.3097	2.20272	2.889	0.0891864	0.197059	other
3R:20539221|20542092	circSTAT92E(7,13)	Stat92E	FBgn0016917	-5.64647	2.71972	2.88228	0.0895594	0.197059	other
2L:21616182|21616573	circCG2201(5,5)	CG2201	FBgn0032955	-5.01022	-1.89423	2.88065	0.0896498	0.197059	other
4:1248303|1248836	circCADPS(19,20)	Cadps	FBgn0053653	-3.72	1.07979	2.87862	0.089763	0.197059	other
3R:22278352|22278755	circSKIP(10,11)	SKIP	FBgn0051163	-4.8162	1.60447	2.87647	0.089883	0.197059	other
X:5661867|5662105	circOTOPLC(6,6)	OtopLc	FBgn0259150	-5.45007	2.38226	2.87205	0.0901299	0.197059	other
X:21060495|21061557	circBVES(3,3)	bves	FBgn0031150	-3.97209	1.15153	2.87103	0.0901869	0.197059	other
2L:2323383|2324256	circEYS(2,2)	eys	FBgn0031414	-6.05849	2.88518	2.86994	0.090248	0.197059	other
2R:5183507|5184660	circNIPPED-A(3,4)	Nipped-A	FBgn0053554	-6.05849	2.88518	2.86994	0.090248	0.197059	other
3L:5703925|5726594	circNA(NA,NA)	NA	FBgn0085447,FBgn0284236	-6.05849	2.88518	2.86994	0.090248	0.197059	other
2R:13654284|13654454	circCG17716(3,3)	CG17716	FBgn0000633	-6.05866	2.88413	2.86872	0.0903169	0.197059	other
2R:22460068|22466947	circCG10384(2,4)	CG10384	FBgn0034731	-6.05866	2.88413	2.86872	0.0903169	0.197059	other
3R:3584980|3585510	circPARP(4,5)	Parp	FBgn0010247	-6.05866	2.88413	2.86872	0.0903169	0.197059	other
X:1690200|1691357	circCG32809(23,27)	CG32809	FBgn0023531	-6.05866	2.88413	2.86872	0.0903169	0.197059	other
2L:6612485|6613278	circCG11050(4,5)	CG11050	FBgn0031836	-5.9852	-3.14922	2.86295	0.090641	0.197059	other
2R:11897109|11898638	circMCPH1(4,5)	MCPH1	FBgn0260959	-5.9852	-3.14922	2.86295	0.090641	0.197059	other
2R:12005189|12006078	circOTK(5,5)	otk	FBgn0004839	-5.9852	-3.14922	2.86295	0.090641	0.197059	other
2R:22110546|22111509	circVRP1(8,9)	Vrp1	FBgn0243516	-5.9852	-3.14922	2.86295	0.090641	0.197059	other
3L:17643363|17644079	circPEP(4,6)	Pep	FBgn0004401	-5.9852	-3.14922	2.86295	0.090641	0.197059	other
3L:832715|832975	circSF3B3(6,6)	Sf3b3	FBgn0035162	-5.9852	-3.14922	2.86295	0.090641	0.197059	other
3R:14623243|14623672	circPUT(5,6)	put	FBgn0003169	-5.9852	-3.14922	2.86295	0.090641	0.197059	other
3R:16569035|16637111	circNA(16,19)	NA	n/a	-5.9852	-3.14922	2.86295	0.090641	0.197059	other
X:8191812|8204303	circSDT(7,10)	sdt	FBgn0261873	-6.06036	2.87375	2.85648	0.0910067	0.197689	other
3R:4622509|4623624	circ5-HT2A(3,3)	5-HT2A	FBgn0087012	-4.49801	1.35969	2.85256	0.0912286	0.197965	other
2R:8347501|8348294	circPDM3(2,2)	pdm3	FBgn0261588	-4.37328	1.30058	2.85154	0.0912865	0.197965	other
2L:14195733|14197867	circDYRK2(6,10)	Dyrk2	FBgn0016930	-3.71964	1.07313	2.8464	0.0915787	0.198433	other
3R:14276306|14279541	circTRX(8,9)	trx	FBgn0003862	-5.18506	2.04529	2.84284	0.0917821	0.198546	other
3L:10033183|10041024	circDPR6(3,7)	dpr6	FBgn0040823	-5.63894	2.69	2.84281	0.0917835	0.198546	other
2L:21114594|21118134	circNA(NA,NA)	NA	FBgn0040297,FBgn0284223	-5.13044	-2.03832	2.82179	0.0929927	0.200994	other
2L:8176573|8184850	circPIEZO(11,29)	Piezo	FBgn0264953	-5.64213	2.6791	2.81214	0.0935533	0.202038	other
2R:18748051|18748941	circHS3ST-A(5,6)	Hs3st-A	FBgn0053147	-5.43998	2.3481	2.80846	0.0937681	0.202329	other
2R:20597548|20598694	circHNRNP-K(6,8)	HnRNP-K	FBgn0267791	-5.66333	2.72646	2.80717	0.0938437	0.202329	other
2L:4843540|4844772	circMXT(4,9)	mxt	FBgn0031637	-5.99513	-3.09836	2.79975	0.0942792	0.202458	other
3L:10646863|10659668	circCG32066(4,6)	CG32066	FBgn0052066	-5.99513	-3.09836	2.79975	0.0942792	0.202458	other
X:12273935|12295684	circTEN-A(14,21)	Ten-a	FBgn0267001	-4.77878	-1.58819	2.79872	0.0943396	0.202458	other
3L:8463004|8469682	circGUG(6,15)	Gug	FBgn0010825	-5.99538	-3.09655	2.79818	0.0943714	0.202458	other
X:11395240|11399816	circDLG1(24,31)	dlg1	FBgn0001624	-5.99538	-3.09655	2.79818	0.0943714	0.202458	other
X:18953526|18953918	circCG43759(NA,NA)	CG43759	FBgn0264090	-5.99538	-3.09655	2.79818	0.0943714	0.202458	other
2L:10619880|10625343	circTRIM9(2,9)	Trim9	FBgn0051721	-4.68529	1.46595	2.7891	0.0949076	0.203441	other
2L:12593625|12594670	circNUB(2,2)	nub	FBgn0085424	-5.54916	-2.58612	2.77565	0.0957078	0.204987	other
3L:16066023|16066313	circMBS(17,18)	Mbs	FBgn0005536	-6.00048	-3.06986	2.76586	0.096295	0.205073	other
2L:19643331|19691197	circLAR(4,NA)	Lar	FBgn0000464	-6.07328	2.79592	2.76315	0.0964583	0.205073	other
2R:20895711|20902293	circOTP(5,9)	otp	FBgn0015524	-6.07328	2.79592	2.76315	0.0964583	0.205073	other
3L:19085321|19160685	circNA(8,5)	NA	n/a	-6.07328	2.79592	2.76315	0.0964583	0.205073	other
3L:20277653|20280147	circGOGO(8,9)	gogo	FBgn0052227	-6.07328	2.79592	2.76315	0.0964583	0.205073	other
3L:9944477|9961786	circBMA(4,21)	bma	FBgn0085385	-6.07328	2.79592	2.76315	0.0964583	0.205073	other
3R:15954583|15956307	circSAP47(13,16)	Sap47	FBgn0013334	-6.07328	2.79592	2.76315	0.0964583	0.205073	other
3R:29597241|29597473	circALPH(8,9)	alph	FBgn0086361	-6.07328	2.79592	2.76315	0.0964583	0.205073	other
X:4927650|4930065	circCG44774(NA,3)	CG44774	FBgn0266000	-6.07328	2.79592	2.76315	0.0964583	0.205073	other
2L:10991059|10994021	circTTLL4A(6,13)	TTLL4A	FBgn0026147	-5.66152	2.69849	2.75725	0.0968148	0.205662	other
3L:20321269|20343060	circNA(3,3)	NA	n/a	-4.89868	-1.7031	2.73721	0.0980358	0.207877	other
3L:4261966|4262397	circCG11586(2,3)	CG11586	FBgn0035520	-6.00559	-3.04293	2.7336	0.0982577	0.207877	other
3R:28529638|28529840	circPPN(13,14)	Ppn	FBgn0003137	-6.00559	-3.04293	2.7336	0.0982577	0.207877	other
3R:5202660|5203434	circCNO(23,25)	cno	FBgn0259212	-6.00559	-3.04293	2.7336	0.0982577	0.207877	other
X:21521112|21521734	circNA(NA,NA)	NA	n/a	-6.00559	-3.04293	2.7336	0.0982577	0.207877	other
X:20487008|20491394	circRHOGAP19D(15,18)	RhoGAP19D	FBgn0031118	-5.65131	2.64843	2.72468	0.098808	0.208872	other
3R:30594818|30595626	circCG2246(8,11)	CG2246	FBgn0039790	-5.49614	2.36358	2.72043	0.0990714	0.209113	other
3L:20272987|20278870	circGOGO(6,8)	gogo	FBgn0052227	-5.59231	-2.61698	2.72024	0.0990834	0.209113	other
3R:9538796|9547370	circMURA(2,10)	mura	FBgn0037705	-6.00856	-3.02739	2.71482	0.0994204	0.209654	other
3L:6461558|6462050	circCG42747(3,3)	CG42747	FBgn0261801	-6.0094	-3.02341	2.70946	0.0997548	0.210189	other
2L:23012218|23016090	circCHT10(5,8)	Cht10	FBgn0250907	-6.01045	-3.01757	2.70288	0.100167	0.210301	other
2R:24591952|24592299	circPIO(8,9)	pio	FBgn0020521	-6.01045	-3.01757	2.70288	0.100167	0.210301	other
2R:7344279|7361867	circDSCAM1(44,103)	Dscam1	FBgn0033159	-6.01045	-3.01757	2.70288	0.100167	0.210301	other
X:19627233|19627604	circE(Y)3(1,1)	e(y)3	FBgn0087008	-6.01045	-3.01757	2.70288	0.100167	0.210301	other
X:15959803|15960912	circMMD(NA,13)	mmd	FBgn0259110	-5.49766	2.34374	2.70216	0.100212	0.210301	other
2L:3678211|3684633	circDRGX(3,6)	Drgx	FBgn0085369	-6.01154	-3.01177	2.69605	0.100597	0.210938	other
2L:18261|20015	circL(2)GL(10,13)	l(2)gl	FBgn0002121	-4.26136	-1.22827	2.68635	0.101212	0.212055	other
2R:9533802|9535568	circBRP(23,23)	brp	FBgn0259246	-5.49239	2.34318	2.68195	0.101491	0.21247	other
2R:9918469|9919062	circMEF2(7,10)	Mef2	FBgn0011656	-6.01452	-2.99606	2.67729	0.101789	0.212632	other
X:22841325|22844901	circNA(NA,4)	NA	FBgn0000719,FBgn0259677	-6.01452	-2.99606	2.67729	0.101789	0.212632	other
2R:22162905|22164989	circA(6,7)	a	FBgn0000008	-6.01508	-2.99378	2.67365	0.102022	0.212632	other
3R:16298470|16301351	circGISH(23,26)	gish	FBgn0250823	-6.01508	-2.99378	2.67365	0.102022	0.212632	other
3R:19218969|19219627	circVIB(6,9)	vib	FBgn0267975	-6.01508	-2.99378	2.67365	0.102022	0.212632	other
3R:18969419|18973166	circNA(NA,NA)	NA	FBgn0261262,FBgn0263983	-6.01532	-2.99198	2.6722	0.102115	0.212632	other
2R:19537776|19538391	circSM(9,11)	sm	FBgn0003435	-5.56305	-2.55916	2.67178	0.102142	0.212632	other
3L:1538045|1538944	circPNS(4,5)	pns	FBgn0035229	-6.0175	-2.98026	2.65855	0.102995	0.213722	other
3L:18600429|18601803	circNA(NA,NA)	NA	FBgn0036793,FBgn0036799	-6.0175	-2.98026	2.65855	0.102995	0.213722	other
3L:8790170|8797226	circFHOS(20,24)	Fhos	FBgn0266084	-6.0175	-2.98026	2.65855	0.102995	0.213722	other
X:11397825|11399816	circDLG1(27,31)	dlg1	FBgn0001624	-6.0175	-2.98026	2.65855	0.102995	0.213722	other
4:362304|366762	circHCF(5,14)	Hcf	FBgn0039904	-6.01831	-2.97616	2.65345	0.103325	0.214237	other
3L:8045891|8047600	circNMO(6,9)	nmo	FBgn0011817	-6.0194	-2.97027	2.64664	0.103769	0.214986	other
2R:15356821|15360468	circUNC-5(4,7)	unc-5	FBgn0034013	-5.4846	2.31638	2.63461	0.104558	0.216447	other
X:12273935|12289175	circTEN-A(14,18)	Ten-a	FBgn0267001	-5.57313	-2.54653	2.62495	0.105196	0.217594	other
3L:12517416|12518254	circTRAL(3,6)	tral	FBgn0041775	-5.50086	2.31941	2.61437	0.1059	0.218655	other
2L:13630706|13803962	circNA(7,1)	NA	n/a	-6.02509	-2.94009	2.61093	0.106129	0.218655	other
2L:337938|339441	circPLC21C(10,11)	Plc21C	FBgn0004611	-6.02509	-2.94009	2.61093	0.106129	0.218655	other
3L:11150873|11151557	circIRSP53(2,2)	IRSp53	FBgn0052082	-6.02509	-2.94009	2.61093	0.106129	0.218655	other
3L:8414218|8415854	circEXO70(4,8)	Exo70	FBgn0266667	-6.02509	-2.94009	2.61093	0.106129	0.218655	other
2R:23722210|23722875	circSESN(5,5)	Sesn	FBgn0034897	-5.16088	-1.97828	2.59162	0.10743	0.22116	other
3R:28342185|28345155	circMOCA-CYP(5,10)	Moca-cyp	FBgn0039581	-5.09416	1.83312	2.57748	0.108394	0.222837	other
3R:22953001|22957409	circKLG(4,8)	klg	FBgn0017590	-5.35973	2.12355	2.57715	0.108417	0.222837	other
3R:19827654|19829042	circBNL(6,6)	bnl	FBgn0014135	-4.35248	-1.23639	2.57067	0.108862	0.223575	other
2L:19925383|19929354	circSICK(18,23)	sick	FBgn0263873	-5.23625	1.96655	2.55067	0.110247	0.226242	other
2R:6151830|6152550	circECR(11,12)	EcR	FBgn0000546	-3.35559	0.927175	2.54868	0.110387	0.226349	other
3R:28705535|28706839	circHTT(7,8)	htt	FBgn0027655	-5.68632	2.61455	2.53372	0.111438	0.228324	other
X:6869261|6872921	circCG43736(6,7)	CG43736	FBgn0263993	-5.12186	1.83534	2.51965	0.112436	0.230083	other
2R:16425741|16426998	circSEMA2B(12,13)	Sema2b	FBgn0264273	-5.68795	2.60872	2.51903	0.11248	0.230083	other
3R:16512964|16514176	circCG42342(2,2)	CG42342	FBgn0259244	-3.01401	0.862032	2.51788	0.112562	0.230083	other
3L:9112634|9113487	circBOL(10,11)	bol	FBgn0011206	-5.48927	2.26378	2.51235	0.112958	0.230657	other
2R:4599269|4609275	circP120CTN(2,4)	p120ctn	FBgn0260799	-4.86341	1.53719	2.51148	0.11302	0.230657	other
3R:31357279|31362358	circCG34347(11,18)	CG34347	FBgn0085376	-5.13231	1.83881	2.50406	0.113553	0.231563	other
2L:19600858|19611626	circLAR(3,NA)	Lar	FBgn0000464	-5.7035	2.61258	2.4858	0.114878	0.23408	other
3R:25599507|25600764	circMSI(10,11)	msi	FBgn0011666	-4.17488	1.13304	2.48152	0.115191	0.234386	other
2L:7209349|7209653	circCG13784(5,7)	CG13784	FBgn0031897	-3.45229	-0.947624	2.48128	0.115208	0.234386	other
2R:4700389|4701261	circNIPPED-B(11,13)	Nipped-B	FBgn0026401	-4.93747	1.60538	2.46927	0.116092	0.235999	other
2R:19238152|19241785	circCORA(12,15)	cora	FBgn0010434	-5.48522	2.23492	2.45655	0.117036	0.237732	other
2R:16423014|16424651	circSEMA2B(7,11)	Sema2b	FBgn0264273	-5.1173	1.80405	2.44563	0.117852	0.239204	other
3L:4390450|4391221	circSLOW(3,3)	slow	FBgn0035539	-5.59204	-2.47299	2.4408	0.118216	0.239708	other
3R:5298202|5299573	circMTD(25,27)	mtd	FBgn0013576	-4.26474	-1.17516	2.43987	0.118286	0.239708	other
3R:22277637|22279335	circSKIP(9,12)	SKIP	FBgn0051163	-5.38045	2.06975	2.42311	0.119558	0.242097	other
2R:18469502|18470976	circCG30116(14,15)	CG30116	FBgn0028496	-5.6993	2.5689	2.41794	0.119953	0.242709	other
2L:1741660|1743779	circCG17646(3,6)	CG17646	FBgn0264494	-5.39866	-2.16046	2.41542	0.120145	0.242778	other
X:3519825|3524031	circDIP-ALPHA(5,9)	DIP-alpha	FBgn0052791	-5.21924	1.90178	2.41505	0.120174	0.242778	other
2L:18331|20020	circL(2)GL(10,13)	l(2)gl	FBgn0002121	-4.37972	-1.20532	2.41008	0.120556	0.24336	other
2R:5997764|6001423	circSRC42A(4,4)	Src42A	FBgn0264959	-2.76688	0.800776	2.39691	0.121575	0.243407	other
X:12829710|12886669	circPDE9(9,11)	Pde9	FBgn0259171	-5.59786	-2.45327	2.39127	0.122015	0.243407	other
3L:4955826|4956883	circCON(4,4)	Con	FBgn0005775	-4.94403	1.58937	2.38885	0.122204	0.243407	other
2R:12974504|12978221	circPSC(4,5)	Psc	FBgn0005624	-5.3755	2.05059	2.38608	0.12242	0.243407	other
3R:21321796|21324217	circCG16791(4,13)	CG16791	FBgn0038881	-5.24454	1.90529	2.38521	0.122489	0.243407	other
2R:15757698|15758634	circCG30089(6,7)	CG30089	FBgn0050089	-5.25044	1.90577	2.37737	0.123105	0.243407	other
X:6323689|6327932	circCG15894(8,11)	CG15894	FBgn0029864	-5.71608	2.5678	2.37318	0.123436	0.243407	other
4:72321|75165	circPAN(5,9)	pan	FBgn0085432	-4.38085	1.17847	2.36462	0.124114	0.243407	other
3L:2820059|2821707	circTET(9,NA)	Tet	FBgn0263392	-5.51951	2.21634	2.36409	0.124157	0.243407	other
X:818406|820078	circCG43867(4,10)	CG43867	FBgn0264449	-4.64947	1.32538	2.35961	0.124513	0.243407	other
2L:21719514|21727573	circNOLO(17,23)	nolo	FBgn0051619	-6.06016	-2.77953	2.35774	0.124662	0.243407	other
2R:7979687|7979845	circACC(8,8)	ACC	FBgn0033246	-6.06016	-2.77953	2.35774	0.124662	0.243407	other
3L:19970860|19972022	circAC76E(10,11)	Ac76E	FBgn0004852	-6.06016	-2.77953	2.35774	0.124662	0.243407	other
3L:21976295|21977630	circCG7470(2,7)	CG7470	FBgn0037146	-6.06016	-2.77953	2.35774	0.124662	0.243407	other
3L:4598154|4599005	circSRC64B(8,8)	Src64B	FBgn0262733	-6.06016	-2.77953	2.35774	0.124662	0.243407	other
3R:15385106|15393498	circRBP(11,23)	Rbp	FBgn0262483	-6.06016	-2.77953	2.35774	0.124662	0.243407	other
3R:25754345|25754485	circLPR1(15,15)	LpR1	FBgn0066101	-6.06016	-2.77953	2.35774	0.124662	0.243407	other
3R:31873834|31881871	circHEPH(14,15)	heph	FBgn0011224	-6.06016	-2.77953	2.35774	0.124662	0.243407	other
X:1225434|1226282	circCG3638(12,13)	CG3638	FBgn0261444	-5.22815	1.88022	2.34874	0.125384	0.243407	other
2L:16472128|16473072	circDAC(6,7)	dac	FBgn0005677	-6.11777	2.54815	2.33858	0.126204	0.243407	other
2R:15882569|15884570	circSLI(15,17)	sli	FBgn0264089	-6.11777	2.54815	2.33858	0.126204	0.243407	other
2R:17611315|17615135	circCG10936(6,7)	CG10936	FBgn0034253	-6.11777	2.54815	2.33858	0.126204	0.243407	other
2R:19025878|19027307	circ5-HT1B(6,9)	5-HT1B	FBgn0263116	-6.11777	2.54815	2.33858	0.126204	0.243407	other
2R:20429404|20470578	circSIDE-VIII(2,17)	side-VIII	FBgn0086604	-6.11777	2.54815	2.33858	0.126204	0.243407	other
3L:2415391|2436228	circSVIL(9,13)	Svil	FBgn0266696	-6.11777	2.54815	2.33858	0.126204	0.243407	other
3L:5667822|5669082	circNA(NA,NA)	NA	FBgn0085447,FBgn0284236	-6.11777	2.54815	2.33858	0.126204	0.243407	other
3R:20606281|20609400	circBON(2,9)	bon	FBgn0023097	-6.11777	2.54815	2.33858	0.126204	0.243407	other
3R:30969759|30971947	circ5-HT7(2,2)	5-HT7	FBgn0004573	-6.11777	2.54815	2.33858	0.126204	0.243407	other
3R:5660925|5662017	circWDR33(3,5)	Wdr33	FBgn0046222	-6.11777	2.54815	2.33858	0.126204	0.243407	other
4:656216|658508	circGW(11,12)	gw	FBgn0051992	-6.11777	2.54815	2.33858	0.126204	0.243407	other
X:19731898|19732368	circAP-1-2BETA(2,2)	AP-1-2beta	FBgn0010380	-6.11777	2.54815	2.33858	0.126204	0.243407	other
X:5376048|5383646	circSK(7,13)	SK	FBgn0029761	-6.11777	2.54815	2.33858	0.126204	0.243407	other
X:6320489|6327917	circCG15894(5,11)	CG15894	FBgn0029864	-6.11777	2.54815	2.33858	0.126204	0.243407	other
2R:22627806|22628557	circCG33143(5,7)	CG33143	FBgn0053143	-6.11795	2.5469	2.33728	0.12631	0.243407	other
3L:16068113|16077809	circMBS(20,30)	Mbs	FBgn0005536	-6.11795	2.5469	2.33728	0.12631	0.243407	other
3R:15385106|15388910	circRBP(11,19)	Rbp	FBgn0262483	-6.11795	2.5469	2.33728	0.12631	0.243407	other
3R:15944683|15944996	circSAP47(NA,8)	Sap47	FBgn0013334	-6.11795	2.5469	2.33728	0.12631	0.243407	other
4:712493|717929	circEY(6,9)	ey	FBgn0005558	-6.11795	2.5469	2.33728	0.12631	0.243407	other
2L:19643331|19719999	circLAR(4,8)	Lar	FBgn0000464	-6.11812	2.54565	2.33598	0.126416	0.243407	other
2L:9806444|9815912	circNACHRALPHA6(8,12)	nAChRalpha6	FBgn0032151	-6.11812	2.54565	2.33598	0.126416	0.243407	other
2R:13813800|13815648	circSTJ(12,19)	stj	FBgn0261041	-6.11812	2.54565	2.33598	0.126416	0.243407	other
2R:19229424|19238434	circCORA(2,13)	cora	FBgn0010434	-6.11812	2.54565	2.33598	0.126416	0.243407	other
2R:7947605|7954311	circCG14764(2,4)	CG14764	FBgn0033236	-6.11812	2.54565	2.33598	0.126416	0.243407	other
3L:27420679|27421014	circDBP80(12,15)	Dbp80	FBgn0024804	-6.11812	2.54565	2.33598	0.126416	0.243407	other
3L:5673052|5726594	circSIF(5,NA)	sif	FBgn0085447	-6.11812	2.54565	2.33598	0.126416	0.243407	other
3R:10193841|10196912	circSYN(NA,6)	Syn	FBgn0004575	-6.11812	2.54565	2.33598	0.126416	0.243407	other
3R:15951602|15955205	circSAP47(9,15)	Sap47	FBgn0013334	-6.11812	2.54565	2.33598	0.126416	0.243407	other
3R:17836151|17853130	circTINC(5,7)	tinc	FBgn0261649	-6.11812	2.54565	2.33598	0.126416	0.243407	other
3R:19311816|19320129	circDL(5,7)	Dl	FBgn0000463	-6.11812	2.54565	2.33598	0.126416	0.243407	other
3R:19756054|19764428	circGLUCLALPHA(5,13)	GluClalpha	FBgn0024963	-6.11812	2.54565	2.33598	0.126416	0.243407	other
3R:22478080|22481126	circNRX-1(13,20)	Nrx-1	FBgn0038975	-6.11812	2.54565	2.33598	0.126416	0.243407	other
3R:31160958|31163635	circSTOPS(2,4)	stops	FBgn0086704	-6.11812	2.54565	2.33598	0.126416	0.243407	other
4:881843|883641	circUNC-13(17,21)	unc-13	FBgn0025726	-6.11812	2.54565	2.33598	0.126416	0.243407	other
4:996512|997883	circTOY(3,4)	toy	FBgn0019650	-6.11812	2.54565	2.33598	0.126416	0.243407	other
X:10471618|10472143	circNOCTE(6,7)	nocte	FBgn0261710	-6.11812	2.54565	2.33598	0.126416	0.243407	other
3L:13541489|13542218	circBRU3(11,15)	bru3	FBgn0264001	-5.22968	1.88265	2.3332	0.126642	0.243407	other
2R:11894730|11894924	circEEF1ALPHA1(5,5)	eEF1alpha1	FBgn0284245	-4.49909	-1.25035	2.32998	0.126904	0.243407	other
2L:6578905|6580510	circCG11319(15,17)	CG11319	FBgn0031835	-6.11969	2.53446	2.32426	0.127371	0.243407	other
2R:19470597|19478865	circPAR-1(10,26)	par-1	FBgn0260934	-6.11969	2.53446	2.32426	0.127371	0.243407	other
X:14993446|14998133	circEAG(10,18)	eag	FBgn0000535	-6.11969	2.53446	2.32426	0.127371	0.243407	other
X:22985305|22986568	circNA(NA,NA)	NA	FBgn0016975,FBgn0016976	-6.11969	2.53446	2.32426	0.127371	0.243407	other
3L:2524599|2525718	circSPN(19,19)	Spn	FBgn0010905	-6.11987	2.53321	2.32297	0.127477	0.243407	other
3R:23573426|23579090	circBEAT-IV(3,8)	beat-IV	FBgn0039089	-6.11987	2.53321	2.32297	0.127477	0.243407	other
X:3721376|3721647	circTLK(4,4)	Tlk	FBgn0283657	-6.11987	2.53321	2.32297	0.127477	0.243407	other
2R:10532039|10533968	circLOLA(25,28)	lola	FBgn0283521	-3.1916	0.853912	2.32102	0.127636	0.243407	other
3L:17409225|17409872	circBLOT(8,8)	blot	FBgn0027660	-5.64324	-2.48202	2.31686	0.127978	0.243407	other
3L:22222488|22223847	circOLF413(5,6)	olf413	FBgn0037153	-5.38426	2.03297	2.31184	0.128392	0.243407	other
2L:21062261|21062608	circCG9265(6,7)	CG9265	FBgn0032910	-6.12162	2.52075	2.31001	0.128543	0.243407	other
2L:836546|837378	circDRONGO(7,7)	drongo	FBgn0020304	-6.12162	2.52075	2.31001	0.128543	0.243407	other
2R:13865819|13874459	circSHOT(3,18)	shot	FBgn0013733	-6.12162	2.52075	2.31001	0.128543	0.243407	other
2R:17351094|17362097	circMBL(6,16)	mbl	FBgn0265487	-6.12162	2.52075	2.31001	0.128543	0.243407	other
2R:7347849|7364348	circDSCAM1(53,108)	Dscam1	FBgn0033159	-6.12162	2.52075	2.31001	0.128543	0.243407	other
3L:16715441|16724222	circDAB(3,12)	Dab	FBgn0000414	-6.12162	2.52075	2.31001	0.128543	0.243407	other
3L:5734466|5736094	circNA(NA,NA)	NA	FBgn0085447,FBgn0284236	-6.12162	2.52075	2.31001	0.128543	0.243407	other
3R:11044003|11045544	circSIDE-VI(14,16)	side-VI	FBgn0083950	-6.12162	2.52075	2.31001	0.128543	0.243407	other
3R:11535969|11540101	circDPR4(3,5)	dpr4	FBgn0053512	-6.12162	2.52075	2.31001	0.128543	0.243407	other
3R:24744788|24745959	circTOK(8,10)	tok	FBgn0004885	-6.12162	2.52075	2.31001	0.128543	0.243407	other
3R:26042995|26043609	circGRO(6,7)	gro	FBgn0001139	-6.12162	2.52075	2.31001	0.128543	0.243407	other
X:11397825|11400832	circDLG1(27,32)	dlg1	FBgn0001624	-6.12162	2.52075	2.31001	0.128543	0.243407	other
X:13031715|13073088	circRAD(3,20)	rad	FBgn0265597	-6.12162	2.52075	2.31001	0.128543	0.243407	other
X:2671121|2673618	circSGG(28,33)	sgg	FBgn0003371	-6.12162	2.52075	2.31001	0.128543	0.243407	other
X:3632007|3645762	circASTA-R1(2,3)	AstA-R1	FBgn0266429	-6.12162	2.52075	2.31001	0.128543	0.243407	other
X:4349004|4349712	circNORPA(6,7)	norpA	FBgn0262738	-6.12162	2.52075	2.31001	0.128543	0.243407	other
X:6712279|6714795	circCG14441(7,NA)	CG14441	FBgn0029895	-6.12162	2.52075	2.31001	0.128543	0.243407	other
X:818406|821969	circCG43867(4,11)	CG43867	FBgn0264449	-6.12162	2.52075	2.31001	0.128543	0.243407	other
3L:3652715|3653686	circNA(6,1)	NA	n/a	-5.64426	-2.47778	2.30813	0.128699	0.243525	other
2R:5320008|5320615	circSXC(6,8)	sxc	FBgn0261403	-3.51474	0.91713	2.30681	0.128808	0.243554	other
X:3522212|3524031	circDIP-ALPHA(7,9)	DIP-alpha	FBgn0052791	-5.52763	2.19234	2.30148	0.129251	0.244214	other
3L:4131121|4133822	circENS(14,19)	ens	FBgn0264693	-5.37922	-2.09374	2.29791	0.129548	0.244598	other
3R:27388455|27391038	circSIDE(10,12)	side	FBgn0016061	-5.71305	2.51907	2.29609	0.1297	0.244706	other
3R:21321796|21322966	circCG16791(4,8)	CG16791	FBgn0038881	-4.4226	1.17727	2.29158	0.130078	0.245241	other
3R:26576357|26581022	circSCRIB(23,34)	scrib	FBgn0263289	-6.0707	-2.71618	2.28914	0.130282	0.245447	other
3L:22302795|22308191	circTEN-M(5,11)	Ten-m	FBgn0004449	-5.41552	-2.10431	2.27386	0.131572	0.247699	other
4:390425|391544	circDATI(11,11)	dati	FBgn0262636	-3.87529	1.00184	2.27128	0.131791	0.247932	other
4:72321|95002	circPAN(5,16)	pan	FBgn0085432	-6.07377	-2.69768	2.26908	0.131978	0.248103	other
X:10519348|10519777	circSPRI(14,14)	spri	FBgn0085443	-5.25633	1.87121	2.26594	0.132246	0.248427	other
2R:9920519|9922003	circMEF2(13,14)	Mef2	FBgn0011656	-6.07597	-2.68411	2.25516	0.13317	0.249261	other
3L:2137327|2138470	circZORMIN(16,17)	zormin	FBgn0052311	-6.07597	-2.68411	2.25516	0.13317	0.249261	other
3L:23566839|23569958	circAGO3(4,5)	AGO3	FBgn0250816	-6.07597	-2.68411	2.25516	0.13317	0.249261	other
3R:23622371|23627460	circCG31145(11,12)	CG31145	FBgn0051145	-6.07597	-2.68411	2.25516	0.13317	0.249261	other
X:16280886|16281503	circEAS(14,16)	eas	FBgn0000536	-6.07597	-2.68411	2.25516	0.13317	0.249261	other
3L:16066023|16070570	circMBS(17,22)	Mbs	FBgn0005536	-4.11783	1.06019	2.25061	0.133562	0.249815	other
3L:3767137|3781412	circCG32264(14,17)	CG32264	FBgn0052264	-5.73004	2.51652	2.2491	0.133692	0.249879	other
2R:12579129|12586072	circSIN3A(7,17)	Sin3A	FBgn0022764	-5.09316	-1.73573	2.24272	0.134244	0.250731	other
3L:6523030|6524096	circSFL(3,3)	sfl	FBgn0020251	-4.11243	1.05513	2.24123	0.134374	0.250792	other
3L:20935413|20936714	circFNG(4,5)	fng	FBgn0011591	-6.07881	-2.66726	2.23631	0.134802	0.251409	other
2L:5036152|5036586	circCOL4A1(11,12)	Col4a1	FBgn0000299	-6.07905	-2.66544	2.23522	0.134898	0.251409	other
2R:12556573|12557775	circFRA(2,2)	fra	FBgn0011592	-6.13301	2.43974	2.22363	0.135914	0.252242	other
3L:3769078|3769406	circCG32264(15,16)	CG32264	FBgn0052264	-6.13301	2.43974	2.22363	0.135914	0.252242	other
3R:16166536|16170517	circCG6006(7,13)	CG6006	FBgn0063649	-6.13301	2.43974	2.22363	0.135914	0.252242	other
X:20310278|20329542	circCG1504(3,7)	CG1504	FBgn0031100	-6.13301	2.43974	2.22363	0.135914	0.252242	other
2R:17526834|17528105	circPATRONIN(17,21)	Patronin	FBgn0263197	-5.7284	2.49879	2.2234	0.135933	0.252242	other
3L:9660642|9671708	circFRY(18,30)	fry	FBgn0016081	-6.08101	-2.65359	2.22249	0.136014	0.252242	other
X:14995793|14998133	circEAG(13,18)	eag	FBgn0000535	-6.13318	2.43847	2.22237	0.136024	0.252242	other
3L:6544468|6546352	circSFL(5,5)	sfl	FBgn0020251	-5.41005	2.00237	2.21102	0.137028	0.253756	other
2R:15881367|15886315	circSLI(14,21)	sli	FBgn0264089	-6.13493	2.42581	2.20983	0.137134	0.253756	other
3R:31354462|31355783	circCG34347(9,10)	CG34347	FBgn0085376	-6.13493	2.42581	2.20983	0.137134	0.253756	other
2R:11893698|11894708	circEEF1ALPHA1(5,5)	eEF1alpha1	FBgn0284245	-4.94899	-1.57116	2.20372	0.137678	0.254489	other
2L:12359601|12362649	circBRU2(6,7)	bru2	FBgn0262475	-6.08522	-2.62781	2.19553	0.138412	0.254489	other
2R:12784349|12784742	circSCA(2,2)	sca	FBgn0003326	-6.08522	-2.62781	2.19553	0.138412	0.254489	other
3R:16296662|16297345	circGISH(19,21)	gish	FBgn0250823	-6.08522	-2.62781	2.19553	0.138412	0.254489	other
3R:25564080|25600737	circMSI(4,11)	msi	FBgn0011666	-6.08522	-2.62781	2.19553	0.138412	0.254489	other
3R:29416956|29431240	circPTP99A(3,8)	Ptp99A	FBgn0004369	-6.08522	-2.62781	2.19553	0.138412	0.254489	other
3R:8393331|8402875	circCG45263(9,17)	CG45263	FBgn0266801	-6.08522	-2.62781	2.19553	0.138412	0.254489	other
4:503851|524512	circZFH2(2,5)	zfh2	FBgn0004607	-6.08522	-2.62781	2.19553	0.138412	0.254489	other
X:740427|741876	circSDK(14,16)	sdk	FBgn0021764	-6.08522	-2.62781	2.19553	0.138412	0.254489	other
X:481233|484246	circNA(5,3)	NA	n/a	-5.24932	1.83239	2.18393	0.139458	0.256231	other
X:1635832|1637334	circBR(12,16)	br	FBgn0283451	-5.74171	2.5101	2.17165	0.140575	0.258102	other
2R:4698503|4701261	circNIPPED-B(9,13)	Nipped-B	FBgn0026401	-5.73118	2.48813	2.16157	0.1415	0.258274	other
3R:7843735|7847117	circCG34384(5,9)	CG34384	FBgn0085413	-5.73134	2.48754	2.16024	0.141623	0.258274	other
2L:16820112|16820930	circMDY(5,8)	mdy	FBgn0004797	-6.09111	-2.59172	2.15765	0.141862	0.258274	other
2L:19441159|19442673	circCG10237(9,11)	CG10237	FBgn0032783	-6.09111	-2.59172	2.15765	0.141862	0.258274	other
2R:12722305|12735119	circCG42663(2,3)	CG42663	FBgn0261545	-6.09111	-2.59172	2.15765	0.141862	0.258274	other
2R:13871294|13917207	circSHOT(14,38)	shot	FBgn0013733	-6.09111	-2.59172	2.15765	0.141862	0.258274	other
3L:23912278|23935121	circCG40470(8,11)	CG40470	FBgn0058470	-6.09111	-2.59172	2.15765	0.141862	0.258274	other
3L:9686365|9689448	circCG6767(4,8)	CG6767	FBgn0036030	-6.09111	-2.59172	2.15765	0.141862	0.258274	other
3R:14592282|14593215	circSTUMPS(4,7)	stumps	FBgn0020299	-6.09111	-2.59172	2.15765	0.141862	0.258274	other
4:212628|216112	circNA(11,NA)	NA	n/a	-6.09111	-2.59172	2.15765	0.141862	0.258274	other
X:13085596|13090031	circHEP(11,15)	hep	FBgn0010303	-6.09111	-2.59172	2.15765	0.141862	0.258274	other
X:13264932|13270642	circHDAC4(3,14)	HDAC4	FBgn0041210	-6.09111	-2.59172	2.15765	0.141862	0.258274	other
3L:27331994|27332346	circDBP80(6,7)	Dbp80	FBgn0024804	-2.71297	0.753459	2.15143	0.142437	0.25914	other
2R:19573988|19574326	circSM(18,20)	sm	FBgn0003435	-4.37608	1.12105	2.14954	0.142613	0.259277	other
3R:7118958|7121753	circALH(16,20)	Alh	FBgn0261238	-4.1693	1.05236	2.14793	0.142763	0.259369	other
3R:16826051|16827897	circABD-A(5,9)	abd-A	FBgn0000014	-5.73955	2.45673	2.12571	0.144846	0.261019	other
3R:16298470|16299689	circGISH(23,25)	gish	FBgn0250823	-5.63351	-2.35684	2.11985	0.1454	0.261019	other
3R:13745641|13750446	circCG34383(7,8)	CG34383	FBgn0085412	-5.7482	2.48675	2.11575	0.14579	0.261019	other
2L:11798665|11799402	circCROL(6,9)	crol	FBgn0020309	-6.14827	2.32913	2.11269	0.146082	0.261019	other
2L:19643331|19717454	circLAR(4,NA)	Lar	FBgn0000464	-6.14827	2.32913	2.11269	0.146082	0.261019	other
2L:2203908|2206731	circNA(2,1)	NA	n/a	-6.14827	2.32913	2.11269	0.146082	0.261019	other
2L:6580415|6587143	circCG11319(17,18)	CG11319	FBgn0031835	-6.14827	2.32913	2.11269	0.146082	0.261019	other
2R:13713763|13714873	circCG17716(6,7)	CG17716	FBgn0000633	-6.14827	2.32913	2.11269	0.146082	0.261019	other
2R:15270298|15271539	circTRPM(14,17)	Trpm	FBgn0265194	-6.14827	2.32913	2.11269	0.146082	0.261019	other
2R:15456435|15459267	circCG43729(18,21)	CG43729	FBgn0263980	-6.14827	2.32913	2.11269	0.146082	0.261019	other
2R:18543911|18546357	circRGK2(3,9)	Rgk2	FBgn0085419	-6.14827	2.32913	2.11269	0.146082	0.261019	other
2R:6009063|6011798	circSRC42A(5,12)	Src42A	FBgn0264959	-6.14827	2.32913	2.11269	0.146082	0.261019	other
3L:10036646|10037471	circDPR6(4,5)	dpr6	FBgn0040823	-6.14827	2.32913	2.11269	0.146082	0.261019	other
3L:6112371|6119148	circETS65A(6,9)	Ets65A	FBgn0005658	-6.14827	2.32913	2.11269	0.146082	0.261019	other
3L:6114294|6116002	circETS65A(7,8)	Ets65A	FBgn0005658	-6.14827	2.32913	2.11269	0.146082	0.261019	other
3R:10193841|10204316	circSYN(NA,8)	Syn	FBgn0004575	-6.14827	2.32913	2.11269	0.146082	0.261019	other
3R:18009948|18013684	circCPO(14,21)	cpo	FBgn0263995	-6.14827	2.32913	2.11269	0.146082	0.261019	other
3R:19753748|19764413	circGLUCLALPHA(3,12)	GluClalpha	FBgn0024963	-6.14827	2.32913	2.11269	0.146082	0.261019	other
3R:30773987|30774697	circZFH1(3,3)	zfh1	FBgn0004606	-6.14827	2.32913	2.11269	0.146082	0.261019	other
3R:5673490|5676560	circATG17(3,3)	Atg17	FBgn0037363	-6.14827	2.32913	2.11269	0.146082	0.261019	other
3R:7192492|7193012	circLAP(9,12)	lap	FBgn0086372	-6.14827	2.32913	2.11269	0.146082	0.261019	other
3R:7193593|7196393	circLAP(13,18)	lap	FBgn0086372	-6.14827	2.32913	2.11269	0.146082	0.261019	other
X:20400160|20400456	circHERC2(4,5)	HERC2	FBgn0031107	-6.14827	2.32913	2.11269	0.146082	0.261019	other
X:9336925|9355178	circCG34449(8,15)	CG34449	FBgn0085478	-6.14827	2.32913	2.11269	0.146082	0.261019	other
X:5228327|5229404	circNA(NA,NA)	NA	FBgn0029746,FBgn0266098	-5.55267	2.11567	2.11071	0.146271	0.261177	other
X:52947|93413	circNA(NA,NA)	NA	n/a	-2.73687	0.774744	2.09836	0.147457	0.263114	other
2L:17718916|17721104	circCADN(23,25)	CadN	FBgn0015609	-5.53448	2.08695	2.08223	0.149023	0.265725	other
3L:15946908|15947579	circPKA-C3(8,8)	Pka-C3	FBgn0000489	-5.63961	-2.33769	2.07536	0.149695	0.26674	other
2R:7424185|7426239	circSO(2,6)	so	FBgn0003460	-4.83536	-1.38472	2.06267	0.150946	0.268785	other
X:16486718|16489853	circPARA(18,23)	para	FBgn0285944	-5.11447	1.64441	2.05995	0.151215	0.26908	other
2R:24047926|24048450	circGAMMASNAP1(3,5)	gammaSnap1	FBgn0028552	-5.53838	2.09199	2.05883	0.151326	0.269093	other
2L:3638939|3640517	circFOR(16,17)	for	FBgn0000721	-4.7643	-1.33041	2.05495	0.151712	0.269595	other
3R:24305201|24306883	circCRB(2,3)	crb	FBgn0259685	-5.42448	-2.00613	2.04845	0.152361	0.270563	other
X:9643657|9644367	circPTPMEG2(12,13)	Ptpmeg2	FBgn0028341	-3.67252	-0.898076	2.0402	0.15319	0.271849	other
2R:4378369|4379155	circGPRK1(7,9)	Gprk1	FBgn0260798	-5.56723	2.0886	2.00731	0.156543	0.27746	other
3R:23573426|23574438	circBEAT-IV(3,4)	beat-IV	FBgn0039089	-5.76078	2.43884	2.00709	0.156565	0.27746	other
2L:21710564|21717672	circNOLO(9,16)	nolo	FBgn0051619	-5.76139	2.43638	2.00178	0.157115	0.278124	other
X:12597346|12600441	circSEC16(4,4)	Sec16	FBgn0052654	-5.41019	1.90236	2.0014	0.157154	0.278124	other
3L:5703925|5717738	circNA(NA,NA)	NA	FBgn0085447,FBgn0284236	-5.0566	1.55439	1.99517	0.157801	0.27908	other
3R:15381163|15385791	circRBP(4,12)	Rbp	FBgn0262483	-5.73944	2.39383	1.98797	0.158553	0.280218	other
2L:11779|20020	circL(2)GL(3,13)	l(2)gl	FBgn0002121	-4.98039	-1.48734	1.97646	0.159764	0.282166	other
2L:12271591|12272084	circBRU1(7,7)	bru1	FBgn0000114	-4.08165	0.97933	1.97217	0.160218	0.282776	other
2R:17531047|17532182	circPATRONIN(26,31)	Patronin	FBgn0263197	-5.42944	-1.96672	1.96539	0.160938	0.283853	other
3L:25961360|25969627	circCG40178(7,9)	CG40178	FBgn0058178	-4.2045	1.01358	1.96216	0.161282	0.284268	other
3R:22728843|22730148	circCG45049(4,9)	CG45049	FBgn0266409	-5.76749	2.41166	1.95733	0.161799	0.284854	other
2R:22342521|22345293	circLIPRIN-GAMMA(11,12)	Liprin-gamma	FBgn0034720	-5.24787	-1.77963	1.957	0.161834	0.284854	other
X:11680844|11684254	circBIF(2,3)	bif	FBgn0014133	-4.8461	1.33141	1.94703	0.162907	0.286549	other
X:6786156|6789051	circC3G(10,16)	C3G	FBgn0259228	-5.7569	2.39006	1.94105	0.163555	0.287494	other
2R:15890290|15891280	circSLI(22,23)	sli	FBgn0264089	-5.17244	1.63159	1.89949	0.168135	0.295345	other
2L:22643129|22643882	circCG40006(2,3)	CG40006	FBgn0058006	-5.4563	1.88638	1.89168	0.169013	0.296509	other
2R:22262765|22263443	circDVE(2,2)	dve	FBgn0020307	-4.98346	1.44891	1.89156	0.169026	0.296509	other
2R:7119806|7120652	circESN(6,7)	esn	FBgn0263934	-5.31367	1.74572	1.88657	0.16959	0.297187	other
3R:26566361|26567745	circSCRIB(12,15)	scrib	FBgn0263289	-3.96094	-0.938613	1.88611	0.169642	0.297187	other
2R:7467483|7470882	circALDH-III(5,13)	Aldh-III	FBgn0010548	-4.04841	-0.95691	1.88491	0.169777	0.297224	other
2L:18383402|18384180	circFAS3(2,3)	Fas3	FBgn0000636	-5.20911	-1.66814	1.87449	0.170961	0.299096	other
3R:9232074|9234664	circPUM(17,18)	pum	FBgn0003165	-4.41015	1.05992	1.87249	0.17119	0.299294	other
2L:22196251|22196755	circIR40A(3,3)	Ir40a	FBgn0259683	-5.70576	-2.29877	1.85644	0.173037	0.302168	other
2L:16278863|16279169	circCRP(3,3)	crp	FBgn0001994	-5.57658	2.01449	1.85574	0.173117	0.302168	other
3R:25481008|25481151	circXNP(3,3)	XNP	FBgn0039338	-5.75519	2.33138	1.85518	0.173183	0.302168	other
X:21376120|21376666	circSLGA(9,9)	slgA	FBgn0003423	-5.75535	2.33074	1.85389	0.173332	0.302226	other
3R:8160963|8168117	circGRN(5,8)	grn	FBgn0001138	-5.21828	1.62775	1.82184	0.177095	0.308579	other
3R:10372149|10373205	circRFX(12,14)	Rfx	FBgn0020379	-5.31133	1.71091	1.81685	0.177689	0.309408	other
2L:7107141|7118923	circPVF3(4,6)	Pvf3	FBgn0085407	-5.67618	-2.23292	1.81067	0.178428	0.310486	other
2L:317743|325824	circPLC21C(3,4)	Plc21C	FBgn0004611	-5.61573	2.04172	1.80448	0.179172	0.311572	other
3R:10193860|10196912	circSYN(2,6)	Syn	FBgn0004575	-4.5315	1.08488	1.79522	0.180292	0.31331	other
3L:311174|314317	circFWD(11,13)	fwd	FBgn0004373	-5.06491	-1.49266	1.78608	0.181405	0.315033	other
3R:22173932|22174727	circSKIP(6,8)	SKIP	FBgn0051163	-4.27509	0.986903	1.78032	0.18211	0.316046	other
X:893222|894305	circCG43867(18,19)	CG43867	FBgn0264449	-4.22277	0.967009	1.77547	0.182707	0.316871	other
2R:19349253|19349911	circRGK1(19,19)	Rgk1	FBgn0264753	-5.11787	1.50969	1.76881	0.18353	0.318032	other
2R:4817785|4819936	circCG17528(3,6)	CG17528	FBgn0261387	-5.6126	2.0168	1.76807	0.183621	0.318032	other
3L:3767137|3769406	circCG32264(14,16)	CG32264	FBgn0052264	-4.7942	1.22511	1.76484	0.184022	0.318513	other
3R:5939364|5939938	circSIDE-III(19,19)	side-III	FBgn0083949	-4.98198	1.39521	1.75854	0.184807	0.319114	other
3R:5642114|5643777	circMTA1-LIKE(7,11)	MTA1-like	FBgn0027951	-4.82636	1.25089	1.75479	0.185275	0.319114	other
2L:12389190|12389670	circBRU2(12,12)	bru2	FBgn0262475	-6.13922	-2.28487	1.75125	0.18572	0.319114	other
2R:10532039|10532894	circLOLA(25,26)	lola	FBgn0283521	-6.13922	-2.28487	1.75125	0.18572	0.319114	other
2R:22540437|22540977	circPX(13,14)	px	FBgn0003175	-6.13922	-2.28487	1.75125	0.18572	0.319114	other
2R:7322560|7348975	circDSCAM1(4,54)	Dscam1	FBgn0033159	-6.13922	-2.28487	1.75125	0.18572	0.319114	other
3L:13886080|13887465	circDYSC(11,16)	dysc	FBgn0264006	-6.13922	-2.28487	1.75125	0.18572	0.319114	other
3L:8187479|8188580	circATG18A(6,7)	Atg18a	FBgn0035850	-6.13922	-2.28487	1.75125	0.18572	0.319114	other
3L:9842468|9845439	circRASGAP1(3,5)	RasGAP1	FBgn0004390	-6.13922	-2.28487	1.75125	0.18572	0.319114	other
3R:13757183|13757792	circCG34383(14,NA)	CG34383	FBgn0085412	-6.13922	-2.28487	1.75125	0.18572	0.319114	other
3R:16296662|16301351	circGISH(19,26)	gish	FBgn0250823	-6.13922	-2.28487	1.75125	0.18572	0.319114	other
3R:27397789|27399286	circSIDE(16,19)	side	FBgn0016061	-5.46137	1.81003	1.74018	0.187115	0.321299	other
X:2791749|2793128	circW(3,5)	w	FBgn0003996	-4.48398	1.04785	1.73678	0.187547	0.321674	other
2R:6032098|6032721	circSCAP(5,6)	SCAP	FBgn0033052	-4.85954	1.2651	1.73651	0.187581	0.321674	other
3R:9432032|9432839	circPS(7,8)	ps	FBgn0261552	-4.43009	1.02033	1.72827	0.188632	0.323059	other
3L:2560116|2564755	circMSN(12,16)	msn	FBgn0010909	-5.72347	-2.23629	1.72823	0.188637	0.323059	other
2R:12722305|12723006	circCG42663(2,2)	CG42663	FBgn0261545	-5.28393	-1.68734	1.72416	0.189158	0.323594	other
2R:21165559|21165874	circCG4266(5,5)	CG4266	FBgn0034598	-1.87911	0.605828	1.72384	0.189199	0.323594	other
3L:2610494|2612003	circPXN(6,9)	Pxn	FBgn0011828	-6.14467	-2.24545	1.71641	0.190155	0.324802	other
3R:23006595|23008321	circCG34375(3,5)	CG34375	FBgn0085404	-6.14467	-2.24545	1.71641	0.190155	0.324802	other
2R:7825600|7832223	circNA(4,1)	NA	n/a	-5.80824	2.29124	1.70273	0.191931	0.327619	other
2R:5852946|5855682	circDPR12(4,7)	dpr12	FBgn0085414	-5.34137	1.68114	1.70015	0.192269	0.327981	other
2R:9532346|9532984	circBRP(20,21)	brp	FBgn0259246	-5.24413	1.5829	1.69566	0.192857	0.328153	other
2R:8674647|8682021	circACSL(7,19)	Acsl	FBgn0263120	-4.95871	1.33618	1.69259	0.19326	0.328153	other
3R:22278352|22285701	circSKIP(10,17)	SKIP	FBgn0051163	-5.77798	2.23874	1.69054	0.193529	0.328153	other
3L:3228622|3229779	circLARP4B(6,7)	Larp4B	FBgn0035424	-5.58849	1.93005	1.69004	0.193596	0.328153	other
X:3155927|3156464	circN(3,4)	N	FBgn0004647	-3.93712	0.871342	1.6874	0.193944	0.328153	other
2R:19472822|19473967	circPAR-1(15,20)	par-1	FBgn0260934	-6.14989	-2.20744	1.68253	0.194588	0.328153	other
3R:27968927|27969827	circBETATUB97EF(3,5)	betaTub97EF	FBgn0003890	-6.14989	-2.20744	1.68253	0.194588	0.328153	other
2L:5013755|5015984	circVKG(4,5)	vkg	FBgn0016075	-6.15013	-2.20579	1.68212	0.194643	0.328153	other
3L:1716209|1720169	circDRPR(2,12)	drpr	FBgn0027594	-6.15013	-2.20579	1.68212	0.194643	0.328153	other
3L:9499022|9499214	circPATH(6,7)	path	FBgn0036007	-6.15013	-2.20579	1.68212	0.194643	0.328153	other
3R:12515144|12518319	circOCTBETA3R(4,5)	Octbeta3R	FBgn0250910	-6.15013	-2.20579	1.68212	0.194643	0.328153	other
3R:16282081|16289839	circGISH(11,13)	gish	FBgn0250823	-6.15013	-2.20579	1.68212	0.194643	0.328153	other
3R:18768660|18769113	circCG7720(8,10)	CG7720	FBgn0038652	-6.15013	-2.20579	1.68212	0.194643	0.328153	other
3R:29896698|29897645	circCG31038(7,10)	CG31038	FBgn0051038	-6.15013	-2.20579	1.68212	0.194643	0.328153	other
3R:30067075|30082321	circSIMA(3,8)	sima	FBgn0266411	-6.15013	-2.20579	1.68212	0.194643	0.328153	other
3R:5596861|5598342	circKRA(3,6)	kra	FBgn0250753	-6.15013	-2.20579	1.68212	0.194643	0.328153	other
4:902826|903471	circUNC-13(32,33)	unc-13	FBgn0025726	-6.15013	-2.20579	1.68212	0.194643	0.328153	other
X:477607|479509	circNA(3,3)	NA	n/a	-6.15013	-2.20579	1.68212	0.194643	0.328153	other
3R:21350950|21351886	circMOD(MDG4)(1,3)	mod(mdg4)	FBgn0002781	-5.3013	1.63855	1.68005	0.194918	0.328403	other
3R:17331018|17332709	circBEAT-IIA(4,5)	beat-IIa	FBgn0038498	-5.19788	1.54934	1.67504	0.195585	0.329065	other
2R:12999277|13004383	circSU(Z)2(3,6)	Su(z)2	FBgn0265623	-4.63728	-1.11047	1.6748	0.195617	0.329065	other
X:4081354|4086250	circCG43689(6,13)	CG43689	FBgn0263772	-5.34338	1.66917	1.67425	0.195691	0.329065	other
2R:14176406|14181568	circCG(6,23)	cg	FBgn0000289	-4.87603	1.25355	1.666	0.196796	0.330708	other
2R:13444428|13445590	circCNN(13,16)	cnn	FBgn0013765	-4.69456	1.13359	1.66241	0.197278	0.331124	other
2L:20903016|20903559	circNA(NA,NA)	NA	FBgn0032901,FBgn0263996	-4.67683	1.12333	1.66226	0.197298	0.331124	other
3L:5937399|5938006	circCG33993(6,7)	CG33993	FBgn0053993	-5.22015	-1.57899	1.661	0.197468	0.331195	other
X:2379042|2381944	circPSGEF(17,21)	PsGEF	FBgn0264598	-5.81464	2.26324	1.65852	0.197803	0.331543	other
3R:24403215|24405429	circNACHRALPHA1(3,5)	nAChRalpha1	FBgn0000036	-5.48284	-1.8368	1.65327	0.198515	0.331791	other
3L:4642677|4647024	circAXO(6,11)	axo	FBgn0262870	-5.7363	-2.21639	1.65162	0.198739	0.331791	other
3R:3584980|3586985	circPARP(4,6)	Parp	FBgn0010247	-5.70324	-2.1571	1.6506	0.198877	0.331791	other
3L:4609044|4612889	circSRC64B(NA,9)	Src64B	FBgn0262733	-5.48046	-1.83206	1.64754	0.199295	0.331791	other
3L:14199945|14200807	circNUF(3,6)	nuf	FBgn0013718	-4.19861	-0.932127	1.6454	0.199586	0.331791	other
3L:17602675|17603383	circEIP74EF(10,10)	Eip74EF	FBgn0000567	-6.15652	-2.15901	1.64165	0.200099	0.331791	other
3L:5763048|5763776	circCG10576(4,5)	CG10576	FBgn0035630	-6.15652	-2.15901	1.64165	0.200099	0.331791	other
3L:7616108|7617602	circPURA(6,7)	Pura	FBgn0035802	-6.15652	-2.15901	1.64165	0.200099	0.331791	other
3L:7931755|7933234	circSYD(14,18)	syd	FBgn0024187	-6.15652	-2.15901	1.64165	0.200099	0.331791	other
3R:5574253|5575925	circCRMP(2,8)	CRMP	FBgn0023023	-6.15652	-2.15901	1.64165	0.200099	0.331791	other
3R:7672952|7675462	circNLG1(8,9)	Nlg1	FBgn0051146	-6.15652	-2.15901	1.64165	0.200099	0.331791	other
4:1095576|1102099	circSV(4,7)	sv	FBgn0005561	-6.15652	-2.15901	1.64165	0.200099	0.331791	other
4:1233129|1255998	circCADPS(3,23)	Cadps	FBgn0053653	-6.15652	-2.15901	1.64165	0.200099	0.331791	other
X:11435383|11436396	circEVI5(5,7)	Evi5	FBgn0262740	-6.15652	-2.15901	1.64165	0.200099	0.331791	other
X:18795511|18797469	circBNB(2,7)	bnb	FBgn0001090	-6.15652	-2.15901	1.64165	0.200099	0.331791	other
X:8585810|8586245	circCG12065(8,9)	CG12065	FBgn0030052	-6.15652	-2.15901	1.64165	0.200099	0.331791	other
3R:24012983|24013628	circKRT95D(11,12)	KrT95D	FBgn0020647	-4.95993	1.31628	1.64149	0.200122	0.331791	other
3R:17057419|17058704	circDAD(5,5)	Dad	FBgn0020493	-4.48549	1.02135	1.63975	0.200359	0.331973	other
2L:8928060|8928743	circCG34398(12,12)	CG34398	FBgn0085427	-6.15855	-2.144	1.6287	0.201882	0.332796	other
2R:13868156|13868349	circSHOT(8,8)	shot	FBgn0013733	-6.15855	-2.144	1.6287	0.201882	0.332796	other
3L:2439499|2461268	circSVIL(15,25)	Svil	FBgn0266696	-6.15855	-2.144	1.6287	0.201882	0.332796	other
3R:19311816|19316072	circDL(5,6)	Dl	FBgn0000463	-6.15855	-2.144	1.6287	0.201882	0.332796	other
2L:14610684|14611916	circOSP(10,11)	osp	FBgn0003016	-5.70229	-2.1396	1.6265	0.202187	0.332796	other
3R:24687187|24699426	circSLO(14,25)	slo	FBgn0003429	-5.59743	1.89986	1.62543	0.202336	0.332796	other
2R:19211856|19212276	circHPPY(3,3)	hppy	FBgn0263395	-4.61071	1.06719	1.62335	0.202626	0.332796	other
X:10105655|10114671	circRHOU(NA,1)	RhoU	FBgn0083940	-5.80689	2.22901	1.61754	0.203436	0.332796	other
2R:11583015|11592175	circTOU(11,23)	tou	FBgn0033636	-5.36825	1.65372	1.61689	0.203526	0.332796	other
2L:10254747|10255757	circCG5676(1,3)	CG5676	FBgn0032200	-6.16059	-2.12895	1.61583	0.203674	0.332796	other
2L:12240868|12241780	circBRU1(5,5)	bru1	FBgn0000114	-6.16059	-2.12895	1.61583	0.203674	0.332796	other
2L:14076580|14077198	circNACHRALPHA5(8,9)	nAChRalpha5	FBgn0028875	-6.16059	-2.12895	1.61583	0.203674	0.332796	other
2R:11583015|11587138	circTOU(11,12)	tou	FBgn0033636	-6.16059	-2.12895	1.61583	0.203674	0.332796	other
2R:20327867|20330341	circCG8929(3,9)	CG8929	FBgn0034504	-6.16059	-2.12895	1.61583	0.203674	0.332796	other
2R:7483413|7486167	circWECH(4,8)	wech	FBgn0259745	-6.16059	-2.12895	1.61583	0.203674	0.332796	other
3L:22471867|22473291	circCG11426(2,2)	CG11426	FBgn0037166	-6.16059	-2.12895	1.61583	0.203674	0.332796	other
3L:2923556|2925476	circSHAB(6,8)	Shab	FBgn0262593	-6.16059	-2.12895	1.61583	0.203674	0.332796	other
3R:12081841|12082881	circATP8B(NA,23)	ATP8B	FBgn0037989	-6.16059	-2.12895	1.61583	0.203674	0.332796	other
3R:19141412|19142273	circPPCS(2,4)	Ppcs	FBgn0261285	-6.16059	-2.12895	1.61583	0.203674	0.332796	other
X:13750316|13752022	circPDCD4(3,5)	Pdcd4	FBgn0030520	-6.16059	-2.12895	1.61583	0.203674	0.332796	other
X:2380759|2385733	circPSGEF(21,24)	PsGEF	FBgn0264598	-6.16059	-2.12895	1.61583	0.203674	0.332796	other
X:3781655|3784706	circTLK(16,18)	Tlk	FBgn0283657	-6.16059	-2.12895	1.61583	0.203674	0.332796	other
2L:3683867|3684633	circDRGX(5,6)	Drgx	FBgn0085369	-5.35026	1.64253	1.61443	0.20387	0.332907	other
X:10224919|10226655	circCG34408(9,13)	CG34408	FBgn0085437	-5.8215	2.23473	1.61236	0.20416	0.333171	other
3R:17475080|17498548	circDSCAM3(3,37)	Dscam3	FBgn0261046	-5.33547	1.61782	1.60194	0.205628	0.335162	other
2R:9667365|9667774	circMMP2(8,9)	Mmp2	FBgn0033438	-3.88968	-0.839812	1.60111	0.205746	0.335162	other
2R:17522853|17523571	circPATRONIN(9,10)	Patronin	FBgn0263197	-5.60194	1.90533	1.60096	0.205767	0.335162	other
2R:4560361|4563081	circSTLK(2,3)	Stlk	FBgn0046692	-5.47117	1.73833	1.59903	0.206041	0.335397	other
X:16466495|16481499	circPARA(4,11)	para	FBgn0285944	-5.60352	1.89983	1.58968	0.207371	0.337352	other
3R:14568664|14569365	circNA(3,2)	NA	n/a	-3.30836	-0.725154	1.5838	0.208214	0.338511	other
X:7926649|7930315	circMAHE(2,4)	mahe	FBgn0029979	-3.68777	0.787572	1.57566	0.209387	0.340204	other
X:12318043|12319427	circTEN-A(26,26)	Ten-a	FBgn0267001	-5.8003	2.18846	1.56686	0.210664	0.342066	other
X:21060492|21061557	circBVES(3,3)	bves	FBgn0031150	-4.25859	0.913845	1.56093	0.211529	0.343256	other
2L:8176573|8182049	circPIEZO(11,21)	Piezo	FBgn0264953	-5.48729	1.72487	1.55856	0.211876	0.343603	other
X:2384239|2385733	circPSGEF(23,24)	PsGEF	FBgn0264598	-3.14853	0.691554	1.55555	0.212318	0.344106	other
3R:13095235|13098986	circTIMEOUT(5,6)	timeout	FBgn0038118	-5.80248	2.17877	1.55223	0.212807	0.344469	other
3R:4795737|4797067	circCTRIP(9,12)	ctrip	FBgn0260794	-5.80248	2.17877	1.55223	0.212807	0.344469	other
2L:16749056|16750490	circBUGZ(9,12)	BuGZ	FBgn0032600	-3.70922	-0.78901	1.54602	0.213723	0.345737	other
2L:5077535|5079574	circPGANT5(6,9)	Pgant5	FBgn0031681	-5.5019	1.72392	1.54155	0.214387	0.346595	other
2L:20069048|20069514	circBWA(2,3)	bwa	FBgn0045064	-5.15651	1.4373	1.53497	0.215368	0.347963	other
X:10796793|10799924	circIMP(4,9)	Imp	FBgn0285926	-5.24801	1.5084	1.52374	0.217054	0.35047	other
X:11971459|11972243	circCAC(30,31)	cac	FBgn0263111	-5.83495	2.17572	1.52179	0.217349	0.350552	other
2R:7686544|7686954	circLRR(22,25)	LRR	FBgn0033212	-5.83511	2.17499	1.52073	0.21751	0.350552	other
3R:26256933|26257375	circALD(6,7)	Ald	FBgn0000064	-5.83511	2.17499	1.52073	0.21751	0.350552	other
2R:19176248|19176743	circCG10737(20,23)	CG10737	FBgn0034420	-5.82358	2.15609	1.50582	0.219777	0.353987	other
3R:18009948|18010574	circCPO(14,15)	cpo	FBgn0263995	-5.72352	-2.08536	1.49297	0.221756	0.356953	other
4:1247102|1248836	circCADPS(18,20)	Cadps	FBgn0053653	-5.21042	1.46525	1.48917	0.222345	0.357679	other
3L:12696500|12697003	circMIRR(2,2)	mirr	FBgn0014343	-4.00467	0.831396	1.487	0.222682	0.358	other
3L:24728297|24734187	circSCRO(3,5)	scro	FBgn0028993	-5.49891	1.70203	1.48431	0.223101	0.358452	other
3R:28333709|28334707	circLARP(11,11)	larp	FBgn0261618	-3.35192	-0.709074	1.47961	0.223836	0.359122	other
3R:5884665|5887285	circSIDE-III(10,14)	side-III	FBgn0083949	-5.31817	1.55312	1.4795	0.223853	0.359122	other
3L:23873610|23874431	circCG40470(2,4)	CG40470	FBgn0058470	-4.93487	-1.25556	1.47899	0.223933	0.359122	other
3R:7191389|7192131	circLAP(5,8)	lap	FBgn0086372	-5.11952	1.38367	1.47536	0.224502	0.359812	other
2L:11366344|11372722	circSALR(4,8)	salr	FBgn0000287	-5.8154	2.12248	1.4672	0.225787	0.361649	other
2R:8674647|8676607	circACSL(7,11)	Acsl	FBgn0263120	-4.34273	0.907241	1.46464	0.226194	0.362077	other
3R:10004656|10008854	circMICAL(8,9)	Mical	FBgn0053208	-5.41452	-1.62908	1.45909	0.227075	0.363143	other
2L:7916533|7918069	circSNOO(NA,NA)	Snoo	FBgn0085450	-5.49373	1.68347	1.45869	0.227139	0.363143	other
4:925083|926661	circEIF4G1(10,13)	eIF4G1	FBgn0023213	-4.50774	0.966603	1.45287	0.228068	0.364404	other
4:85712|87166	circPAN(11,13)	pan	FBgn0085432	-5.5044	1.68484	1.45011	0.22851	0.364886	other
3R:30479119|30479780	circPH4ALPHAEFB(3,4)	PH4alphaEFB	FBgn0039776	-4.88968	1.18027	1.44675	0.22905	0.365524	other
3L:14864837|14870860	circCG17839(4,12)	CG17839	FBgn0036454	-5.66649	1.86702	1.43617	0.230761	0.368027	other
3L:18887061|18887746	circCG3961(11,12)	CG3961	FBgn0036821	-5.84812	2.11628	1.43432	0.23106	0.368279	other
2L:21253555|21256046	circHR39(6,9)	Hr39	FBgn0261239	-5.84844	2.11478	1.43222	0.231403	0.368598	other
3L:21392332|21394047	circRGN(NA,NA)	rgn	FBgn0261258	-5.8353	2.10385	1.42872	0.231973	0.369281	other
2L:18776149|18780331	circHAM(6,8)	ham	FBgn0045852	-5.52462	-1.73639	1.42779	0.232126	0.369297	other
3L:1718706|1720169	circDRPR(11,12)	drpr	FBgn0027594	-5.77079	-2.08767	1.42166	0.233131	0.369927	other
2L:5976611|5979704	circCHIC(6,7)	chic	FBgn0000308	-5.28184	1.46151	1.39992	0.236737	0.369927	other
3L:2459591|2461268	circSVIL(23,25)	Svil	FBgn0266696	-5.73746	-2.0327	1.3992	0.236857	0.369927	other
3R:17966473|17967828	circCPO(8,8)	cpo	FBgn0263995	-3.95261	0.791096	1.38818	0.238712	0.369927	other
2R:11897109|11903411	circMCPH1(4,10)	MCPH1	FBgn0260959	-5.51509	1.653	1.38703	0.238908	0.369927	other
2R:1076635|1080441	circRL(7,10)	rl	FBgn0003256	-5.34733	-1.54172	1.3648	0.242707	0.369927	other
2L:10096914|10098010	circCG44153(15,16)	CG44153	FBgn0265002	-6.21176	1.76345	1.3637	0.242897	0.369927	other
2L:11802905|11806157	circCROL(13,15)	crol	FBgn0020309	-6.21176	1.76345	1.3637	0.242897	0.369927	other
2L:18203666|18215846	circCG42750(10,15)	CG42750	FBgn0261804	-6.21176	1.76345	1.3637	0.242897	0.369927	other
2L:18541185|18543715	circPDE11(16,18)	Pde11	FBgn0085370	-6.21176	1.76345	1.3637	0.242897	0.369927	other
2L:18963993|18965589	circNAK(8,11)	Nak	FBgn0015772	-6.21176	1.76345	1.3637	0.242897	0.369927	other
2L:336018|338118	circPLC21C(7,10)	Plc21C	FBgn0004611	-6.21176	1.76345	1.3637	0.242897	0.369927	other
2L:3916781|3989800	circFRED(6,11)	fred	FBgn0051774	-6.21176	1.76345	1.3637	0.242897	0.369927	other
2L:6572196|6587143	circCG11319(4,18)	CG11319	FBgn0031835	-6.21176	1.76345	1.3637	0.242897	0.369927	other
2L:6575849|6576366	circCG11319(9,11)	CG11319	FBgn0031835	-6.21176	1.76345	1.3637	0.242897	0.369927	other
2R:13870840|13874459	circSHOT(13,18)	shot	FBgn0013733	-6.21176	1.76345	1.3637	0.242897	0.369927	other
2R:13871294|13882547	circSHOT(14,21)	shot	FBgn0013733	-6.21176	1.76345	1.3637	0.242897	0.369927	other
2R:14552912|14565073	circTTV(3,7)	ttv	FBgn0265974	-6.21176	1.76345	1.3637	0.242897	0.369927	other
2R:18285237|18288630	circSBB(11,13)	sbb	FBgn0285917	-6.21176	1.76345	1.3637	0.242897	0.369927	other
2R:21324189|21325647	circDOM(2,4)	dom	FBgn0020306	-6.21176	1.76345	1.3637	0.242897	0.369927	other
2R:5307414|5320615	circSXC(3,8)	sxc	FBgn0261403	-6.21176	1.76345	1.3637	0.242897	0.369927	other
2R:5767285|5768060	circGP210(11,14)	Gp210	FBgn0266580	-6.21176	1.76345	1.3637	0.242897	0.369927	other
2R:6009063|6009501	circSRC42A(5,7)	Src42A	FBgn0264959	-6.21176	1.76345	1.3637	0.242897	0.369927	other
2R:9917938|9922003	circMEF2(6,14)	Mef2	FBgn0011656	-6.21176	1.76345	1.3637	0.242897	0.369927	other
3L:11541778|11542834	circMOB2(8,8)	Mob2	FBgn0259481	-6.21176	1.76345	1.3637	0.242897	0.369927	other
3L:14595890|14596075	circHGTX(3,3)	HGTX	FBgn0040318	-6.21176	1.76345	1.3637	0.242897	0.369927	other
3L:14903876|14904980	circDCX-EMAP(1,1)	DCX-EMAP	FBgn0259099	-6.21176	1.76345	1.3637	0.242897	0.369927	other
3L:1723580|1724225	circDRPR(13,15)	drpr	FBgn0027594	-6.21176	1.76345	1.3637	0.242897	0.369927	other
3L:17721809|17723285	circCCN(5,6)	Ccn	FBgn0052183	-6.21176	1.76345	1.3637	0.242897	0.369927	other
3L:19878833|19881132	circUSP32(10,16)	Usp32	FBgn0036913	-6.21176	1.76345	1.3637	0.242897	0.369927	other
3L:27971759|27973858	circCG17514(1,1)	CG17514	FBgn0039959	-6.21176	1.76345	1.3637	0.242897	0.369927	other
3L:6570878|6572122	circJV(5,6)	jv	FBgn0263973	-6.21176	1.76345	1.3637	0.242897	0.369927	other
3R:16569140|16569682	circCG42342(17,18)	CG42342	FBgn0259244	-6.21176	1.76345	1.3637	0.242897	0.369927	other
3R:17694136|17716934	circOSA(4,18)	osa	FBgn0261885	-6.21176	1.76345	1.3637	0.242897	0.369927	other
3R:31160958|31166459	circSTOPS(2,6)	stops	FBgn0086704	-6.21176	1.76345	1.3637	0.242897	0.369927	other
3R:4741852|4744665	circTACC(15,16)	tacc	FBgn0026620	-6.21176	1.76345	1.3637	0.242897	0.369927	other
3R:5295641|5299573	circMTD(20,27)	mtd	FBgn0013576	-6.21176	1.76345	1.3637	0.242897	0.369927	other
3R:5884665|5885024	circSIDE-III(10,11)	side-III	FBgn0083949	-6.21176	1.76345	1.3637	0.242897	0.369927	other
4:480035|480691	circASATOR(13,14)	Asator	FBgn0039908	-6.21176	1.76345	1.3637	0.242897	0.369927	other
X:18375249|18376394	circCREBB(13,14)	CrebB	FBgn0265784	-6.21176	1.76345	1.3637	0.242897	0.369927	other
X:2790059|2793128	circKIRRE(13,5)	kirre	FBgn0028369	-6.21176	1.76345	1.3637	0.242897	0.369927	other
X:8181045|8181517	circSDT(6,6)	sdt	FBgn0261873	-6.21176	1.76345	1.3637	0.242897	0.369927	other
X:9326749|9355178	circCG34449(2,15)	CG34449	FBgn0085478	-6.21176	1.76345	1.3637	0.242897	0.369927	other
3L:27287455|27288282	circDBP80(NA,NA)	Dbp80	FBgn0024804	-5.74293	-2.01131	1.36267	0.243075	0.369927	other
2L:12625455|12627183	circNUB(7,7)	nub	FBgn0085424	-6.21194	1.76179	1.36257	0.243092	0.369927	other
2L:21384455|21385397	circNRV3(6,7)	nrv3	FBgn0032946	-6.21194	1.76179	1.36257	0.243092	0.369927	other
2R:10489362|10491051	circLOLA(NA,3)	lola	FBgn0283521	-6.21194	1.76179	1.36257	0.243092	0.369927	other
2R:10706312|10717401	circSTAN(4,6)	stan	FBgn0024836	-6.21194	1.76179	1.36257	0.243092	0.369927	other
2R:17010887|17012708	circEHBP1(9,13)	Ehbp1	FBgn0034180	-6.21194	1.76179	1.36257	0.243092	0.369927	other
2R:19216421|19217041	circHPPY(4,5)	hppy	FBgn0263395	-6.21194	1.76179	1.36257	0.243092	0.369927	other
2R:3900797|3901330	circUEX(2,2)	uex	FBgn0262124	-6.21194	1.76179	1.36257	0.243092	0.369927	other
2R:432293|439012	circCG45781(3,4)	CG45781	FBgn0267428	-6.21194	1.76179	1.36257	0.243092	0.369927	other
3L:2540977|2541403	circSPN(22,22)	Spn	FBgn0010905	-6.21194	1.76179	1.36257	0.243092	0.369927	other
3R:14324560|14326289	circAFTI(4,6)	Afti	FBgn0038223	-6.21194	1.76179	1.36257	0.243092	0.369927	other
3R:28075677|28078632	circTRV(6,8)	trv	FBgn0085391	-6.21194	1.76179	1.36257	0.243092	0.369927	other
3R:8153258|8168117	circGRN(4,8)	grn	FBgn0001138	-6.21194	1.76179	1.36257	0.243092	0.369927	other
4:503851|523104	circZFH2(2,4)	zfh2	FBgn0004607	-6.21194	1.76179	1.36257	0.243092	0.369927	other
4:94423|99475	circPAN(15,19)	pan	FBgn0085432	-6.21194	1.76179	1.36257	0.243092	0.369927	other
4:992066|997883	circTOY(2,4)	toy	FBgn0019650	-6.21194	1.76179	1.36257	0.243092	0.369927	other
X:14946271|14946481	circPDGY(5,5)	pdgy	FBgn0027601	-6.21194	1.76179	1.36257	0.243092	0.369927	other
X:15012617|15018925	circHIW(6,11)	hiw	FBgn0030600	-6.21194	1.76179	1.36257	0.243092	0.369927	other
2L:22688006|22688609	circCG40006(5,6)	CG40006	FBgn0058006	-5.56062	-1.71669	1.35931	0.243657	0.369927	other
X:8999380|9002117	circRDGA(6,8)	rdgA	FBgn0261549	-5.74499	-2.00508	1.35156	0.245006	0.369927	other
2L:15087917|15088430	circCG15270(6,7)	CG15270	FBgn0028879	-6.21374	1.74525	1.3513	0.245052	0.369927	other
2L:18187212|18215846	circCG42750(5,15)	CG42750	FBgn0261804	-6.21374	1.74525	1.3513	0.245052	0.369927	other
2L:6301154|6303850	circDDR(13,15)	Ddr	FBgn0053531	-6.21374	1.74525	1.3513	0.245052	0.369927	other
2R:11385556|11387066	circSPRT(2,3)	sprt	FBgn0082585	-6.21374	1.74525	1.3513	0.245052	0.369927	other
2R:19537776|19538211	circSM(9,11)	sm	FBgn0003435	-6.21374	1.74525	1.3513	0.245052	0.369927	other
3L:1716227|1718153	circDRPR(2,10)	drpr	FBgn0027594	-6.21374	1.74525	1.3513	0.245052	0.369927	other
3L:1924273|1925522	circDBX(2,4)	Dbx	FBgn0261723	-6.21374	1.74525	1.3513	0.245052	0.369927	other
3L:19381372|19386125	circCG32206(11,13)	CG32206	FBgn0052206	-6.21374	1.74525	1.3513	0.245052	0.369927	other
3L:20494663|20516132	circNA(5,5)	NA	n/a	-6.21374	1.74525	1.3513	0.245052	0.369927	other
3L:2633538|2633809	circNA(NA,NA)	NA	FBgn0035357,FBgn0250911	-6.21374	1.74525	1.3513	0.245052	0.369927	other
3L:9843232|9845439	circRASGAP1(4,5)	RasGAP1	FBgn0004390	-6.21374	1.74525	1.3513	0.245052	0.369927	other
3R:10291100|10292713	circCG43143(5,8)	CG43143	FBgn0262617	-6.21374	1.74525	1.3513	0.245052	0.369927	other
3R:13756376|13760362	circCG34383(12,21)	CG34383	FBgn0085412	-6.21374	1.74525	1.3513	0.245052	0.369927	other
3R:25705931|25709517	circLPR2(8,11)	LpR2	FBgn0051092	-6.21374	1.74525	1.3513	0.245052	0.369927	other
3R:6896178|6898538	circNA(NA,2)	NA	n/a	-6.21374	1.74525	1.3513	0.245052	0.369927	other
3R:7603104|7605468	circNLG3(12,13)	Nlg3	FBgn0083963	-6.21374	1.74525	1.3513	0.245052	0.369927	other
3R:7858938|7865761	circCG17816(5,14)	CG17816	FBgn0037525	-6.21374	1.74525	1.3513	0.245052	0.369927	other
3R:9110201|9111945	circPUM(NA,NA)	pum	FBgn0003165	-6.21374	1.74525	1.3513	0.245052	0.369927	other
X:11394223|11398822	circDLG1(23,30)	dlg1	FBgn0001624	-6.21374	1.74525	1.3513	0.245052	0.369927	other
X:14990320|15000828	circEAG(6,20)	eag	FBgn0000535	-6.21374	1.74525	1.3513	0.245052	0.369927	other
X:15577114|15578077	circCERV(1,4)	cerv	FBgn0030657	-6.21374	1.74525	1.3513	0.245052	0.369927	other
X:17684115|17684682	circCHAS(7,8)	chas	FBgn0263258	-6.21374	1.74525	1.3513	0.245052	0.369927	other
X:271088|274528	circEWG(6,17)	ewg	FBgn0005427	-6.21374	1.74525	1.3513	0.245052	0.369927	other
X:3245073|3246685	circDNC(5,6)	dnc	FBgn0000479	-6.21374	1.74525	1.3513	0.245052	0.369927	other
X:9333384|9355178	circCG34449(7,15)	CG34449	FBgn0085478	-6.21374	1.74525	1.3513	0.245052	0.369927	other
2R:12999799|13004383	circSU(Z)2(4,6)	Su(z)2	FBgn0265623	-5.74542	-2.0039	1.34894	0.245464	0.370334	other
2R:15874323|15876244	circSLI(5,7)	sli	FBgn0264089	-5.75004	-2.00567	1.34432	0.246273	0.371339	other
3R:19087405|19088300	circCDI(10,10)	cdi	FBgn0004876	-3.08177	0.63475	1.33957	0.247109	0.372384	other
X:2672914|2673618	circSGG(32,33)	sgg	FBgn0003371	-5.00711	1.22014	1.33512	0.247896	0.373353	other
3R:12683137|12688121	circKAR(3,6)	kar	FBgn0001296	-4.63179	0.975497	1.33335	0.248211	0.373611	other
3R:4269584|4270354	circCG9766(1,3)	CG9766	FBgn0037229	-5.53759	1.62694	1.32236	0.250169	0.376339	other
2L:13633394|13634473	circKUZ(8,10)	kuz	FBgn0259984	-5.15763	1.32304	1.31565	0.251374	0.377705	other
3L:6180849|6187972	circNA(3,1)	NA	n/a	-5.75005	-1.98309	1.31551	0.251399	0.377705	other
3L:20255898|20256638	circRDGC(4,4)	rdgC	FBgn0265959	-5.51731	1.60967	1.31488	0.251512	0.377705	other
3L:167476|168850	circP130CAS(3,4)	p130CAS	FBgn0035101	-5.83916	2.01515	1.31407	0.251659	0.377707	other
2R:19216421|19218194	circHPPY(4,7)	hppy	FBgn0263395	-4.05065	0.786559	1.30976	0.252439	0.378658	other
2L:6206210|6206867	circSMAL(9,10)	smal	FBgn0085409	-5.16582	1.3352	1.30564	0.253185	0.379558	other
X:6483794|6485527	circCG42340(6,9)	CG42340	FBgn0259242	-5.53734	1.61314	1.30109	0.254015	0.380583	other
3L:16066023|16068943	circMBS(17,20)	Mbs	FBgn0005536	-5.29264	1.41082	1.297	0.254763	0.381483	other
2R:23665294|23666035	circPDE8(6,7)	Pde8	FBgn0266377	-5.53771	1.60364	1.28593	0.256799	0.384115	other
2L:8662439|8663251	circSEMA1A(22,25)	Sema1a	FBgn0011259	-4.27427	-0.833155	1.28584	0.256816	0.384115	other
3R:5873417|5892989	circSIDE-III(4,17)	side-III	FBgn0083949	-5.68414	1.79237	1.27808	0.258256	0.384685	other
2R:17359306|17362097	circMBL(11,16)	mbl	FBgn0265487	-5.87519	1.9888	1.27093	0.259593	0.384685	other
4:1016376|1023680	circPLEXA(10,12)	PlexA	FBgn0025741	-5.87519	1.9888	1.27093	0.259593	0.384685	other
2L:15650173|15652098	circCG4587(9,13)	CG4587	FBgn0028863	-6.22753	1.61552	1.26241	0.261196	0.384685	other
2L:18062362|18063932	circRDO(5,6)	rdo	FBgn0243486	-6.22753	1.61552	1.26241	0.261196	0.384685	other
2L:19714889|19715953	circNA(NA,NA)	NA	FBgn0000464,FBgn0267964	-6.22753	1.61552	1.26241	0.261196	0.384685	other
2L:21159007|21160545	circCG9248(3,4)	CG9248	FBgn0032923	-6.22753	1.61552	1.26241	0.261196	0.384685	other
2L:4854398|4866130	circSMOG(2,4)	smog	FBgn0051660	-6.22753	1.61552	1.26241	0.261196	0.384685	other
2L:4870478|4872693	circSMOG(5,12)	smog	FBgn0051660	-6.22753	1.61552	1.26241	0.261196	0.384685	other
2L:7655545|7656463	circSLOB(15,16)	Slob	FBgn0264087	-6.22753	1.61552	1.26241	0.261196	0.384685	other
2R:12999799|13000384	circSU(Z)2(4,5)	Su(z)2	FBgn0265623	-6.22753	1.61552	1.26241	0.261196	0.384685	other
2R:15274539|15275486	circTRPM(21,24)	Trpm	FBgn0265194	-6.22753	1.61552	1.26241	0.261196	0.384685	other
2R:17527214|17528105	circPATRONIN(18,21)	Patronin	FBgn0263197	-6.22753	1.61552	1.26241	0.261196	0.384685	other
2R:20469466|20470578	circSIDE-VIII(14,17)	side-VIII	FBgn0086604	-6.22753	1.61552	1.26241	0.261196	0.384685	other
2R:6151830|6152545	circECR(11,12)	EcR	FBgn0000546	-6.22753	1.61552	1.26241	0.261196	0.384685	other
3L:19371086|19373583	circCG32206(7,9)	CG32206	FBgn0052206	-6.22753	1.61552	1.26241	0.261196	0.384685	other
3L:20379312|20381743	circRHOBTB(6,NA)	RhoBTB	FBgn0036980	-6.22753	1.61552	1.26241	0.261196	0.384685	other
3L:4097507|4098199	circCG14995(10,11)	CG14995	FBgn0035497	-6.22753	1.61552	1.26241	0.261196	0.384685	other
3L:950947|967537	circGLUT1(4,7)	Glut1	FBgn0264574	-6.22753	1.61552	1.26241	0.261196	0.384685	other
3R:11032512|11034925	circSIDE-VI(11,12)	side-VI	FBgn0083950	-6.22753	1.61552	1.26241	0.261196	0.384685	other
3R:27396444|27399286	circSIDE(15,19)	side	FBgn0016061	-6.22753	1.61552	1.26241	0.261196	0.384685	other
3R:6538307|6545973	circDPR11(5,7)	dpr11	FBgn0053202	-6.22753	1.61552	1.26241	0.261196	0.384685	other
3R:7195616|7197659	circLAP(16,19)	lap	FBgn0086372	-6.22753	1.61552	1.26241	0.261196	0.384685	other
X:10650533|10656912	circX11LBETA(NA,NA)	X11Lbeta	FBgn0052677	-6.22753	1.61552	1.26241	0.261196	0.384685	other
X:3147975|3159233	circN(2,5)	N	FBgn0004647	-6.22753	1.61552	1.26241	0.261196	0.384685	other
X:8235589|8237428	circSDT(27,29)	sdt	FBgn0261873	-6.22753	1.61552	1.26241	0.261196	0.384685	other
2R:9124744|9126066	circCG18659(3,5)	CG18659	FBgn0027561	-5.36942	-1.49183	1.26191	0.261289	0.384685	other
3L:22777111|22778824	circSPOCK(8,8)	SPoCk	FBgn0052451	-3.99975	-0.769525	1.26163	0.261343	0.384685	other
2L:10923147|10925510	circDPR2(5,7)	dpr2	FBgn0261871	-5.67473	1.76797	1.25702	0.262216	0.385588	other
4:710917|717929	circEY(5,9)	ey	FBgn0005558	-5.67432	1.76777	1.25682	0.262253	0.385588	other
3R:26661535|26663696	circBEAT-VII(3,7)	beat-VII	FBgn0250908	-5.39287	1.47342	1.25593	0.262423	0.38562	other
2L:19600858|19691197	circLAR(3,NA)	Lar	FBgn0000464	-5.75983	-1.94408	1.25164	0.26324	0.386602	other
3L:23318895|23319474	circALPHA-CAT(1,3)	alpha-Cat	FBgn0010215	-5.61127	-1.69218	1.24468	0.264571	0.388313	other
X:1251172|1252096	circATF3(2,3)	Atf3	FBgn0028550	-5.23497	1.35443	1.24398	0.264704	0.388313	other
X:5761169|5762681	circMAPK-AK2(2,4)	MAPk-Ak2	FBgn0013987	-4.35684	0.840009	1.23801	0.265855	0.389781	other
3R:9444011|9446497	circPS(14,18)	ps	FBgn0261552	-5.22074	-1.36149	1.23452	0.266531	0.390551	other
3R:25564080|25600764	circMSI(4,11)	msi	FBgn0011666	-5.88662	1.98599	1.22867	0.267666	0.391994	other
3R:16166536|16168208	circCG6006(7,9)	CG6006	FBgn0063649	-5.70021	1.77068	1.22619	0.268149	0.39248	other
2R:14067247|14070477	circPROSAP(5,10)	Prosap	FBgn0040752	-5.6761	1.7417	1.21943	0.269473	0.394195	other
X:15892828|15902332	circSHI(8,24)	shi	FBgn0003392	-5.88257	1.9776	1.21802	0.269749	0.394378	other
3L:12642047|12642878	circLNCRNA:CR32111(5,5)	lncRNA:CR32111	FBgn0052111	-5.50632	1.53101	1.20201	0.272919	0.398788	other
X:3781655|3785813	circTLK(16,21)	Tlk	FBgn0283657	-5.5645	-1.62236	1.20114	0.273095	0.398819	other
3L:832042|832975	circSF3B3(5,6)	Sf3b3	FBgn0035162	-5.1578	-1.28133	1.19482	0.274359	0.400441	other
3R:23155809|23156493	circUNK(11,12)	unk	FBgn0004395	-3.44168	0.644677	1.19159	0.275008	0.401163	other
3R:4446425|4447954	circCG31522(9,11)	CG31522	FBgn0051522	-5.43877	-1.48335	1.18624	0.27609	0.402515	other
2R:22834249|22836259	circNA(5,3)	NA	n/a	-5.59577	-1.63055	1.17686	0.277996	0.405067	other
2L:21615103|21615676	circCG2201(3,4)	CG2201	FBgn0032955	-5.56223	-1.60133	1.17389	0.278603	0.405723	other
2R:5120763|5121652	circGUS(5,6)	gus	FBgn0026238	-4.86007	1.03087	1.16743	0.27993	0.407428	other
4:613615|614422	circEPH(6,7)	Eph	FBgn0025936	-5.43155	1.4348	1.16469	0.280496	0.407866	other
2R:8819581|8821932	circSNS(3,4)	sns	FBgn0024189	-4.87627	-1.05076	1.16445	0.280545	0.407866	other
3L:22228997|22231359	circOLF413(7,9)	olf413	FBgn0037153	-5.38889	-1.43825	1.16294	0.280856	0.408089	other
3L:11085429|11085708	circJIL-1(8,9)	JIL-1	FBgn0020412	-5.88342	1.92808	1.16178	0.281097	0.408211	other
2R:15881367|15882935	circSLI(14,16)	sli	FBgn0264089	-5.69166	1.70332	1.14907	0.283743	0.411758	other
3L:20239863|20240532	circCG17233(16,16)	CG17233	FBgn0036958	-5.24231	-1.32682	1.14854	0.283856	0.411758	other
X:7660406|7663554	circCT(6,10)	ct	FBgn0004198	-5.78986	-1.87529	1.12902	0.287984	0.417287	other
3R:7101137|7102097	circALH(13,14)	Alh	FBgn0261238	-4.80893	-1.00038	1.129	0.287989	0.417287	other
3L:8254865|8255618	circDSCAM4(5,7)	Dscam4	FBgn0263219	-5.87533	1.89329	1.12086	0.289733	0.41958	other
3L:14664296|14667741	circDLP(2,5)	dlp	FBgn0041604	-4.95969	1.07926	1.11799	0.290352	0.420242	other
3L:23325642|23326760	circALPHA-CAT(4,6)	alpha-Cat	FBgn0010215	-5.56133	1.51732	1.11339	0.291346	0.421447	other
3R:15671765|15679248	circPXB(2,3)	pxb	FBgn0053207	-5.87869	1.87607	1.10265	0.293684	0.424592	other
3L:22228997|22229422	circOLF413(7,8)	olf413	FBgn0037153	-4.67053	0.900099	1.09499	0.295367	0.426788	other
4:707492|711082	circEY(4,5)	ey	FBgn0005558	-5.91209	1.85734	1.08794	0.296928	0.428612	other
2R:4711814|4712775	circNIPPED-B(14,15)	Nipped-B	FBgn0026401	-2.723	0.534246	1.08776	0.296969	0.428612	other
2L:7648747|7651743	circSLOB(7,13)	Slob	FBgn0264087	-5.91225	1.85647	1.08705	0.297125	0.428612	other
2R:21358817|21366965	circCV-2(3,6)	cv-2	FBgn0000395	-5.39745	-1.3921	1.08596	0.297367	0.428724	other
2L:19409404|19410643	circPAX(7,11)	Pax	FBgn0041789	-5.09454	1.15177	1.07363	0.300128	0.432464	other
3R:30067075|30068420	circSIMA(3,7)	sima	FBgn0266411	-2.51217	0.515208	1.07013	0.300916	0.43336	other
2R:18285237|18287739	circSBB(11,11)	sbb	FBgn0285917	-5.11963	1.16838	1.06718	0.301584	0.433928	other
2L:147349|149226	circCG42399(2,9)	CG42399	FBgn0259818	-5.40432	-1.38224	1.06691	0.301645	0.433928	other
3L:3310520|3310896	circZNT63C(7,8)	ZnT63C	FBgn0035432	-4.41247	0.790249	1.05628	0.304065	0.437155	other
4:953513|955050	circ4E-T(3,7)	4E-T	FBgn0052016	-4.45504	0.804297	1.05558	0.304225	0.437155	other
3L:7602788|7603962	circPURA(3,4)	Pura	FBgn0035802	-5.79931	-1.81329	1.0542	0.304543	0.43737	other
2R:6249412|6250852	circPLD(8,9)	Pld	FBgn0033075	-4.531	-0.83503	1.04921	0.30569	0.438774	other
X:5641893|5643449	circOTOPLA(20,22)	OtopLa	FBgn0259994	-5.03165	1.08302	1.04278	0.307176	0.440585	other
2L:14983950|14992506	circMOL(4,6)	mol	FBgn0086711	-5.25718	-1.26885	1.04229	0.307291	0.440585	other
3L:20190658|20192299	circCG42674(16,16)	CG42674	FBgn0261556	-5.80236	-1.79728	1.03551	0.308868	0.442603	other
2L:20360013|20360812	circRTGEF(9,11)	RtGEF	FBgn0015803	-4.55556	-0.833754	1.03188	0.309718	0.443576	other
X:1309859|1316161	circDAAM(15,16)	DAAM	FBgn0025641	-5.90775	1.8049	1.03059	0.31002	0.443764	other
3R:3849499|3850235	circCG41099(4,5)	CG41099	FBgn0039955	-4.95756	1.03386	1.02942	0.310295	0.443914	other
2L:14196927|14197867	circDYRK2(8,10)	Dyrk2	FBgn0016930	-4.73056	-0.905726	1.01945	0.31265	0.446797	other
2L:6699765|6700619	circTSP(12,15)	Tsp	FBgn0031850	-5.80594	-1.78451	1.01943	0.312655	0.446797	other
2L:20420319|20421117	circARPC2(3,6)	Arpc2	FBgn0032859	-5.91097	1.78765	1.01342	0.314085	0.448462	other
3R:30816875|30818207	circCINDR(3,6)	cindr	FBgn0027598	-5.44693	1.34081	1.0107	0.314736	0.448462	other
3R:15295113|15295544	circTM1(17,20)	Tm1	FBgn0003721	-4.64729	-0.865986	1.00959	0.315	0.448462	other
3L:12851309|12852277	circWBP2(4,6)	Wbp2	FBgn0036318	-4.38221	-0.764875	1.00739	0.315528	0.448462	other
2R:21363699|21366965	circCV-2(5,6)	cv-2	FBgn0000395	-5.8082	-1.77276	1.00539	0.316009	0.448462	other
2L:5041689|5042890	circCG31650(2,6)	CG31650	FBgn0031673	-5.6941	1.59024	1.00394	0.316359	0.448462	other
3L:19010595|19011058	circNKD(5,5)	nkd	FBgn0002945	-4.01847	-0.686458	1.00207	0.31681	0.448462	other
2R:14150226|14151926	circRCD1(6,9)	Rcd1	FBgn0033897	-3.80129	0.641337	0.996204	0.318231	0.448462	other
2L:1191403|1192625	circCG5001(4,9)	CG5001	FBgn0031322	-5.81059	-1.76406	0.995199	0.318475	0.448462	other
2L:19701224|19702034	circLAR(NA,6)	Lar	FBgn0000464	-6.22284	-1.53871	0.994466	0.318653	0.448462	other
2L:22307203|22312038	circNA(NA,4)	NA	n/a	-6.22284	-1.53871	0.994466	0.318653	0.448462	other
2R:10532039|10541657	circLOLA(25,1)	lola	FBgn0283521	-6.22284	-1.53871	0.994466	0.318653	0.448462	other
2R:14177175|14179931	circCG(8,21)	cg	FBgn0000289	-6.22284	-1.53871	0.994466	0.318653	0.448462	other
2R:19459795|19471736	circPAR-1(1,14)	par-1	FBgn0260934	-6.22284	-1.53871	0.994466	0.318653	0.448462	other
2R:22823437|22824744	circCG42284(2,5)	CG42284	FBgn0259179	-6.22284	-1.53871	0.994466	0.318653	0.448462	other
2R:23675355|23675988	circPDE8(18,20)	Pde8	FBgn0266377	-6.22284	-1.53871	0.994466	0.318653	0.448462	other
2R:6929073|6930098	circMIM(11,14)	mim	FBgn0053558	-6.22284	-1.53871	0.994466	0.318653	0.448462	other
2R:8674647|8674871	circACSL(7,7)	Acsl	FBgn0263120	-6.22284	-1.53871	0.994466	0.318653	0.448462	other
3L:12851387|12852277	circWBP2(4,6)	Wbp2	FBgn0036318	-6.22284	-1.53871	0.994466	0.318653	0.448462	other
3L:16896804|16897628	circLMPT(13,14)	Lmpt	FBgn0261565	-6.22284	-1.53871	0.994466	0.318653	0.448462	other
3L:19949262|19949605	circAC76E(2,2)	Ac76E	FBgn0004852	-6.22284	-1.53871	0.994466	0.318653	0.448462	other
3L:2940781|2941624	circSHAB(9,9)	Shab	FBgn0262593	-6.22284	-1.53871	0.994466	0.318653	0.448462	other
3R:13092737|13095420	circTIMEOUT(3,5)	timeout	FBgn0038118	-6.22284	-1.53871	0.994466	0.318653	0.448462	other
3R:17088342|17091394	circCAL1(1,2)	cal1	FBgn0038478	-6.22284	-1.53871	0.994466	0.318653	0.448462	other
3R:20962215|20966613	circATPALPHA(6,11)	Atpalpha	FBgn0002921	-6.22284	-1.53871	0.994466	0.318653	0.448462	other
3R:26597647|26598712	circSCRIB(41,42)	scrib	FBgn0263289	-6.22284	-1.53871	0.994466	0.318653	0.448462	other
3R:31184218|31185094	circMESH(11,12)	mesh	FBgn0051004	-6.22284	-1.53871	0.994466	0.318653	0.448462	other
X:3147975|3156464	circN(2,4)	N	FBgn0004647	-6.22284	-1.53871	0.994466	0.318653	0.448462	other
2R:19407841|19408593	circHTS(10,13)	hts	FBgn0263391	-5.36431	1.2784	0.990101	0.319718	0.449716	other
2L:17372565|17374748	circLRCH(4,8)	Lrch	FBgn0032633	-5.62697	-1.52487	0.987746	0.320294	0.450055	other
2R:20895711|20896770	circOTP(5,7)	otp	FBgn0015524	-5.71355	1.59495	0.987701	0.320305	0.450055	other
2R:1513849|1523483	circMAF1(1,NA)	Maf1	FBgn0267861	-5.81725	-1.75754	0.984605	0.321065	0.450879	other
2L:8105692|8107880	circBSG(11,16)	Bsg	FBgn0261822	-4.8241	0.92238	0.983327	0.321379	0.451076	other
2R:10104256|10105825	circ14-3-3ZETA(7,10)	14-3-3zeta	FBgn0004907	-5.60362	1.45241	0.981004	0.321951	0.451635	other
2L:6192754|6196996	circSMAL(3,5)	smal	FBgn0085409	-5.28349	1.22551	0.978789	0.322498	0.451976	other
3L:505887|508799	circKLAR(23,25)	klar	FBgn0001316	-5.36675	1.27122	0.977961	0.322703	0.451976	other
3L:22340462|22340641	circTEN-M(12,12)	Ten-m	FBgn0004449	-5.02999	1.05807	0.977908	0.322716	0.451976	other
4:1119937|1121622	circCALS(11,14)	Cals	FBgn0039928	-5.81599	-1.74051	0.967471	0.325312	0.452309	other
X:6461069|6464150	circCG42340(NA,2)	CG42340	FBgn0259242	-5.81584	-1.73896	0.965917	0.325701	0.452309	other
2L:19880|20020	circL(2)GL(11,13)	l(2)gl	FBgn0002121	-6.2285	-1.48674	0.965181	0.325885	0.452309	other
2R:13865757|13874459	circSHOT(3,18)	shot	FBgn0013733	-6.2285	-1.48674	0.965181	0.325885	0.452309	other
2R:14297139|14297450	circIH(23,23)	Ih	FBgn0263397	-6.2285	-1.48674	0.965181	0.325885	0.452309	other
2R:15326074|15326223	circCG8157(2,2)	CG8157	FBgn0034010	-6.2285	-1.48674	0.965181	0.325885	0.452309	other
2R:17354179|17359557	circMBL(9,12)	mbl	FBgn0265487	-6.2285	-1.48674	0.965181	0.325885	0.452309	other
2R:5490915|5492113	circCG30440(NA,7)	CG30440	FBgn0050440	-6.2285	-1.48674	0.965181	0.325885	0.452309	other
3L:25933196|25961540	circCG40178(6,7)	CG40178	FBgn0058178	-6.2285	-1.48674	0.965181	0.325885	0.452309	other
3R:11222175|11222729	circRPL3(2,4)	RpL3	FBgn0020910	-6.2285	-1.48674	0.965181	0.325885	0.452309	other
3R:12123293|12123864	circCG4702(4,6)	CG4702	FBgn0037992	-6.2285	-1.48674	0.965181	0.325885	0.452309	other
3R:16072689|16077537	circMHCL(8,14)	Mhcl	FBgn0026059	-6.2285	-1.48674	0.965181	0.325885	0.452309	other
3R:19308707|19312064	circDL(4,5)	Dl	FBgn0000463	-6.2285	-1.48674	0.965181	0.325885	0.452309	other
X:11297311|11298222	circCG44422(17,18)	CG44422	FBgn0265595	-6.2285	-1.48674	0.965181	0.325885	0.452309	other
X:14255459|14256757	circMUD(12,16)	mud	FBgn0002873	-6.2285	-1.48674	0.965181	0.325885	0.452309	other
X:15936799|15937031	circSTIM(7,7)	Stim	FBgn0045073	-6.2285	-1.48674	0.965181	0.325885	0.452309	other
3L:12215618|12216579	circAPP(10,11)	app	FBgn0260941	-5.17745	1.14254	0.964991	0.325933	0.452309	other
2R:4029741|4030297	circHASPIN(3,4)	Haspin	FBgn0046706	-3.16518	0.548096	0.964373	0.326088	0.452309	other
3L:4955826|4963190	circCON(4,5)	Con	FBgn0005775	-5.81727	-1.73296	0.958702	0.327514	0.453483	other
3R:30824278|30826026	circCINDR(12,14)	cindr	FBgn0027598	-5.92149	1.7326	0.958345	0.327604	0.453483	other
3L:310277|311285	circFWD(9,11)	fwd	FBgn0004373	-4.62555	0.826085	0.958338	0.327606	0.453483	other
3R:14788057|14791252	circJVL(6,11)	jvl	FBgn0263929	-4.13196	0.686021	0.958235	0.327632	0.453483	other
2R:22723937|22727690	circJBUG(7,9)	jbug	FBgn0028371	-5.48068	-1.35454	0.957032	0.327936	0.453486	other
3L:827423|830728	circSF3B3(NA,2)	Sf3b3	FBgn0035162	-5.82266	-1.73377	0.956846	0.327983	0.453486	other
2L:21710564|21711410	circNOLO(9,11)	nolo	FBgn0051619	-5.22118	1.16324	0.951034	0.329456	0.454214	other
3R:20606281|20610672	circBON(2,14)	bon	FBgn0023097	-5.81926	-1.72406	0.948532	0.330093	0.454214	other
X:22457400|22458260	circUSP2(NA,5)	Usp2	FBgn0031187	-6.23181	-1.45566	0.947644	0.33032	0.454214	other
X:23073104|23078306	circCG17167(3,7)	CG17167	FBgn0039941	-6.23181	-1.45566	0.947644	0.33032	0.454214	other
3R:5578148|5578296	circCRMP(12,12)	CRMP	FBgn0023023	-5.72492	1.57055	0.946149	0.330701	0.454214	other
3L:1003396|1003821	circTRIO(10,11)	trio	FBgn0024277	-5.37416	1.24962	0.941375	0.331924	0.454214	other
X:11395240|11396571	circDLG1(24,26)	dlg1	FBgn0001624	-5.28217	-1.21222	0.937903	0.332818	0.454214	other
3R:13968799|13971102	circRDX(3,9)	rdx	FBgn0264493	-5.36709	1.23498	0.937263	0.332983	0.454214	other
2L:12407185|12409623	circVIR-1(6,9)	vir-1	FBgn0043841	-6.23393	-1.43557	0.936304	0.33323	0.454214	other
2L:3360808|3368194	circGRAMD1B(1,13)	GramD1B	FBgn0085423	-6.23393	-1.43557	0.936304	0.33323	0.454214	other
2R:13184777|13185175	circNA(NA,NA)	NA	FBgn0028991,FBgn0033802,FBgn0053182	-6.23393	-1.43557	0.936304	0.33323	0.454214	other
2R:17901708|17903679	circELK(4,6)	Elk	FBgn0011589	-6.23393	-1.43557	0.936304	0.33323	0.454214	other
2R:23785912|23786355	circSONA(17,17)	sona	FBgn0034903	-6.23393	-1.43557	0.936304	0.33323	0.454214	other
2R:8479324|8486988	circMTT(3,16)	mtt	FBgn0050361	-6.23393	-1.43557	0.936304	0.33323	0.454214	other
2R:8862843|8866059	circRYR(5,6)	RyR	FBgn0011286	-6.23393	-1.43557	0.936304	0.33323	0.454214	other
3L:1143350|1143929	circBAB2(2,4)	bab2	FBgn0025525	-6.23393	-1.43557	0.936304	0.33323	0.454214	other
3L:21424454|21425545	circBARC(5,6)	barc	FBgn0037081	-6.23393	-1.43557	0.936304	0.33323	0.454214	other
3L:4524072|4524706	circTIE(5,5)	Tie	FBgn0014073	-6.23393	-1.43557	0.936304	0.33323	0.454214	other
3L:8273176|8275667	circDSCAM4(21,23)	Dscam4	FBgn0263219	-6.23393	-1.43557	0.936304	0.33323	0.454214	other
3R:13019342|13025029	circCTBP(5,16)	CtBP	FBgn0020496	-6.23393	-1.43557	0.936304	0.33323	0.454214	other
3R:13025389|13026382	circNA(17,1)	NA	n/a	-6.23393	-1.43557	0.936304	0.33323	0.454214	other
3R:16077114|16077537	circMHCL(13,14)	Mhcl	FBgn0026059	-6.23393	-1.43557	0.936304	0.33323	0.454214	other
3R:23209342|23209883	circCNC(16,17)	cnc	FBgn0262975	-6.23393	-1.43557	0.936304	0.33323	0.454214	other
3R:26566361|26590717	circSCRIB(12,38)	scrib	FBgn0263289	-6.23393	-1.43557	0.936304	0.33323	0.454214	other
3R:8388584|8402875	circCG45263(5,17)	CG45263	FBgn0266801	-6.23393	-1.43557	0.936304	0.33323	0.454214	other
4:560095|560820	circPUR-ALPHA(5,10)	Pur-alpha	FBgn0022361	-6.23393	-1.43557	0.936304	0.33323	0.454214	other
4:94423|95002	circPAN(15,16)	pan	FBgn0085432	-6.23393	-1.43557	0.936304	0.33323	0.454214	other
4:1057633|1060634	circZYX(2,9)	Zyx	FBgn0011642	-5.60213	1.41059	0.928826	0.335168	0.456616	other
3R:4799692|4801991	circCTRIP(13,14)	ctrip	FBgn0260794	-4.48697	0.761758	0.925619	0.336004	0.457515	other
3R:30483893|30484752	circPH4ALPHAEFB(5,7)	PH4alphaEFB	FBgn0039776	-5.36163	1.23163	0.922109	0.336922	0.458524	other
X:7645780|7646979	circCT(5,5)	ct	FBgn0004198	-5.75285	1.59593	0.916988	0.338267	0.460114	other
3R:25546161|25546505	circMSI(NA,NA)	msi	FBgn0011666	-5.36215	1.22695	0.914668	0.338879	0.460368	other
2R:9509888|9530206	circBRP(6,19)	brp	FBgn0259246	-5.7533	1.59394	0.914264	0.338986	0.460368	other
3L:10573450|10576475	circRBFOX1(8,11)	Rbfox1	FBgn0052062	-5.7533	1.59394	0.914264	0.338986	0.460368	other
2R:21921517|21930350	circFILI(5,6)	Fili	FBgn0085397	-5.45776	1.2865	0.911118	0.339818	0.461258	other
3R:13019342|13025044	circCTBP(5,16)	CtBP	FBgn0020496	-5.14186	1.08872	0.909387	0.340277	0.46164	other
3L:135458|136335	circPDK1(7,8)	Pdk1	FBgn0020386	-1.41542	0.417229	0.905924	0.341198	0.462648	other
X:12806898|12807228	circPDE9(6,7)	Pde9	FBgn0259171	-5.36488	1.21209	0.904679	0.34153	0.462856	other
2L:22154798|22158721	circCG42748(10,16)	CG42748	FBgn0261802	-5.87266	-1.71968	0.899439	0.342932	0.464514	other
3L:7624598|7625996	circPURA(10,11)	Pura	FBgn0035802	-4.93461	-0.955432	0.881295	0.347847	0.470727	other
3R:13756376|13757792	circCG34383(12,NA)	CG34383	FBgn0085412	-5.2206	-1.1282	0.88117	0.347882	0.470727	other
3R:26578721|26581022	circSCRIB(25,34)	scrib	FBgn0263289	-4.28445	0.686842	0.879175	0.348428	0.471082	other
3L:1526334|1528076	circIML1(12,16)	Iml1	FBgn0035227	-4.22857	0.679897	0.878888	0.348506	0.471082	other
2L:1394192|1394758	circROBO2(10,11)	robo2	FBgn0002543	-4.59361	0.772018	0.868666	0.351325	0.474645	other
3L:20943564|20943968	circFNG(6,6)	fng	FBgn0011591	-5.62673	-1.42477	0.867266	0.351713	0.474922	other
X:14691206|14693195	circNETB(2,7)	NetB	FBgn0015774	-5.46847	1.25233	0.858423	0.35418	0.478006	other
3R:6356433|6357340	circPAK(8,9)	Pak	FBgn0267698	-5.17946	-1.08878	0.850304	0.356466	0.480841	other
X:7961177|7964949	circSWS(7,12)	sws	FBgn0003656	-5.59005	1.3375	0.84799	0.357122	0.481475	other
2L:22927438|22927765	circLT(7,7)	lt	FBgn0002566	-4.69965	-0.806035	0.844556	0.358097	0.482539	other
2R:19459803|19474641	circPAR-1(1,21)	par-1	FBgn0260934	-5.49356	1.25131	0.84287	0.358577	0.482936	other
2R:17827134|17828009	circGRH(11,12)	grh	FBgn0259211	-5.44769	-1.25404	0.841969	0.358834	0.483032	other
3L:2509364|2510557	circSPN(6,8)	Spn	FBgn0010905	-5.25722	-1.11396	0.839224	0.359619	0.483837	other
3R:21375060|21375912	circMOD(MDG4)(12,12)	mod(mdg4)	FBgn0002781	-4.1978	0.647538	0.819184	0.365419	0.491235	other
3L:16912129|16913398	circLMPT(21,23)	Lmpt	FBgn0261565	-5.85253	-1.63112	0.818921	0.365496	0.491235	other
2R:15996895|15999970	circATPCL(8,11)	ATPCL	FBgn0020236	-5.49444	1.23186	0.816966	0.366069	0.491751	other
3R:30817634|30818207	circCINDR(6,6)	cindr	FBgn0027598	-5.3586	1.15513	0.814906	0.366674	0.492309	other
2R:7347849|7363765	circDSCAM1(53,106)	Dscam1	FBgn0033159	-5.74037	1.48457	0.811043	0.367812	0.493378	other
2R:5320016|5320615	circSXC(6,8)	sxc	FBgn0261403	-5.96519	1.6197	0.810916	0.36785	0.493378	other
2R:21650111|21652563	circCG10082(2,3)	CG10082	FBgn0034644	-5.96535	1.6187	0.810066	0.368101	0.49346	other
2R:5210502|5217435	circNIPPED-A(16,18)	Nipped-A	FBgn0053554	-5.85096	-1.61504	0.804517	0.369746	0.49541	other
4:938332|940717	circMGLUR(2,3)	mGluR	FBgn0019985	-5.967	1.60878	0.801612	0.370612	0.496314	other
3L:25873860|25874384	circCG40178(3,4)	CG40178	FBgn0058178	-5.19367	1.04007	0.79953	0.371234	0.496708	other
2R:17275410|17276063	circMBL(5,5)	mbl	FBgn0265487	0.208331	0.353771	0.799349	0.371288	0.496708	other
3R:23622371|23632186	circCG31145(11,13)	CG31145	FBgn0051145	-5.74894	1.47976	0.797411	0.371869	0.497228	other
3L:23210852|23227547	circNACHRALPHA4(2,4)	nAChRalpha4	FBgn0266347	-5.73034	1.43871	0.795238	0.372521	0.497651	other
2R:24961120|24961747	circCG2765(1,3)	CG2765	FBgn0035087	-5.25819	1.07471	0.795081	0.372568	0.497651	other
X:9337698|9338631	circCG34449(10,14)	CG34449	FBgn0085478	-5.58188	1.28655	0.793118	0.373159	0.498184	other
X:1683097|1684745	circCG32809(16,18)	CG32809	FBgn0023531	-5.89671	-1.60359	0.790697	0.373889	0.498903	other
3R:30800038|30800963	circWTS(7,7)	wts	FBgn0011739	-3.5593	0.535199	0.785825	0.375365	0.500616	other
3R:22284878|22285701	circSKIP(15,17)	SKIP	FBgn0051163	-5.85507	-1.59395	0.782531	0.376368	0.501465	other
3R:17881776|17886541	circRIM(11,16)	Rim	FBgn0053547	-5.73504	1.45208	0.782466	0.376388	0.501465	other
4:1119937|1120801	circCALS(11,13)	Cals	FBgn0039928	-4.05426	0.604431	0.781791	0.376594	0.501482	other
4:550754|553741	circTHD1(6,7)	Thd1	FBgn0026869	-5.29867	1.0789	0.779758	0.377215	0.502052	other
X:13081513|13083098	circHEP(5,9)	hep	FBgn0010303	-4.59623	0.728062	0.778546	0.377586	0.502288	other
3R:7864261|7868372	circCG17816(9,17)	CG17816	FBgn0037525	-5.5212	1.2246	0.776074	0.378344	0.503022	other
X:9332454|9333622	circCG34449(6,7)	CG34449	FBgn0085478	-5.36727	1.12914	0.775017	0.37867	0.503022	other
2R:4695119|4695610	circNIPPED-B(7,8)	Nipped-B	FBgn0026401	-5.40614	1.14228	0.774858	0.378718	0.503022	other
2L:4295163|4295621	circTUTL(5,5)	tutl	FBgn0010473	-5.15859	1.00919	0.770984	0.379913	0.504231	other
3L:24322160|24325202	circNA(NA,1)	NA	n/a	-5.63916	-1.34901	0.770444	0.38008	0.504231	other
3L:8948883|8949759	circNA(NA,NA)	NA	FBgn0264305,FBgn0264307	-5.20062	1.02911	0.77002	0.380211	0.504231	other
3R:4697191|4700327	circCG43427(9,12)	CG43427	FBgn0263346	-5.29234	1.06803	0.767724	0.380922	0.504916	other
3R:16635546|16637111	circFAS1(12,19)	Fas1	FBgn0285925	-5.96844	1.56875	0.765985	0.381462	0.505374	other
3L:5433022|5433855	circDIP-DELTA(4,6)	DIP-delta	FBgn0085420	-5.96054	1.56753	0.761844	0.382752	0.506825	other
4:72321|72862	circPAN(5,8)	pan	FBgn0085432	-3.0125	0.469729	0.759199	0.383579	0.507661	other
3L:20272987|20280147	circGOGO(6,9)	gogo	FBgn0052227	-5.86052	-1.5691	0.758047	0.38394	0.50788	other
2R:14315237|14329814	circSHROOM(3,8)	Shroom	FBgn0085408	-5.86036	-1.56749	0.756653	0.384378	0.507952	other
3R:18171529|18177048	circWRD(12,21)	wrd	FBgn0042693	-5.64513	-1.34107	0.756629	0.384385	0.507952	other
2R:15879396|15885488	circSLI(11,18)	sli	FBgn0264089	-5.09038	-0.966429	0.750894	0.386193	0.510082	other
X:8040602|8060158	circFS(1)H(2,23)	fs(1)h	FBgn0004656	-5.64825	1.30974	0.746808	0.387489	0.511533	other
3R:20381270|20383333	circGFRL(2,5)	Gfrl	FBgn0262869	-5.74171	1.42228	0.74598	0.387752	0.51162	other
2R:17013285|17013996	circEHBP1(14,16)	Ehbp1	FBgn0034180	-5.62069	1.28574	0.743355	0.388588	0.512463	other
2L:4865148|4866130	circSMOG(4,4)	smog	FBgn0051660	-5.12352	0.965439	0.740796	0.389406	0.513178	other
2R:14774180|14775820	circKN(2,7)	kn	FBgn0001319	-5.97915	1.53678	0.740254	0.38958	0.513178	other
2R:22344714|22345293	circLIPRIN-GAMMA(12,12)	Liprin-gamma	FBgn0034720	-5.36543	1.10206	0.739581	0.389795	0.513178	other
X:17188992|17193035	circBAZ(4,8)	baz	FBgn0000163	-5.97949	1.53473	0.738605	0.390108	0.513178	other
X:4450688|4451030	circBI(6,8)	bi	FBgn0000179	-5.6221	1.28229	0.738575	0.390118	0.513178	other
4:653870|655435	circGW(8,10)	gw	FBgn0051992	-5.51178	1.17432	0.73519	0.391206	0.514349	other
2R:19628481|19629070	circSM(23,23)	sm	FBgn0003435	-3.9195	0.563444	0.732075	0.392211	0.51541	other
3L:27292882|27293271	circDBP80(3,4)	Dbp80	FBgn0024804	-1.3351	0.370762	0.726934	0.393879	0.517199	other
3R:24808597|24809486	circLILI(6,9)	lili	FBgn0027539	-5.2157	0.997617	0.726651	0.393971	0.517199	other
X:19004587|19013399	circCG43759(5,7)	CG43759	FBgn0264090	-5.34573	-1.09044	0.72279	0.39523	0.51859	other
4:281724|282738	circSYT7(5,7)	Syt7	FBgn0039900	-5.22698	1.01097	0.719578	0.396282	0.519708	other
3R:10866529|10866976	circSELR(5,7)	SelR	FBgn0267376	-5.32178	-1.07659	0.717169	0.397074	0.520484	other
3R:17881776|17892786	circRIM(11,23)	Rim	FBgn0053547	-5.95515	1.51756	0.71598	0.397466	0.520681	other
3R:9217987|9218763	circPUM(13,15)	pum	FBgn0003165	-4.82316	0.78026	0.714834	0.397844	0.520681	other
3L:15813246|15813626	circFWE(4,5)	fwe	FBgn0261722	-5.95548	1.51556	0.714382	0.397993	0.520681	other
2L:21213917|21214647	circATG18B(4,4)	Atg18b	FBgn0032935	-5.87571	-1.52001	0.714282	0.398026	0.520681	other
3R:30474034|30479780	circPH4ALPHAEFB(2,4)	PH4alphaEFB	FBgn0039776	-5.50938	-1.18146	0.709684	0.399549	0.522409	other
4:450242|450509	circCAMKI(11,12)	CaMKI	FBgn0016126	-5.63956	1.26734	0.707818	0.400169	0.522957	other
2R:13706435|13714873	circCG17716(4,7)	CG17716	FBgn0000633	-5.79382	1.41422	0.70594	0.400795	0.523249	other
3L:3588042|3594742	circEIP63E(13,15)	Eip63E	FBgn0005640	-5.79382	1.41422	0.70594	0.400795	0.523249	other
2R:9234445|9235575	circHIG(9,9)	hig	FBgn0010114	-5.75017	1.38524	0.701078	0.402422	0.52505	other
2R:17546621|17546806	circRPL18A(1,1)	RpL18A	FBgn0010409	-4.90992	-0.83133	0.700552	0.402598	0.52505	other
3L:16980559|16983862	circEXN(3,3)	Exn	FBgn0261547	-5.2108	0.977335	0.700008	0.402781	0.52505	other
2R:20327867|20330641	circCG8929(3,9)	CG8929	FBgn0034504	-5.87398	-1.50214	0.698535	0.403276	0.525432	other
3L:3428010|3429083	circNA(NA,2)	NA	n/a	-5.63953	1.25596	0.69547	0.40431	0.526515	other
2L:2870689|2871688	circCG31694(3,4)	CG31694	FBgn0051694	-3.69357	0.521554	0.691236	0.405744	0.527962	other
2R:1076635|1113725	circRL(7,13)	rl	FBgn0003256	-5.88129	-1.49275	0.69099	0.405828	0.527962	other
3L:25961360|25978150	circCG40178(7,10)	CG40178	FBgn0058178	-2.78809	0.42794	0.687238	0.407105	0.529359	other
3L:20277184|20280147	circGOGO(7,9)	gogo	FBgn0052227	-4.80831	0.761562	0.684891	0.407908	0.530137	other
[truncated: 599 more rows]

## Sheet: Δelav circRNAs
circRNA coordinates	conventional name	gene name	gene ID	logCPM	logFC	LR (Likelihood Ratio)	p-value	FDR	stage	circRNA expression in mutant	circRNA group
4:302242|302526	circSYT7(8,9)	Syt7	FBgn0039900	-3.43931	-6.20211	7.90315	0.00493489	0.614559	14-16h time point	DOWN	neuronal
X:6120235|6132313	circCA-ALPHA1T(12,22)	Ca-alpha1T	FBgn0264386	-3.84215	-5.5215	7.0184	0.00806763	0.614559	14-16h time point	DOWN	neuronal
3R:12107139|12108082	circDPR17(5,5)	dpr17	FBgn0051361	-4.17672	-5.26451	6.58404	0.0102897	0.614559	14-16h time point	DOWN	neuronal
X:8050152|8060158	circFS(1)H(10,23)	fs(1)h	FBgn0004656	-4.41523	-4.63621	6.04769	0.0139245	0.614559	14-16h time point	DOWN	neuronal
3R:21817101|21821023	circCASK(19,25)	CASK	FBgn0013759	-4.25622	-5.09757	6.02705	0.0140883	0.614559	14-16h time point	DOWN	other
X:11680844|11687635	circBIF(2,4)	bif	FBgn0014133	-4.25622	-5.09757	6.02705	0.0140883	0.614559	14-16h time point	DOWN	neuronal
4:1057633|1059836	circZYX(2,7)	Zyx	FBgn0011642	-4.23533	-4.78369	6.0269	0.0140894	0.614559	14-16h time point	DOWN	neuronal
X:12285501|12287054	circTEN-A(16,17)	Ten-a	FBgn0267001	-4.23533	-4.78369	6.0269	0.0140894	0.614559	14-16h time point	DOWN	neuronal
X:2372591|2375250	circPSGEF(12,15)	PsGEF	FBgn0264598	-4.23533	-4.78369	6.0269	0.0140894	0.614559	14-16h time point	DOWN	neuronal
2L:9806444|9815912	circNACHRALPHA6(8,12)	nAChRalpha6	FBgn0032151	-4.52443	-4.3858	5.34682	0.0207601	0.614559	14-16h time point	NS	other
2R:9532346|9533534	circBRP(20,22)	brp	FBgn0259246	-4.52443	-4.3858	5.34682	0.0207601	0.614559	14-16h time point	NS	other
3R:7862919|7865761	circCG17816(8,14)	CG17816	FBgn0037525	-4.52443	-4.3858	5.34682	0.0207601	0.614559	14-16h time point	NS	other
2R:11897109|11903411	circMCPH1(4,10)	MCPH1	FBgn0260959	-4.05612	-4.77998	5.26163	0.0218006	0.614559	14-16h time point	DOWN	other
3L:9575651|9581713	circCG42673(3,5)	CG42673	FBgn0261555	-4.63874	-4.40616	5.18352	0.022802	0.614559	14-16h time point	NS	other
3R:4080407|4081819	circCG42402(NA,2)	CG42402	FBgn0259821	-4.63874	-4.40616	5.18352	0.022802	0.614559	14-16h time point	NS	other
X:16503990|16504298	circPARA(29,30)	para	FBgn0285944	-3.87891	-5.30927	4.92921	0.0264063	0.614559	14-16h time point	DOWN	neuronal
2R:9049880|9051151	circCG13743(6,8)	CG13743	FBgn0033368	-4.16768	-4.97836	4.78368	0.0287307	0.614559	14-16h time point	DOWN	neuronal
X:4077875|4079131	circCG43689(3,5)	CG43689	FBgn0263772	-3.62607	-4.397	4.72649	0.0297014	0.614559	14-16h time point	DOWN	neuronal
2R:15518238|15522104	circKHC-73(2,10)	Khc-73	FBgn0019968	-4.24993	-4.83059	4.54013	0.0331091	0.614559	14-16h time point	DOWN	other
X:12643873|12644767	circTOMOSYN(18,18)	Tomosyn	FBgn0030412	-4.24993	-4.83059	4.54013	0.0331091	0.614559	14-16h time point	DOWN	other
3R:21224776|21227814	circNELF-A(2,5)	Nelf-A	FBgn0038872	-4.33712	-4.69833	4.40377	0.0358596	0.614559	14-16h time point	DOWN	neuronal
2R:19094040|19096509	circ5-HT1A(4,5)	5-HT1A	FBgn0004168	-4.42984	-4.56779	4.32827	0.0374842	0.614559	14-16h time point	DOWN	neuronal
3L:11090898|11091772	circJIL-1(10,11)	JIL-1	FBgn0020412	-4.42984	-4.56779	4.32827	0.0374842	0.614559	14-16h time point	DOWN	neuronal
3L:3428010|3429083	circNA(NA,2)	NA	n/a	-4.52882	-4.42804	4.28932	0.0383525	0.614559	14-16h time point	NS	neuronal
3R:6356433|6357340	circPAK(8,9)	Pak	FBgn0267698	-4.52882	-4.42804	4.28932	0.0383525	0.614559	14-16h time point	NS	other
X:52947|93413	circNA(NA,NA)	NA	n/a	-4.04047	5.35495	4.18471	0.0407901	0.614559	14-16h time point	UP	ectopic
3L:7048842|7050187	circMP(28,30)	Mp	FBgn0260660	-4.83384	-3.75234	4.15936	0.0414051	0.614559	14-16h time point	NS	other
3L:4326984|4327917	circCIP4(11,13)	Cip4	FBgn0035533	-4.16215	4.9056	4.12104	0.042353	0.614559	14-16h time point	UP	ectopic
2L:16897488|16904712	circTWEEK(9,16)	tweek	FBgn0261671	-4.6436	-3.96598	4.10765	0.0426896	0.614559	14-16h time point	NS	other
3L:13614999|13616400	circBRU3(NA,NA)	bru3	FBgn0264001	-4.6436	-3.96598	4.10765	0.0426896	0.614559	14-16h time point	NS	other
3L:16896804|16897628	circLMPT(13,14)	Lmpt	FBgn0261565	-4.6436	-3.96598	4.10765	0.0426896	0.614559	14-16h time point	NS	other
3L:25843725|25874384	circCG40178(2,4)	CG40178	FBgn0058178	-4.6436	-3.96598	4.10765	0.0426896	0.614559	14-16h time point	NS	other
3R:28822164|28822472	circCG1647(5,5)	CG1647	FBgn0039602	-4.6436	-3.96598	4.10765	0.0426896	0.614559	14-16h time point	NS	other
4:1059419|1060634	circZYX(7,9)	Zyx	FBgn0011642	-4.6436	-3.96598	4.10765	0.0426896	0.614559	14-16h time point	NS	other
X:8208797|8210680	circSDT(11,12)	sdt	FBgn0261873	-4.15564	-3.93394	3.98301	0.0459613	0.614559	14-16h time point	DOWN	neuronal
3R:16710080|16710612	circUBX(NA,5)	Ubx	FBgn0003944	-4.53213	4.78328	3.81829	0.0506961	0.614559	14-16h time point	NS	other
2L:6612485|6613278	circCG11050(4,5)	CG11050	FBgn0031836	-4.74908	-3.97422	3.74954	0.0528221	0.614559	14-16h time point	NS	other
2R:22338801|22345293	circLIPRIN-GAMMA(5,12)	Liprin-gamma	FBgn0034720	-4.44111	4.3906	3.5335	0.0601406	0.614559	14-16h time point	UP	ectopic
X:12273935|12295684	circTEN-A(14,21)	Ten-a	FBgn0267001	-4.50191	4.34504	3.47009	0.0624881	0.614559	14-16h time point	NS	other
2R:13916854|13917910	circSHOT(37,41)	shot	FBgn0013733	-4.6872	4.38957	3.44563	0.0634191	0.614559	14-16h time point	NS	other
3R:6896178|6898538	circNA(NA,2)	NA	n/a	-2.80307	-4.06143	3.42258	0.0643105	0.614559	14-16h time point	DOWN	neuronal
3R:30800038|30800963	circWTS(7,7)	wts	FBgn0011739	-4.65963	4.32235	3.41213	0.064719	0.614559	14-16h time point	NS	other
X:479116|481512	circNA(3,6)	NA	n/a	-3.72023	-3.99849	3.38932	0.0656199	0.614559	14-16h time point	DOWN	other
2R:11893698|11894708	circEEF1ALPHA1(5,5)	eEF1alpha1	FBgn0284245	-4.65129	4.30353	3.34934	0.0672318	0.614559	14-16h time point	NS	other
3R:14568664|14569365	circNA(3,2)	NA	n/a	-4.67857	4.36025	3.34535	0.0673951	0.614559	14-16h time point	NS	non neuronal
4:1195428|1196477	circPIP4K(5,9)	PIP4K	FBgn0039924	-4.87258	-3.64943	3.32366	0.0682897	0.614559	14-16h time point	NS	other
2R:10706308|10717401	circSTAN(4,6)	stan	FBgn0024836	-4.7314	4.27038	3.28947	0.0697257	0.614559	14-16h time point	NS	other
3R:26566361|26567745	circSCRIB(12,15)	scrib	FBgn0263289	-4.7314	4.27038	3.28947	0.0697257	0.614559	14-16h time point	NS	other
2L:21273324|21275806	circCG8671(5,9)	CG8671	FBgn0032938	-4.65418	-3.46366	3.25584	0.0711694	0.614559	14-16h time point	NS	other
3R:17864370|17866196	circTINC(9,9)	tinc	FBgn0261649	-4.65418	-3.46366	3.25584	0.0711694	0.614559	14-16h time point	NS	other
X:19464193|19466221	circKEK5(8,8)	kek5	FBgn0031016	-4.65418	-3.46366	3.25584	0.0711694	0.614559	14-16h time point	NS	other
X:4927650|4930065	circCG44774(NA,3)	CG44774	FBgn0266000	-4.65418	-3.46366	3.25584	0.0711694	0.614559	14-16h time point	NS	other
3R:4093946|4095991	circCG42402(5,7)	CG42402	FBgn0259821	-3.60985	-3.46917	3.25298	0.0712938	0.614559	14-16h time point	DOWN	neuronal
2L:20069048|20069514	circBWA(2,3)	bwa	FBgn0045064	-4.58813	4.45482	3.18146	0.0744782	0.614559	14-16h time point	NS	other
3R:21370275|21372067	circMOD(MDG4)(11,NA)	mod(mdg4)	FBgn0002781	-4.62841	4.36804	3.12599	0.0770531	0.614559	14-16h time point	NS	other
X:10813249|10814093	circIMP(14,14)	Imp	FBgn0285926	-4.73851	4.05723	3.07406	0.0795507	0.614559	14-16h time point	NS	other
2L:11366344|11372722	circSALR(4,8)	salr	FBgn0000287	-4.77732	4.13442	3.05192	0.080642	0.614559	14-16h time point	NS	other
3L:27420679|27421014	circDBP80(12,15)	Dbp80	FBgn0024804	-4.77732	4.13442	3.05192	0.080642	0.614559	14-16h time point	NS	other
X:5761169|5762681	circMAPK-AK2(2,4)	MAPk-Ak2	FBgn0013987	-4.76756	4.12918	3.04825	0.0808244	0.614559	14-16h time point	NS	other
3L:11128692|11130549	circNAPI-III(2,5)	NaPi-III	FBgn0260795	-4.97168	-3.16968	2.92019	0.0874776	0.614559	14-16h time point	NS	other
4:1040013|1050609	circCAMKII(9,20)	CaMKII	FBgn0264607	-4.97168	-3.16968	2.92019	0.0874776	0.614559	14-16h time point	NS	other
4:992066|997883	circTOY(2,4)	toy	FBgn0019650	-4.97168	-3.16968	2.92019	0.0874776	0.614559	14-16h time point	NS	other
2R:20922459|20923921	circRX(3,4)	Rx	FBgn0020617	-4.31949	-3.19869	2.90347	0.0883893	0.614559	14-16h time point	DOWN	other
3R:19937254|19938456	circHS6ST(3,5)	Hs6st	FBgn0038755	-3.71015	-3.40609	2.84557	0.091626	0.614559	14-16h time point	DOWN	other
2L:16034188|16034713	circBEAT-IC(5,6)	beat-Ic	FBgn0028644	-4.75798	4.05392	2.84204	0.0918275	0.614559	14-16h time point	NS	other
3R:26589908|26590717	circSCRIB(37,38)	scrib	FBgn0263289	-4.8147	3.99229	2.83523	0.0922174	0.614559	14-16h time point	NS	other
3R:22277637|22279335	circSKIP(9,12)	SKIP	FBgn0051163	-4.67325	3.8446	2.82273	0.0929385	0.614559	14-16h time point	NS	other
3L:24725824|24728508	circSCRO(2,3)	scro	FBgn0028993	-4.55375	3.92194	2.82185	0.0929889	0.614559	14-16h time point	NS	other
X:8044333|8050556	circFS(1)H(6,11)	fs(1)h	FBgn0004656	-3.15277	-3.09452	2.80192	0.0941512	0.614559	14-16h time point	DOWN	other
2R:4606764|4609275	circP120CTN(3,4)	p120ctn	FBgn0260799	-4.76537	-3.21913	2.79672	0.0944575	0.614559	14-16h time point	NS	other
3L:2682221|2684688	circFIFE(15,16)	Fife	FBgn0264606	-4.76537	-3.21913	2.79672	0.0944575	0.614559	14-16h time point	NS	other
3R:9432029|9432839	circPS(6,8)	ps	FBgn0261552	-4.76537	-3.21913	2.79672	0.0944575	0.614559	14-16h time point	NS	other
X:1635832|1637334	circBR(12,16)	br	FBgn0283451	-4.76537	-3.21913	2.79672	0.0944575	0.614559	14-16h time point	NS	other
X:16503990|16514184	circPARA(29,36)	para	FBgn0285944	-4.76537	-3.21913	2.79672	0.0944575	0.614559	14-16h time point	NS	other
X:8768056|8768942	circLIM1(4,5)	Lim1	FBgn0026411	-4.76537	-3.21913	2.79672	0.0944575	0.614559	14-16h time point	NS	other
2R:14150226|14151926	circRCD1(6,9)	Rcd1	FBgn0033897	-4.82511	3.97694	2.78423	0.0951962	0.614559	14-16h time point	NS	other
3L:23262708|23269523	circNACHRALPHA4(9,13)	nAChRalpha4	FBgn0266347	-4.37396	-3.26808	2.76885	0.0961149	0.614559	14-16h time point	DOWN	neuronal
2L:6578905|6580510	circCG11319(15,17)	CG11319	FBgn0031835	-5.0069	-3.20153	2.74118	0.0977925	0.614559	14-16h time point	NS	other
2R:7686544|7688293	circLRR(22,26)	LRR	FBgn0033212	-5.0069	-3.20153	2.74118	0.0977925	0.614559	14-16h time point	NS	other
3L:6523030|6524096	circSFL(3,3)	sfl	FBgn0020251	-5.0069	-3.20153	2.74118	0.0977925	0.614559	14-16h time point	NS	other
3L:973823|986044	circGLUT1(9,29)	Glut1	FBgn0264574	-5.0069	-3.20153	2.74118	0.0977925	0.614559	14-16h time point	NS	other
3R:25992455|25992996	circNF1(14,15)	Nf1	FBgn0015269	-5.0069	-3.20153	2.74118	0.0977925	0.614559	14-16h time point	NS	other
2R:13871294|13874459	circSHOT(14,18)	shot	FBgn0013733	-3.83986	3.67776	2.72477	0.0988021	0.614559	14-16h time point	UP	ectopic
3R:19087405|19088300	circCDI(10,10)	cdi	FBgn0004876	-3.79988	3.32171	2.68856	0.101071	0.614559	14-16h time point	UP	ectopic
4:1233129|1255998	circCADPS(3,23)	Cadps	FBgn0053653	-4.29473	3.96391	2.67499	0.101936	0.614559	14-16h time point	UP	ectopic
3R:5312989|5314305	circMTD(36,37)	mtd	FBgn0013576	-4.07477	-3.19886	2.66779	0.102398	0.614559	14-16h time point	DOWN	neuronal
2R:4560361|4563081	circSTLK(2,3)	Stlk	FBgn0046692	-4.80448	3.92298	2.66388	0.10265	0.614559	14-16h time point	NS	other
3R:13756376|13757783	circCG34383(12,16)	CG34383	FBgn0085412	-4.80448	3.92298	2.66388	0.10265	0.614559	14-16h time point	NS	other
2R:15292773|15293561	circTRPM(39,40)	Trpm	FBgn0265194	-4.72612	3.68907	2.6575	0.103063	0.614559	14-16h time point	NS	other
2R:20595557|20598694	circHNRNP-K(4,8)	HnRNP-K	FBgn0267791	-4.86379	3.83642	2.60193	0.106734	0.614559	14-16h time point	NS	other
3L:2524599|2541403	circSPN(19,22)	Spn	FBgn0010905	-4.86379	3.83642	2.60193	0.106734	0.614559	14-16h time point	NS	other
3L:2923556|2925476	circSHAB(6,8)	Shab	FBgn0262593	-4.86379	3.83642	2.60193	0.106734	0.614559	14-16h time point	NS	other
2L:4303336|4314615	circTUTL(7,16)	tutl	FBgn0010473	-4.87494	3.78792	2.47987	0.115312	0.614559	14-16h time point	NS	other
4:330271|332002	circPMCA(4,7)	PMCA	FBgn0259214	-4.87494	3.78792	2.47987	0.115312	0.614559	14-16h time point	NS	other
3L:11674268|11675741	circCG32085(5,NA)	CG32085	FBgn0052085	-4.85287	3.77777	2.47118	0.115951	0.614559	14-16h time point	NS	other
X:15012617|15018925	circHIW(6,11)	hiw	FBgn0030600	-4.85287	3.77777	2.47118	0.115951	0.614559	14-16h time point	NS	other
2L:22927438|22927903	circLT(7,NA)	lt	FBgn0002566	-3.6099	-3.13672	2.47049	0.116002	0.614559	14-16h time point	DOWN	other
2R:4599269|4609275	circP120CTN(2,4)	p120ctn	FBgn0260799	-4.70437	4.00008	2.45673	0.117022	0.614559	14-16h time point	NS	other
3L:14751267|14751775	circNA(2,NA)	NA	FBgn0013263,FBgn0260233	-3.99066	-3.38402	2.43275	0.118825	0.614559	14-16h time point	DOWN	other
2L:4870478|4874169	circSMOG(5,17)	smog	FBgn0051660	-4.88551	-2.95478	2.42573	0.119358	0.614559	14-16h time point	NS	other
2L:7648747|7651743	circSLOB(7,13)	Slob	FBgn0264087	-4.88551	-2.95478	2.42573	0.119358	0.614559	14-16h time point	NS	other
2L:9732916|9733532	circNCKX30C(10,11)	Nckx30C	FBgn0028704	-4.88551	-2.95478	2.42573	0.119358	0.614559	14-16h time point	NS	other
2R:21019159|21020241	circRIC-3(6,8)	RIC-3	FBgn0050296	-4.88551	-2.95478	2.42573	0.119358	0.614559	14-16h time point	NS	other
2R:22344714|22346709	circLIPRIN-GAMMA(12,14)	Liprin-gamma	FBgn0034720	-4.88551	-2.95478	2.42573	0.119358	0.614559	14-16h time point	NS	other
2R:4599269|4607320	circP120CTN(2,3)	p120ctn	FBgn0260799	-4.88551	-2.95478	2.42573	0.119358	0.614559	14-16h time point	NS	other
3L:22228997|22231359	circOLF413(7,9)	olf413	FBgn0037153	-4.88551	-2.95478	2.42573	0.119358	0.614559	14-16h time point	NS	other
3R:15066596|15072259	circDPR9(6,7)	dpr9	FBgn0038282	-4.88551	-2.95478	2.42573	0.119358	0.614559	14-16h time point	NS	other
X:14691206|14692455	circNETB(2,6)	NetB	FBgn0015774	-4.88551	-2.95478	2.42573	0.119358	0.614559	14-16h time point	NS	other
X:15410832|15421628	circCNGL(20,21)	Cngl	FBgn0263257	-4.88551	-2.95478	2.42573	0.119358	0.614559	14-16h time point	NS	other
X:16471214|16504298	circPARA(5,30)	para	FBgn0285944	-4.88551	-2.95478	2.42573	0.119358	0.614559	14-16h time point	NS	other
X:18953526|18953918	circCG43759(NA,NA)	CG43759	FBgn0264090	-4.88551	-2.95478	2.42573	0.119358	0.614559	14-16h time point	NS	other
X:2372591|2375253	circPSGEF(12,NA)	PsGEF	FBgn0264598	-4.88551	-2.95478	2.42573	0.119358	0.614559	14-16h time point	NS	other
X:7662112|7663554	circCT(9,10)	ct	FBgn0004198	-4.88551	-2.95478	2.42573	0.119358	0.614559	14-16h time point	NS	other
2L:12271591|12282562	circBRU1(7,9)	bru1	FBgn0000114	-4.91504	3.65429	2.35035	0.125255	0.614559	14-16h time point	NS	other
2R:21460876|21461359	circSDC(NA,NA)	Sdc	FBgn0010415	-4.91504	3.65429	2.35035	0.125255	0.614559	14-16h time point	NS	other
X:11970331|11976824	circCAC(29,37)	cac	FBgn0263111	-3.95918	-2.98872	2.349	0.125363	0.614559	14-16h time point	DOWN	neuronal
4:1045156|1049246	circCAMKII(12,18)	CaMKII	FBgn0264607	-4.74857	3.87316	2.32278	0.127492	0.614559	14-16h time point	NS	other
2L:3726697|3759154	circNA(14,6)	NA	n/a	-4.90333	3.61502	2.2729	0.131653	0.614559	14-16h time point	NS	other
2R:8678430|8679134	circACSL(13,14)	Acsl	FBgn0263120	-4.90333	3.61502	2.2729	0.131653	0.614559	14-16h time point	NS	other
3R:22278352|22278755	circSKIP(10,11)	SKIP	FBgn0051163	-4.90333	3.61502	2.2729	0.131653	0.614559	14-16h time point	NS	other
X:6976023|6977588	circOGRE(5,6)	ogre	FBgn0004646	-4.90333	3.61502	2.2729	0.131653	0.614559	14-16h time point	NS	other
2R:19118119|19119483	circ5-HT1A(9,10)	5-HT1A	FBgn0004168	-3.65856	-3.53617	2.24173	0.134331	0.614559	14-16h time point	DOWN	neuronal
3R:4295120|4298585	circCPX(19,25)	cpx	FBgn0041605	-3.65856	-3.53617	2.24173	0.134331	0.614559	14-16h time point	DOWN	neuronal
3R:24808597|24809486	circLILI(6,9)	lili	FBgn0027539	-4.84026	3.41198	2.22288	0.135979	0.614559	14-16h time point	NS	other
X:11948628|11950157	circCAC(15,17)	cac	FBgn0263111	-3.86137	-2.90609	2.21275	0.136874	0.614559	14-16h time point	DOWN	neuronal
3R:16565062|16566001	circCG42342(10,14)	CG42342	FBgn0259244	-0.597233	1.54655	2.20986	0.137131	0.614559	14-16h time point	UP	non neuronal
X:289041|290596	circCG13375(5,7)	CG13375	FBgn0040370	-3.34922	2.70514	2.14553	0.142986	0.614559	14-16h time point	UP	ectopic
3R:14668866|14671803	circMELTRIN(3,7)	Meltrin	FBgn0265140	-3.5568	-3.13741	2.10609	0.146714	0.614559	14-16h time point	DOWN	other
3L:25924296|25978150	circCG40178(5,10)	CG40178	FBgn0058178	-4.92701	3.54281	2.09093	0.148176	0.614559	14-16h time point	NS	other
2L:1394192|1396005	circROBO2(10,12)	robo2	FBgn0002543	-4.66959	3.32852	2.06389	0.150825	0.614559	14-16h time point	NS	other
2R:6009063|6011798	circSRC42A(5,12)	Src42A	FBgn0264959	-4.95605	3.42783	2.05647	0.151561	0.614559	14-16h time point	NS	other
3L:6332064|6333092	circCG13300(2,3)	CG13300	FBgn0035699	-4.95605	3.42783	2.05647	0.151561	0.614559	14-16h time point	NS	other
4:515582|524512	circZFH2(3,5)	zfh2	FBgn0004607	-4.95605	3.42783	2.05647	0.151561	0.614559	14-16h time point	NS	other
2L:11833260|11835651	circPDE1C(9,1)	Pde1c	FBgn0264815	-4.96865	3.43136	2.05069	0.152137	0.614559	14-16h time point	NS	other
2L:12271591|12272084	circBRU1(7,7)	bru1	FBgn0000114	-4.01395	2.85473	2.01061	0.156202	0.614559	14-16h time point	UP	ectopic
2L:10126001|10127877	circCG44153(17,19)	CG44153	FBgn0265002	-5.01604	-2.59009	1.94004	0.163664	0.614559	14-16h time point	NS	other
2L:10572861|10573305	circTRIM9(NA,NA)	Trim9	FBgn0051721	-5.01604	-2.59009	1.94004	0.163664	0.614559	14-16h time point	NS	other
2L:10816024|10818566	circNOS(10,12)	Nos	FBgn0011676	-5.01604	-2.59009	1.94004	0.163664	0.614559	14-16h time point	NS	other
2L:11590748|11591661	circKEK2(2,1)	kek2	FBgn0015400	-5.01604	-2.59009	1.94004	0.163664	0.614559	14-16h time point	NS	other
2L:19168095|19171251	circBRAT(7,8)	brat	FBgn0010300	-5.01604	-2.59009	1.94004	0.163664	0.614559	14-16h time point	NS	other
2L:21273324|21278429	circCG8671(5,12)	CG8671	FBgn0032938	-5.01604	-2.59009	1.94004	0.163664	0.614559	14-16h time point	NS	other
2L:21616182|21616573	circCG2201(5,5)	CG2201	FBgn0032955	-5.01604	-2.59009	1.94004	0.163664	0.614559	14-16h time point	NS	other
2L:2323383|2324256	circEYS(2,2)	eys	FBgn0031414	-5.01604	-2.59009	1.94004	0.163664	0.614559	14-16h time point	NS	other
2L:6668342|6670513	circNA(NA,NA)	NA	FBgn0000392,FBgn0085339	-5.01604	-2.59009	1.94004	0.163664	0.614559	14-16h time point	NS	other
2L:7648747|7656463	circSLOB(7,16)	Slob	FBgn0264087	-5.01604	-2.59009	1.94004	0.163664	0.614559	14-16h time point	NS	other
2R:10510190|10511004	circLOLA(NA,13)	lola	FBgn0283521	-5.01604	-2.59009	1.94004	0.163664	0.614559	14-16h time point	NS	other
2R:11583015|11589668	circTOU(11,18)	tou	FBgn0033636	-5.01604	-2.59009	1.94004	0.163664	0.614559	14-16h time point	NS	other
2R:13185784|13187908	circNA(1,NA)	NA	FBgn0033802,FBgn0053182	-5.01604	-2.59009	1.94004	0.163664	0.614559	14-16h time point	NS	other
2R:13444428|13445138	circCNN(13,14)	cnn	FBgn0013765	-5.01604	-2.59009	1.94004	0.163664	0.614559	14-16h time point	NS	other
2R:13654284|13654454	circCG17716(3,3)	CG17716	FBgn0000633	-5.01604	-2.59009	1.94004	0.163664	0.614559	14-16h time point	NS	other
2R:15882569|15886315	circSLI(15,21)	sli	FBgn0264089	-5.01604	-2.59009	1.94004	0.163664	0.614559	14-16h time point	NS	other
2R:17907662|17914280	circELK(8,13)	Elk	FBgn0011589	-5.01604	-2.59009	1.94004	0.163664	0.614559	14-16h time point	NS	other
2R:18557803|18561168	circGEFMESO(3,8)	GEFmeso	FBgn0050115	-5.01604	-2.59009	1.94004	0.163664	0.614559	14-16h time point	NS	other
2R:5852946|5855682	circDPR12(4,7)	dpr12	FBgn0085414	-5.01604	-2.59009	1.94004	0.163664	0.614559	14-16h time point	NS	other
2R:7329289|7336818	circDSCAM1(13,25)	Dscam1	FBgn0033159	-5.01604	-2.59009	1.94004	0.163664	0.614559	14-16h time point	NS	other
2R:7947605|7948520	circCG14764(2,2)	CG14764	FBgn0033236	-5.01604	-2.59009	1.94004	0.163664	0.614559	14-16h time point	NS	other
2R:8819581|8821932	circSNS(3,4)	sns	FBgn0024189	-5.01604	-2.59009	1.94004	0.163664	0.614559	14-16h time point	NS	other
2R:9124744|9126213	circCG18659(3,6)	CG18659	FBgn0027561	-5.01604	-2.59009	1.94004	0.163664	0.614559	14-16h time point	NS	other
2R:9999734|10024202	circPKA-R2(10,13)	Pka-R2	FBgn0022382	-5.01604	-2.59009	1.94004	0.163664	0.614559	14-16h time point	NS	other
3L:12219978|12221282	circAPP(12,12)	app	FBgn0260941	-5.01604	-2.59009	1.94004	0.163664	0.614559	14-16h time point	NS	other
3L:16522799|16530656	circCG43373(26,28)	CG43373	FBgn0263131	-5.01604	-2.59009	1.94004	0.163664	0.614559	14-16h time point	NS	other
3L:16715441|16716837	circDAB(3,5)	Dab	FBgn0000414	-5.01604	-2.59009	1.94004	0.163664	0.614559	14-16h time point	NS	other
3L:19656810|19657341	circTEY(10,12)	tey	FBgn0036899	-5.01604	-2.59009	1.94004	0.163664	0.614559	14-16h time point	NS	other
3L:22340462|22350098	circTEN-M(12,1)	Ten-m	FBgn0004449	-5.01604	-2.59009	1.94004	0.163664	0.614559	14-16h time point	NS	other
3L:22546931|22547938	circNA(NA,NA)	NA	n/a	-5.01604	-2.59009	1.94004	0.163664	0.614559	14-16h time point	NS	other
3L:2947802|2952107	circSHAB(12,15)	Shab	FBgn0262593	-5.01604	-2.59009	1.94004	0.163664	0.614559	14-16h time point	NS	other
3L:4642677|4647024	circAXO(6,11)	axo	FBgn0262870	-5.01604	-2.59009	1.94004	0.163664	0.614559	14-16h time point	NS	other
3L:5429163|5433855	circDIP-DELTA(2,6)	DIP-delta	FBgn0085420	-5.01604	-2.59009	1.94004	0.163664	0.614559	14-16h time point	NS	other
3L:7602788|7603962	circPURA(3,4)	Pura	FBgn0035802	-5.01604	-2.59009	1.94004	0.163664	0.614559	14-16h time point	NS	other
3L:8098346|8099536	circECT4(12,13)	Ect4	FBgn0262579	-5.01604	-2.59009	1.94004	0.163664	0.614559	14-16h time point	NS	other
3L:8561359|8569001	circRHEA(7,17)	rhea	FBgn0260442	-5.01604	-2.59009	1.94004	0.163664	0.614559	14-16h time point	NS	other
3L:9418344|9419271	circCG3967(5,8)	CG3967	FBgn0035989	-5.01604	-2.59009	1.94004	0.163664	0.614559	14-16h time point	NS	other
3R:11023468|11023817	circSIDE-VI(8,9)	side-VI	FBgn0083950	-5.01604	-2.59009	1.94004	0.163664	0.614559	14-16h time point	NS	other
3R:11535583|11536179	circDPR4(2,3)	dpr4	FBgn0053512	-5.01604	-2.59009	1.94004	0.163664	0.614559	14-16h time point	NS	other
3R:11592367|11593766	circJUPITER(5,7)	Jupiter	FBgn0051363	-5.01604	-2.59009	1.94004	0.163664	0.614559	14-16h time point	NS	other
3R:13019342|13025044	circCTBP(5,16)	CtBP	FBgn0020496	-5.01604	-2.59009	1.94004	0.163664	0.614559	14-16h time point	NS	other
3R:14823863|14827656	circBTSZ(14,19)	btsz	FBgn0266756	-5.01604	-2.59009	1.94004	0.163664	0.614559	14-16h time point	NS	other
3R:17057419|17058704	circDAD(5,5)	Dad	FBgn0020493	-5.01604	-2.59009	1.94004	0.163664	0.614559	14-16h time point	NS	other
3R:19763598|19766647	circGLUCLALPHA(10,18)	GluClalpha	FBgn0024963	-5.01604	-2.59009	1.94004	0.163664	0.614559	14-16h time point	NS	other
3R:20705961|20706386	circOAMB(6,6)	Oamb	FBgn0024944	-5.01604	-2.59009	1.94004	0.163664	0.614559	14-16h time point	NS	other
3R:24682308|24695417	circSLO(13,22)	slo	FBgn0003429	-5.01604	-2.59009	1.94004	0.163664	0.614559	14-16h time point	NS	other
3R:25646682|25651324	circJIGR1(5,NA)	jigr1	FBgn0039350	-5.01604	-2.59009	1.94004	0.163664	0.614559	14-16h time point	NS	other
3R:27388455|27389766	circSIDE(10,11)	side	FBgn0016061	-5.01604	-2.59009	1.94004	0.163664	0.614559	14-16h time point	NS	other
3R:28235075|28235453	circCG34354(7,8)	CG34354	FBgn0085383	-5.01604	-2.59009	1.94004	0.163664	0.614559	14-16h time point	NS	other
3R:29640229|29642263	circDOP1R2(3,4)	Dop1R2	FBgn0266137	-5.01604	-2.59009	1.94004	0.163664	0.614559	14-16h time point	NS	other
3R:31150394|31158395	circGYCBETA100B(4,16)	Gycbeta100B	FBgn0013973	-5.01604	-2.59009	1.94004	0.163664	0.614559	14-16h time point	NS	other
3R:3849499|3850235	circCG41099(4,5)	CG41099	FBgn0039955	-5.01604	-2.59009	1.94004	0.163664	0.614559	14-16h time point	NS	other
3R:5291990|5299573	circMTD(12,27)	mtd	FBgn0013576	-5.01604	-2.59009	1.94004	0.163664	0.614559	14-16h time point	NS	other
3R:6407478|6444310	circGPP(4,11)	gpp	FBgn0264495	-5.01604	-2.59009	1.94004	0.163664	0.614559	14-16h time point	NS	other
3R:7191389|7192131	circLAP(5,8)	lap	FBgn0086372	-5.01604	-2.59009	1.94004	0.163664	0.614559	14-16h time point	NS	other
3R:7603104|7605468	circNLG3(12,13)	Nlg3	FBgn0083963	-5.01604	-2.59009	1.94004	0.163664	0.614559	14-16h time point	NS	other
4:390425|391544	circDATI(11,11)	dati	FBgn0262636	-5.01604	-2.59009	1.94004	0.163664	0.614559	14-16h time point	NS	other
X:11395240|11396571	circDLG1(24,26)	dlg1	FBgn0001624	-5.01604	-2.59009	1.94004	0.163664	0.614559	14-16h time point	NS	other
X:1233803|1234279	circCG3638(15,16)	CG3638	FBgn0261444	-5.01604	-2.59009	1.94004	0.163664	0.614559	14-16h time point	NS	other
X:1309859|1316161	circDAAM(15,16)	DAAM	FBgn0025641	-5.01604	-2.59009	1.94004	0.163664	0.614559	14-16h time point	NS	other
X:14256485|14256757	circMUD(16,16)	mud	FBgn0002873	-5.01604	-2.59009	1.94004	0.163664	0.614559	14-16h time point	NS	other
X:15177693|15184083	circCG43737(3,5)	CG43737	FBgn0263994	-5.01604	-2.59009	1.94004	0.163664	0.614559	14-16h time point	NS	other
X:15420356|15421628	circCNGL(21,21)	Cngl	FBgn0263257	-5.01604	-2.59009	1.94004	0.163664	0.614559	14-16h time point	NS	other
X:1681573|1684557	circCG32809(11,17)	CG32809	FBgn0023531	-5.01604	-2.59009	1.94004	0.163664	0.614559	14-16h time point	NS	other
X:20310278|20315949	circCG1504(3,5)	CG1504	FBgn0031100	-5.01604	-2.59009	1.94004	0.163664	0.614559	14-16h time point	NS	other
X:20310278|20329542	circCG1504(3,7)	CG1504	FBgn0031100	-5.01604	-2.59009	1.94004	0.163664	0.614559	14-16h time point	NS	other
X:20487008|20491394	circRHOGAP19D(15,18)	RhoGAP19D	FBgn0031118	-5.01604	-2.59009	1.94004	0.163664	0.614559	14-16h time point	NS	other
X:4082794|4086250	circCG43689(8,13)	CG43689	FBgn0263772	-5.01604	-2.59009	1.94004	0.163664	0.614559	14-16h time point	NS	other
X:4141771|4154756	circFAS2(9,14)	Fas2	FBgn0000635	-5.01604	-2.59009	1.94004	0.163664	0.614559	14-16h time point	NS	other
X:6483794|6485527	circCG42340(6,9)	CG42340	FBgn0259242	-5.01604	-2.59009	1.94004	0.163664	0.614559	14-16h time point	NS	other
X:7660406|7663554	circCT(6,10)	ct	FBgn0004198	-5.01604	-2.59009	1.94004	0.163664	0.614559	14-16h time point	NS	other
X:8040602|8060158	circFS(1)H(2,23)	fs(1)h	FBgn0004656	-5.01604	-2.59009	1.94004	0.163664	0.614559	14-16h time point	NS	other
2R:15884335|15886315	circSLI(17,21)	sli	FBgn0264089	-4.88633	3.56925	1.93281	0.164451	0.614559	14-16h time point	NS	other
2R:9507863|9511199	circBRP(3,9)	brp	FBgn0259246	-4.88633	3.56925	1.93281	0.164451	0.614559	14-16h time point	NS	other
3L:13886080|13887465	circDYSC(11,16)	dysc	FBgn0264006	-4.88633	3.56925	1.93281	0.164451	0.614559	14-16h time point	NS	other
3L:21914776|21921327	circMUB(6,18)	mub	FBgn0262737	-4.88633	3.56925	1.93281	0.164451	0.614559	14-16h time point	NS	other
3R:28333709|28334707	circLARP(11,11)	larp	FBgn0261618	-4.88633	3.56925	1.93281	0.164451	0.614559	14-16h time point	NS	other
3R:14276306|14279541	circTRX(8,9)	trx	FBgn0003862	-4.9351	3.26099	1.91249	0.166687	0.614559	14-16h time point	NS	other
3L:13889549|13892080	circDYSC(17,19)	dysc	FBgn0264006	-4.67828	-2.44753	1.90043	0.16803	0.614559	14-16h time point	NS	other
3L:19085321|19160685	circNA(8,5)	NA	n/a	-4.82966	3.24551	1.87878	0.170473	0.614559	14-16h time point	NS	other
4:1129435|1130586	circCG11155(5,8)	CG11155	FBgn0039927	-3.59457	-2.66422	1.86233	0.172356	0.614559	14-16h time point	DOWN	neuronal
2R:432293|439012	circCG45781(3,4)	CG45781	FBgn0267428	-3.42841	-2.76101	1.83759	0.175234	0.614559	14-16h time point	DOWN	neuronal
2L:4312028|4314615	circTUTL(14,16)	tutl	FBgn0010473	-4.89187	3.39816	1.83256	0.175826	0.614559	14-16h time point	NS	other
3R:16565062|16569682	circCG42342(10,18)	CG42342	FBgn0259244	-4.89187	3.39816	1.83256	0.175826	0.614559	14-16h time point	NS	other
3R:8247709|8250120	circNA(NA,6)	NA	n/a	-4.89187	3.39816	1.83256	0.175826	0.614559	14-16h time point	NS	other
2R:13718378|13719215	circCG17716(8,9)	CG17716	FBgn0000633	-5.15384	-2.46673	1.8321	0.175879	0.614559	14-16h time point	NS	other
3L:9843232|9845439	circRASGAP1(4,5)	RasGAP1	FBgn0004390	-5.15384	-2.46673	1.8321	0.175879	0.614559	14-16h time point	NS	other
3L:1716272|1718153	circDRPR(2,10)	drpr	FBgn0027594	-4.79937	3.13707	1.83104	0.176005	0.614559	14-16h time point	NS	other
3R:24687187|24687905	circSLO(14,15)	slo	FBgn0003429	-4.34247	-2.52723	1.82742	0.176433	0.614559	14-16h time point	DOWN	neuronal
3R:10866529|10866976	circSELR(5,7)	SelR	FBgn0267376	-5.01127	3.20605	1.81931	0.177395	0.614559	14-16h time point	NS	other
3R:5892221|5892989	circSIDE-III(15,17)	side-III	FBgn0083949	-5.01127	3.20605	1.81931	0.177395	0.614559	14-16h time point	NS	other
3R:7118958|7121753	circALH(16,20)	Alh	FBgn0261238	-5.01127	3.20605	1.81931	0.177395	0.614559	14-16h time point	NS	other
4:450242|450509	circCAMKI(11,12)	CaMKI	FBgn0016126	-5.01127	3.20605	1.81931	0.177395	0.614559	14-16h time point	NS	other
3R:4626973|4628349	circ5-HT2A(4,7)	5-HT2A	FBgn0087012	-3.57334	-2.9079	1.778	0.182395	0.614559	14-16h time point	DOWN	other
3L:12696500|12697003	circMIRR(2,2)	mirr	FBgn0014343	-4.97691	3.06222	1.74733	0.186213	0.614559	14-16h time point	NS	other
3R:22677593|22678328	circWAKE(14,17)	wake	FBgn0266418	-4.607	3.00329	1.72193	0.189445	0.614559	14-16h time point	NS	other
X:571562|571726	circAPPL(8,8)	Appl	FBgn0000108	-4.607	3.00329	1.72193	0.189445	0.614559	14-16h time point	NS	other
2L:16749056|16750490	circBUGZ(9,12)	BuGZ	FBgn0032600	-5.02487	3.14232	1.72002	0.189691	0.614559	14-16h time point	NS	other
3L:20277184|20280147	circGOGO(7,9)	gogo	FBgn0052227	-5.02487	3.14232	1.72002	0.189691	0.614559	14-16h time point	NS	other
3R:24703891|24706304	circSLO(30,32)	slo	FBgn0003429	-5.02487	3.14232	1.72002	0.189691	0.614559	14-16h time point	NS	other
X:4674367|4676572	circFZR(3,4)	fzr	FBgn0262699	-5.02487	3.14232	1.72002	0.189691	0.614559	14-16h time point	NS	other
2L:16557879|16559944	circCG42389(2,2)	CG42389	FBgn0259735	-4.94375	3.20192	1.65524	0.198247	0.614559	14-16h time point	NS	other
2L:18442817|18442966	circRPS26(5,5)	RpS26	FBgn0261597	-4.94375	3.20192	1.65524	0.198247	0.614559	14-16h time point	NS	other
2R:10533118|10533968	circLOLA(27,28)	lola	FBgn0283521	-4.94375	3.20192	1.65524	0.198247	0.614559	14-16h time point	NS	other
3L:13756342|13756498	circBRU3(NA,NA)	bru3	FBgn0264001	-4.94375	3.20192	1.65524	0.198247	0.614559	14-16h time point	NS	other
3R:26578721|26590058	circSCRIB(25,37)	scrib	FBgn0263289	-4.94375	3.20192	1.65524	0.198247	0.614559	14-16h time point	NS	other
3L:3986524|3988054	circSCRT(2,2)	scrt	FBgn0004880	-4.67649	2.91479	1.65414	0.198396	0.614559	14-16h time point	NS	other
2L:8662439|8663251	circSEMA1A(22,25)	Sema1a	FBgn0011259	-4.98155	3.20274	1.6353	0.200971	0.614559	14-16h time point	NS	other
2R:13809275|13815648	circSTJ(6,19)	stj	FBgn0261041	-4.98155	3.20274	1.6353	0.200971	0.614559	14-16h time point	NS	other
2R:15452857|15456815	circCG43729(16,19)	CG43729	FBgn0263980	-4.98155	3.20274	1.6353	0.200971	0.614559	14-16h time point	NS	other
2R:15735091|15737060	circCG30089(3,4)	CG30089	FBgn0050089	-4.98155	3.20274	1.6353	0.200971	0.614559	14-16h time point	NS	other
2R:18474587|18477023	circCG30116(16,20)	CG30116	FBgn0028496	-4.98155	3.20274	1.6353	0.200971	0.614559	14-16h time point	NS	other
2R:23665294|23666035	circPDE8(6,7)	Pde8	FBgn0266377	-4.98155	3.20274	1.6353	0.200971	0.614559	14-16h time point	NS	other
3L:12379139|12379644	circNCC69(18,18)	Ncc69	FBgn0036279	-4.98155	3.20274	1.6353	0.200971	0.614559	14-16h time point	NS	other
3L:3652715|3653686	circNA(6,1)	NA	n/a	-4.98155	3.20274	1.6353	0.200971	0.614559	14-16h time point	NS	other
3R:29041096|29042240	circPKC98E(3,7)	Pkc98E	FBgn0003093	-4.98155	3.20274	1.6353	0.200971	0.614559	14-16h time point	NS	other
X:16097013|16100349	circNA(NA,NA)	NA	FBgn0259699,FBgn0259700	-4.98155	3.20274	1.6353	0.200971	0.614559	14-16h time point	NS	other
X:5221241|5225999	circNA(NA,NA)	NA	FBgn0029746,FBgn0266098	-4.98155	3.20274	1.6353	0.200971	0.614559	14-16h time point	NS	other
X:5398065|5398762	circSK(19,21)	SK	FBgn0029761	-4.98155	3.20274	1.6353	0.200971	0.614559	14-16h time point	NS	other
X:7660406|7661138	circCT(6,8)	ct	FBgn0004198	-4.98155	3.20274	1.6353	0.200971	0.614559	14-16h time point	NS	other
X:7939688|7941414	circUBR3(4,7)	Ubr3	FBgn0260970	-4.98155	3.20274	1.6353	0.200971	0.614559	14-16h time point	NS	other
X:10060448|10070300	circCG15312(6,10)	CG15312	FBgn0030174	-4.9022	3.01041	1.61811	0.203356	0.614559	14-16h time point	NS	other
X:11397825|11398822	circDLG1(27,30)	dlg1	FBgn0001624	-4.9022	3.01041	1.61811	0.203356	0.614559	14-16h time point	NS	other
2L:18331|20020	circL(2)GL(10,13)	l(2)gl	FBgn0002121	-4.30464	2.66803	1.61453	0.203856	0.614559	14-16h time point	UP	ectopic
X:52811|93250	circNA(NA,NA)	NA	n/a	-2.92313	2.39238	1.59993	0.205914	0.614559	14-16h time point	UP	ectopic
X:17720587|17721615	circCG42684(2,4)	CG42684	FBgn0261570	-3.4845	-2.66139	1.57224	0.209881	0.614559	14-16h time point	DOWN	neuronal
2L:11779|20020	circL(2)GL(3,13)	l(2)gl	FBgn0002121	-5.06926	2.93046	1.55486	0.212419	0.614559	14-16h time point	NS	other
2R:25182094|25188223	circNA(NA,10)	NA	n/a	-5.06926	2.93046	1.55486	0.212419	0.614559	14-16h time point	NS	other
3L:11085429|11085708	circJIL-1(8,9)	JIL-1	FBgn0020412	-5.06926	2.93046	1.55486	0.212419	0.614559	14-16h time point	NS	other
3L:2509364|2511763	circSPN(6,9)	Spn	FBgn0010905	-5.06926	2.93046	1.55486	0.212419	0.614559	14-16h time point	NS	other
3L:5218950|5219285	circSHEP(22,22)	shep	FBgn0052423	-5.06926	2.93046	1.55486	0.212419	0.614559	14-16h time point	NS	other
3R:3849499|3851128	circCG41099(4,NA)	CG41099	FBgn0039955	-5.06926	2.93046	1.55486	0.212419	0.614559	14-16h time point	NS	other
4:938332|940717	circMGLUR(2,3)	mGluR	FBgn0019985	-5.06926	2.93046	1.55486	0.212419	0.614559	14-16h time point	NS	other
X:6461069|6464150	circCG42340(NA,2)	CG42340	FBgn0259242	-5.06926	2.93046	1.55486	0.212419	0.614559	14-16h time point	NS	other
X:8054108|8056137	circFS(1)H(16,19)	fs(1)h	FBgn0004656	-5.06926	2.93046	1.55486	0.212419	0.614559	14-16h time point	NS	other
3L:5703925|5717738	circNA(NA,NA)	NA	FBgn0085447,FBgn0284236	-4.74986	2.81188	1.55439	0.212488	0.614559	14-16h time point	NS	other
4:72321|72862	circPAN(5,8)	pan	FBgn0085432	-3.94149	2.66002	1.55003	0.213131	0.614559	14-16h time point	UP	ectopic
2L:2704926|2712136	circCG31690(3,5)	CG31690	FBgn0051690	-4.2702	-2.7607	1.54682	0.213606	0.614559	14-16h time point	DOWN	neuronal
3R:16565062|16566584	circCG42342(10,15)	CG42342	FBgn0259244	-3.96375	2.37798	1.52913	0.216242	0.614559	14-16h time point	UP	ectopic
3L:20074107|20076131	circSNPF-R(3,3)	sNPF-R	FBgn0036934	-3.65999	-2.80033	1.49922	0.220791	0.614559	14-16h time point	DOWN	neuronal
3R:6566135|6566877	circDPR11(8,8)	dpr11	FBgn0053202	-3.65999	-2.80033	1.49922	0.220791	0.614559	14-16h time point	DOWN	neuronal
2L:1864932|1869527	circCG31663(3,9)	CG31663	FBgn0051663	-4.99801	2.97612	1.46474	0.226178	0.614559	14-16h time point	NS	other
2R:10039173|10039849	circOYS(6,8)	oys	FBgn0033476	-4.99801	2.97612	1.46474	0.226178	0.614559	14-16h time point	NS	other
3L:21725555|21726937	circCG11247(2,4)	CG11247	FBgn0037120	-4.99801	2.97612	1.46474	0.226178	0.614559	14-16h time point	NS	other
3L:24728297|24734187	circSCRO(3,5)	scro	FBgn0028993	-4.99801	2.97612	1.46474	0.226178	0.614559	14-16h time point	NS	other
3L:2820059|2821707	circTET(9,NA)	Tet	FBgn0263392	-4.99801	2.97612	1.46474	0.226178	0.614559	14-16h time point	NS	other
4:1117851|1121622	circCALS(9,14)	Cals	FBgn0039928	-4.99801	2.97612	1.46474	0.226178	0.614559	14-16h time point	NS	other
2L:10409711|10410434	circRPS27A(1,2)	RpS27A	FBgn0003942	-4.98994	2.87445	1.45685	0.227431	0.614559	14-16h time point	NS	other
2R:24960930|24961747	circCG2765(1,3)	CG2765	FBgn0035087	-4.98994	2.87445	1.45685	0.227431	0.614559	14-16h time point	NS	other
4:898393|909184	circUNC-13(28,40)	unc-13	FBgn0025726	-4.81707	2.70168	1.44199	0.229818	0.614559	14-16h time point	NS	other
2R:22757865|22760552	circCG42260(12,14)	CG42260	FBgn0259145	-4.82758	2.69119	1.41936	0.233509	0.614559	14-16h time point	NS	other
3L:19232324|19232572	circFZ2(12,12)	fz2	FBgn0016797	-4.82758	2.69119	1.41936	0.233509	0.614559	14-16h time point	NS	other
3R:11879361|11883935	circNA(6,3)	NA	n/a	-3.9853	2.28705	1.40017	0.236695	0.614559	14-16h time point	UP	ectopic
X:15392370|15400814	circCNGL(3,17)	Cngl	FBgn0263257	-4.30099	-2.49471	1.39606	0.237385	0.614559	14-16h time point	DOWN	other
3L:8466379|8468483	circGUG(7,9)	Gug	FBgn0010825	-3.71111	2.34379	1.392	0.238068	0.614559	14-16h time point	UP	ectopic
2R:12722305|12723006	circCG42663(2,2)	CG42663	FBgn0261545	-4.17647	2.26798	1.38954	0.238483	0.614559	14-16h time point	UP	ectopic
3L:21424454|21425545	circBARC(5,6)	barc	FBgn0037081	-4.37499	-2.22146	1.37815	0.240416	0.614559	14-16h time point	DOWN	neuronal
3R:23197287|23197976	circCNC(13,14)	cnc	FBgn0262975	-4.44044	2.42725	1.35609	0.244216	0.614559	14-16h time point	UP	ectopic
2L:4212417|4217976	circFT(8,8)	ft	FBgn0001075	-3.99479	-2.23808	1.33118	0.248596	0.614559	14-16h time point	DOWN	other
2R:1113198|1208447	circNA(12,4)	NA	n/a	-3.85998	-2.50309	1.3186	0.250844	0.614559	14-16h time point	DOWN	other
2R:16398829|16399421	circSEMA2B(2,3)	Sema2b	FBgn0264273	-4.36522	2.44676	1.30189	0.253868	0.614559	14-16h time point	UP	ectopic
3R:17966473|17967828	circCPO(8,8)	cpo	FBgn0263995	-4.47678	2.35118	1.29628	0.254894	0.614559	14-16h time point	UP	ectopic
3R:16512964|16514176	circCG42342(2,2)	CG42342	FBgn0259244	-3.68219	-2.19342	1.28308	0.257327	0.614559	14-16h time point	DOWN	other
3L:23002053|23002443	circNRM(2,2)	nrm	FBgn0262509	-4.36633	2.63985	1.27507	0.258818	0.614559	14-16h time point	UP	ectopic
2L:1386848|1387526	circROBO2(3,5)	robo2	FBgn0002543	-5.05491	2.71706	1.27274	0.259254	0.614559	14-16h time point	NS	other
2L:14278219|14288958	circWB(2,4)	wb	FBgn0261563	-5.05491	2.71706	1.27274	0.259254	0.614559	14-16h time point	NS	other
2L:15737628|15740899	circCYCE(6,7)	CycE	FBgn0010382	-5.05491	2.71706	1.27274	0.259254	0.614559	14-16h time point	NS	other
2L:5122435|5140921	circMSP300(8,14)	Msp300	FBgn0261836	-5.05491	2.71706	1.27274	0.259254	0.614559	14-16h time point	NS	other
2R:14176406|14181568	circCG(6,23)	cg	FBgn0000289	-5.05491	2.71706	1.27274	0.259254	0.614559	14-16h time point	NS	other
2R:16422680|16423124	circSEMA2B(6,8)	Sema2b	FBgn0264273	-5.05491	2.71706	1.27274	0.259254	0.614559	14-16h time point	NS	other
3R:21375060|21375912	circMOD(MDG4)(12,12)	mod(mdg4)	FBgn0002781	-5.05491	2.71706	1.27274	0.259254	0.614559	14-16h time point	NS	other
3R:25754345|25754485	circLPR1(15,15)	LpR1	FBgn0066101	-5.05491	2.71706	1.27274	0.259254	0.614559	14-16h time point	NS	other
3R:3584980|3586985	circPARP(4,6)	Parp	FBgn0010247	-5.05491	2.71706	1.27274	0.259254	0.614559	14-16h time point	NS	other
4:882961|903471	circUNC-13(19,33)	unc-13	FBgn0025726	-5.05491	2.71706	1.27274	0.259254	0.614559	14-16h time point	NS	other
X:628594|628783	circRPL36(2,3)	RpL36	FBgn0002579	-5.05491	2.71706	1.27274	0.259254	0.614559	14-16h time point	NS	other
X:9096766|9098413	circCG7766(7,12)	CG7766	FBgn0030087	-5.05491	2.71706	1.27274	0.259254	0.614559	14-16h time point	NS	other
3R:16565062|16567493	circCG42342(10,15)	CG42342	FBgn0259244	-3.75082	2.15805	1.27204	0.259384	0.614559	14-16h time point	UP	ectopic
2R:5316269|5328028	circSXC(5,11)	sxc	FBgn0261403	-4.06346	-2.59293	1.27202	0.259389	0.614559	14-16h time point	DOWN	neuronal
2L:17394430|17402485	circCLIP-190(8,20)	CLIP-190	FBgn0020503	-5.08401	2.70709	1.26439	0.260822	0.614559	14-16h time point	NS	other
2L:19908759|19910432	circSICK(15,16)	sick	FBgn0263873	-5.08401	2.70709	1.26439	0.260822	0.614559	14-16h time point	NS	other
2L:20661990|20664209	circCG31678(3,4)	CG31678	FBgn0051678	-5.08401	2.70709	1.26439	0.260822	0.614559	14-16h time point	NS	other
2L:20881987|20882464	circNA(NA,NA)	NA	FBgn0032901,FBgn0263996	-5.08401	2.70709	1.26439	0.260822	0.614559	14-16h time point	NS	other
2L:21384455|21385397	circNRV3(6,7)	nrv3	FBgn0032946	-5.08401	2.70709	1.26439	0.260822	0.614559	14-16h time point	NS	other
2L:21716325|21717672	circNOLO(15,16)	nolo	FBgn0051619	-5.08401	2.70709	1.26439	0.260822	0.614559	14-16h time point	NS	other
2L:3124015|3127790	circTOC(18,19)	toc	FBgn0015600	-5.08401	2.70709	1.26439	0.260822	0.614559	14-16h time point	NS	other
2L:9059471|9060926	circDIP-ZETA(6,8)	DIP-zeta	FBgn0051708	-5.08401	2.70709	1.26439	0.260822	0.614559	14-16h time point	NS	other
2R:10294612|10296047	circCAP(19,23)	CAP	FBgn0033504	-5.08401	2.70709	1.26439	0.260822	0.614559	14-16h time point	NS	other
2R:10489362|10491051	circLOLA(NA,3)	lola	FBgn0283521	-5.08401	2.70709	1.26439	0.260822	0.614559	14-16h time point	NS	other
2R:1076635|1080441	circRL(7,10)	rl	FBgn0003256	-5.08401	2.70709	1.26439	0.260822	0.614559	14-16h time point	NS	other
2R:13180990|13184180	circNA(NA,NA)	NA	FBgn0028991,FBgn0033802,FBgn0053182	-5.08401	2.70709	1.26439	0.260822	0.614559	14-16h time point	NS	other
2R:13442934|13445138	circCNN(3,14)	cnn	FBgn0013765	-5.08401	2.70709	1.26439	0.260822	0.614559	14-16h time point	NS	other
2R:13865757|13874459	circSHOT(3,18)	shot	FBgn0013733	-5.08401	2.70709	1.26439	0.260822	0.614559	14-16h time point	NS	other
2R:13871666|13874459	circSHOT(15,18)	shot	FBgn0013733	-5.08401	2.70709	1.26439	0.260822	0.614559	14-16h time point	NS	other
2R:20327867|20330641	circCG8929(3,9)	CG8929	FBgn0034504	-5.08401	2.70709	1.26439	0.260822	0.614559	14-16h time point	NS	other
2R:5767285|5768060	circGP210(11,14)	Gp210	FBgn0266580	-5.08401	2.70709	1.26439	0.260822	0.614559	14-16h time point	NS	other
2R:8660843|8662769	circPTC(3,3)	ptc	FBgn0003892	-5.08401	2.70709	1.26439	0.260822	0.614559	14-16h time point	NS	other
2R:9271985|9272707	circPKN(20,22)	Pkn	FBgn0020621	-5.08401	2.70709	1.26439	0.260822	0.614559	14-16h time point	NS	other
3L:10326637|10348230	circLNCRNA:CR46006(2,5)	lncRNA:CR46006	FBgn0267668	-5.08401	2.70709	1.26439	0.260822	0.614559	14-16h time point	NS	other
3L:11541778|11542834	circMOB2(8,8)	Mob2	FBgn0259481	-5.08401	2.70709	1.26439	0.260822	0.614559	14-16h time point	NS	other
3L:19423774|19478095	circNA(6,2)	NA	n/a	-5.08401	2.70709	1.26439	0.260822	0.614559	14-16h time point	NS	other
3L:22221700|22222673	circOLF413(4,5)	olf413	FBgn0037153	-5.08401	2.70709	1.26439	0.260822	0.614559	14-16h time point	NS	other
3L:2434626|2436228	circSVIL(12,13)	Svil	FBgn0266696	-5.08401	2.70709	1.26439	0.260822	0.614559	14-16h time point	NS	other
3L:2560116|2564695	circMSN(12,16)	msn	FBgn0010909	-5.08401	2.70709	1.26439	0.260822	0.614559	14-16h time point	NS	other
3L:313024|314317	circFWD(13,13)	fwd	FBgn0004373	-5.08401	2.70709	1.26439	0.260822	0.614559	14-16h time point	NS	other
3L:7666166|7693723	circANK2(6,6)	Ank2	FBgn0261788	-5.08401	2.70709	1.26439	0.260822	0.614559	14-16h time point	NS	other
3R:19765633|19766647	circGLUCLALPHA(15,18)	GluClalpha	FBgn0024963	-5.08401	2.70709	1.26439	0.260822	0.614559	14-16h time point	NS	other
3R:20293602|20296499	circCIC(12,15)	cic	FBgn0262582	-5.08401	2.70709	1.26439	0.260822	0.614559	14-16h time point	NS	other
3R:20962215|20966613	circATPALPHA(6,11)	Atpalpha	FBgn0002921	-5.08401	2.70709	1.26439	0.260822	0.614559	14-16h time point	NS	other
3R:21350950|21353734	circMOD(MDG4)(1,7)	mod(mdg4)	FBgn0002781	-5.08401	2.70709	1.26439	0.260822	0.614559	14-16h time point	NS	other
3R:23155809|23156493	circUNK(11,12)	unk	FBgn0004395	-5.08401	2.70709	1.26439	0.260822	0.614559	14-16h time point	NS	other
3R:23567515|23567952	circBEAT-IV(2,2)	beat-IV	FBgn0039089	-5.08401	2.70709	1.26439	0.260822	0.614559	14-16h time point	NS	other
3R:23607525|23608799	circCG31145(4,6)	CG31145	FBgn0051145	-5.08401	2.70709	1.26439	0.260822	0.614559	14-16h time point	NS	other
3R:24687187|24692316	circSLO(14,19)	slo	FBgn0003429	-5.08401	2.70709	1.26439	0.260822	0.614559	14-16h time point	NS	other
3R:24687187|24699426	circSLO(14,25)	slo	FBgn0003429	-5.08401	2.70709	1.26439	0.260822	0.614559	14-16h time point	NS	other
3R:29471651|29473440	circPTP99A(12,14)	Ptp99A	FBgn0004369	-5.08401	2.70709	1.26439	0.260822	0.614559	14-16h time point	NS	other
3R:31137402|31158395	circGYCBETA100B(2,16)	Gycbeta100B	FBgn0013973	-5.08401	2.70709	1.26439	0.260822	0.614559	14-16h time point	NS	other
3R:4741852|4744665	circTACC(15,16)	tacc	FBgn0026620	-5.08401	2.70709	1.26439	0.260822	0.614559	14-16h time point	NS	other
3R:7864261|7868372	circCG17816(9,17)	CG17816	FBgn0037525	-5.08401	2.70709	1.26439	0.260822	0.614559	14-16h time point	NS	other
3R:9432032|9432839	circPS(7,8)	ps	FBgn0261552	-5.08401	2.70709	1.26439	0.260822	0.614559	14-16h time point	NS	other
4:707492|711082	circEY(4,5)	ey	FBgn0005558	-5.08401	2.70709	1.26439	0.260822	0.614559	14-16h time point	NS	other
4:85712|87166	circPAN(11,13)	pan	FBgn0085432	-5.08401	2.70709	1.26439	0.260822	0.614559	14-16h time point	NS	other
X:12318043|12322459	circTEN-A(26,27)	Ten-a	FBgn0267001	-5.08401	2.70709	1.26439	0.260822	0.614559	14-16h time point	NS	other
X:1251172|1252096	circATF3(2,3)	Atf3	FBgn0028550	-5.08401	2.70709	1.26439	0.260822	0.614559	14-16h time point	NS	other
X:13031715|13073088	circRAD(3,20)	rad	FBgn0265597	-5.08401	2.70709	1.26439	0.260822	0.614559	14-16h time point	NS	other
X:818406|819826	circCG43867(4,10)	CG43867	FBgn0264449	-5.08401	2.70709	1.26439	0.260822	0.614559	14-16h time point	NS	other
3L:14667259|14667741	circDLP(4,5)	dlp	FBgn0041604	-4.91018	2.55048	1.26279	0.261124	0.614559	14-16h time point	NS	other
3R:31171009|31171632	circGYCBETA100B(17,17)	Gycbeta100B	FBgn0013973	-4.91018	2.55048	1.26279	0.261124	0.614559	14-16h time point	NS	other
3R:26860844|26864466	circNA(11,1)	NA	n/a	-2.6262	1.64695	1.26015	0.261622	0.614559	14-16h time point	UP	ectopic
3L:7661981|7662890	circANK2(3,NA)	Ank2	FBgn0261788	-3.9938	-2.29947	1.23925	0.265615	0.614559	14-16h time point	DOWN	neuronal
2L:10080375|10137559	circCG44153(12,20)	CG44153	FBgn0265002	-5.1587	-1.99153	1.23917	0.265631	0.614559	14-16h time point	NS	other
2L:10096914|10098010	circCG44153(15,16)	CG44153	FBgn0265002	-5.1587	-1.99153	1.23917	0.265631	0.614559	14-16h time point	NS	other
2L:10816024|10817144	circNOS(10,11)	Nos	FBgn0011676	-5.1587	-1.99153	1.23917	0.265631	0.614559	14-16h time point	NS	other
2L:10830600|10832096	circNOS(19,20)	Nos	FBgn0011676	-5.1587	-1.99153	1.23917	0.265631	0.614559	14-16h time point	NS	other
2L:11162984|11166143	circCA-BETA(8,15)	Ca-beta	FBgn0259822	-5.1587	-1.99153	1.23917	0.265631	0.614559	14-16h time point	NS	other
2L:12153508|12155658	circCG31760(5,6)	CG31760	FBgn0051760	-5.1587	-1.99153	1.23917	0.265631	0.614559	14-16h time point	NS	other
2L:1390893|1397252	circROBO2(6,13)	robo2	FBgn0002543	-5.1587	-1.99153	1.23917	0.265631	0.614559	14-16h time point	NS	other
2L:14076580|14077198	circNACHRALPHA5(8,9)	nAChRalpha5	FBgn0028875	-5.1587	-1.99153	1.23917	0.265631	0.614559	14-16h time point	NS	other
2L:14610684|14611916	circOSP(10,11)	osp	FBgn0003016	-5.1587	-1.99153	1.23917	0.265631	0.614559	14-16h time point	NS	other
2L:15578883|15580850	circKEK3(4,4)	kek3	FBgn0028370	-5.1587	-1.99153	1.23917	0.265631	0.614559	14-16h time point	NS	other
2L:15650173|15652098	circCG4587(9,13)	CG4587	FBgn0028863	-5.1587	-1.99153	1.23917	0.265631	0.614559	14-16h time point	NS	other
2L:1600616|1604336	circHAF(7,11)	haf	FBgn0261509	-5.1587	-1.99153	1.23917	0.265631	0.614559	14-16h time point	NS	other
2L:1694224|1695874	circCHINMO(9,12)	chinmo	FBgn0086758	-5.1587	-1.99153	1.23917	0.265631	0.614559	14-16h time point	NS	other
2L:17372565|17374748	circLRCH(4,8)	Lrch	FBgn0032633	-5.1587	-1.99153	1.23917	0.265631	0.614559	14-16h time point	NS	other
2L:18062362|18065730	circRDO(5,12)	rdo	FBgn0243486	-5.1587	-1.99153	1.23917	0.265631	0.614559	14-16h time point	NS	other
2L:1853454|1855797	circWRY(10,14)	wry	FBgn0051665	-5.1587	-1.99153	1.23917	0.265631	0.614559	14-16h time point	NS	other
2L:18779805|18780331	circHAM(8,8)	ham	FBgn0045852	-5.1587	-1.99153	1.23917	0.265631	0.614559	14-16h time point	NS	other
2L:19714889|19715953	circNA(NA,NA)	NA	FBgn0000464,FBgn0267964	-5.1587	-1.99153	1.23917	0.265631	0.614559	14-16h time point	NS	other
2L:20360013|20360812	circRTGEF(9,11)	RtGEF	FBgn0015803	-5.1587	-1.99153	1.23917	0.265631	0.614559	14-16h time point	NS	other
2L:21059341|21060037	circCG9265(2,5)	CG9265	FBgn0032910	-5.1587	-1.99153	1.23917	0.265631	0.614559	14-16h time point	NS	other
2L:21634420|21635210	circAC3(4,6)	Ac3	FBgn0023416	-5.1587	-1.99153	1.23917	0.265631	0.614559	14-16h time point	NS	other
2L:21727006|21727573	circNOLO(22,23)	nolo	FBgn0051619	-5.1587	-1.99153	1.23917	0.265631	0.614559	14-16h time point	NS	other
2L:22688006|22688609	circCG40006(5,6)	CG40006	FBgn0058006	-5.1587	-1.99153	1.23917	0.265631	0.614559	14-16h time point	NS	other
2L:3080651|3081268	circTOC(7,8)	toc	FBgn0015600	-5.1587	-1.99153	1.23917	0.265631	0.614559	14-16h time point	NS	other
2L:4487449|4489113	circDPY(9,10)	dpy	FBgn0053196	-5.1587	-1.99153	1.23917	0.265631	0.614559	14-16h time point	NS	other
2L:4570479|4574342	circDPY(79,82)	dpy	FBgn0053196	-5.1587	-1.99153	1.23917	0.265631	0.614559	14-16h time point	NS	other
2L:872758|872976	circPNUTS(8,8)	PNUTS	FBgn0053526	-5.1587	-1.99153	1.23917	0.265631	0.614559	14-16h time point	NS	other
2L:9126881|9148799	circCG32982(4,6)	CG32982	FBgn0052982	-5.1587	-1.99153	1.23917	0.265631	0.614559	14-16h time point	NS	other
2L:9126881|9162708	circCG32982(4,14)	CG32982	FBgn0052982	-5.1587	-1.99153	1.23917	0.265631	0.614559	14-16h time point	NS	other
2L:9405832|9406263	circSHAWL(12,12)	Shawl	FBgn0085395	-5.1587	-1.99153	1.23917	0.265631	0.614559	14-16h time point	NS	other
2L:9502858|9504813	circCG33298(NA,5)	CG33298	FBgn0032120	-5.1587	-1.99153	1.23917	0.265631	0.614559	14-16h time point	NS	other
2L:9555284|9556398	circJP(10,11)	jp	FBgn0032129	-5.1587	-1.99153	1.23917	0.265631	0.614559	14-16h time point	NS	other
2L:9727028|9744230	circNCKX30C(9,13)	Nckx30C	FBgn0028704	-5.1587	-1.99153	1.23917	0.265631	0.614559	14-16h time point	NS	other
2R:10331674|10332367	circSLO2(18,19)	SLO2	FBgn0261698	-5.1587	-1.99153	1.23917	0.265631	0.614559	14-16h time point	NS	other
2R:10500551|10502462	circLOLA(6,8)	lola	FBgn0283521	-5.1587	-1.99153	1.23917	0.265631	0.614559	14-16h time point	NS	other
2R:10794125|10794484	circCG33144(10,10)	CG33144	FBgn0053144	-5.1587	-1.99153	1.23917	0.265631	0.614559	14-16h time point	NS	other
2R:12264743|12269435	circCAM(4,5)	Cam	FBgn0000253	-5.1587	-1.99153	1.23917	0.265631	0.614559	14-16h time point	NS	other
2R:12556573|12557775	circFRA(2,2)	fra	FBgn0011592	-5.1587	-1.99153	1.23917	0.265631	0.614559	14-16h time point	NS	other
2R:12999799|13004383	circSU(Z)2(4,6)	Su(z)2	FBgn0265623	-5.1587	-1.99153	1.23917	0.265631	0.614559	14-16h time point	NS	other
2R:13444428|13445590	circCNN(13,16)	cnn	FBgn0013765	-5.1587	-1.99153	1.23917	0.265631	0.614559	14-16h time point	NS	other
2R:13686678|13688473	circCG17716(NA,NA)	CG17716	FBgn0000633	-5.1587	-1.99153	1.23917	0.265631	0.614559	14-16h time point	NS	other
2R:13713129|13713989	circCG17716(5,6)	CG17716	FBgn0000633	-5.1587	-1.99153	1.23917	0.265631	0.614559	14-16h time point	NS	other
2R:15138102|15140095	circCHN(4,6)	chn	FBgn0015371	-5.1587	-1.99153	1.23917	0.265631	0.614559	14-16h time point	NS	other
2R:15757698|15758634	circCG30089(6,7)	CG30089	FBgn0050089	-5.1587	-1.99153	1.23917	0.265631	0.614559	14-16h time point	NS	other
2R:16425741|16426998	circSEMA2B(12,13)	Sema2b	FBgn0264273	-5.1587	-1.99153	1.23917	0.265631	0.614559	14-16h time point	NS	other
2R:17522853|17528852	circPATRONIN(9,23)	Patronin	FBgn0263197	-5.1587	-1.99153	1.23917	0.265631	0.614559	14-16h time point	NS	other
2R:17531047|17535061	circPATRONIN(26,33)	Patronin	FBgn0263197	-5.1587	-1.99153	1.23917	0.265631	0.614559	14-16h time point	NS	other
2R:17611315|17615135	circCG10936(6,7)	CG10936	FBgn0034253	-5.1587	-1.99153	1.23917	0.265631	0.614559	14-16h time point	NS	other
2R:19001092|19001789	circTN(12,12)	tn	FBgn0265356	-5.1587	-1.99153	1.23917	0.265631	0.614559	14-16h time point	NS	other
2R:19459803|19473967	circPAR-1(1,20)	par-1	FBgn0260934	-5.1587	-1.99153	1.23917	0.265631	0.614559	14-16h time point	NS	other
2R:19573988|19588743	circSM(18,NA)	sm	FBgn0003435	-5.1587	-1.99153	1.23917	0.265631	0.614559	14-16h time point	NS	other
[truncated: 1,038 more rows]

## Sheet: ΔelavΔfne circRNAs
circRNA coordinates	conventional name	gene name	gene ID	logCPM	logFC	LR (Likelihood Ratio)	p-value	FDR	stage	circRNA expression in mutant	circRNA group
[truncated: 2,591 more rows]

[truncated: 1 more sheets: ΔfneΔrbp9 circRNAs]
