# Supplementary material for: ELAV mediates circular RNA biogenesis in neurons
Source: Genes Dev. 2025 Sep 1;39(17-18):1064–80. doi: 10.1101/gad.352670.125 (PMC12404201; doi:10.1101/gad.352670.125)
Supplement: Supplement 3 [file Supplemental_Table_S2.xlsx]

## Sheet: ELAV IP
Gene ID	Base mean	Log2FoldChange	p-value	padj.	ELAV bound	Host gene type	Enriched in both ELAV IPs (ELAV and ELAV-Flag)
FBgn0000017	11031.5	1.62441	1.01903e-156	1.23061e-155	TRUE	other	TRUE
FBgn0000024	27048.3	1.77929	3.56657e-205	6.56415e-204	TRUE	neuronal circRNA host gene	TRUE
FBgn0000028	2379.42	2.60279	5.01011e-218	1.00464e-216	TRUE	neuronal circRNA host gene	TRUE
FBgn0000036	14036.8	2.08591	1.31346e-257	3.69481e-256	TRUE	neuronal circRNA host gene	TRUE
FBgn0000038	11928.2	1.68371	1.66859e-95	1.25684e-94	TRUE	other	TRUE
FBgn0000042	15562.3	1.70765	4.53524e-201	7.99968e-200	TRUE	other	TRUE
FBgn0000064	12055	1.26603	5.11708e-108	4.28384e-107	TRUE	other	FALSE
FBgn0000108	32947.5	1.25505	7.31293e-97	5.57916e-96	TRUE	other	TRUE
FBgn0000114	14071	1.85353	3.95878e-162	5.04777e-161	TRUE	other	TRUE
FBgn0000116	21307.3	1.00523	7.99313e-82	5.40972e-81	TRUE	other	TRUE
FBgn0000119	8246.93	1.68379	1.04558e-213	2.02151e-212	TRUE	other	TRUE
FBgn0000147	109.514	2.53723	8.64858e-22	2.77254e-21	TRUE	other	TRUE
FBgn0000173	1576.06	1.122	1.30957e-38	5.58203e-38	TRUE	other	TRUE
FBgn0000179	9962.45	2.4999	0	0	TRUE	other	TRUE
FBgn0000180	476.63	1.13867	1.59441e-18	4.82467e-18	TRUE	other	TRUE
FBgn0000183	6490.81	2.09865	2.73734e-229	5.97333e-228	TRUE	other	TRUE
FBgn0000228	3477.6	1.45149	7.21872e-90	5.20616e-89	TRUE	other	TRUE
FBgn0000247	3673.66	1.12523	2.86389e-51	1.43509e-50	TRUE	other	FALSE
FBgn0000253	25314.1	1.14532	8.82863e-59	4.82304e-58	TRUE	other	TRUE
FBgn0000256	5283.37	1.74912	7.44818e-177	1.07564e-175	TRUE	other	TRUE
FBgn0000259	4833.41	2.2077	1.04636e-180	1.55461e-179	TRUE	other	TRUE
FBgn0000273	13285	2.08483	2.46724e-263	7.3405e-262	TRUE	other	TRUE
FBgn0000286	2595.71	2.01098	5.99467e-161	7.57051e-160	TRUE	other	TRUE
FBgn0000289	6125.54	1.28292	2.80738e-98	2.16546e-97	TRUE	other	TRUE
FBgn0000303	3854.63	1.488	6.20669e-123	5.88966e-122	TRUE	other	FALSE
FBgn0000339	566.693	1.71852	4.13277e-41	1.81839e-40	TRUE	other	TRUE
FBgn0000351	152.714	1.5819	1.57417e-11	3.91844e-11	TRUE	other	FALSE
FBgn0000352	1882.38	1.39072	8.46304e-83	5.79048e-82	TRUE	other	FALSE
FBgn0000382	19679.3	2.17516	0	0	TRUE	other	TRUE
FBgn0000384	6103.9	2.00568	2.24163e-142	2.45937e-141	TRUE	other	TRUE
FBgn0000411	574.316	1.72939	3.82737e-53	1.96517e-52	TRUE	other	TRUE
FBgn0000414	9188.32	1.49522	7.80652e-120	7.26833e-119	TRUE	neuronal circRNA host gene	TRUE
FBgn0000448	681.586	2.64415	6.01235e-100	4.71729e-99	TRUE	other	TRUE
FBgn0000464	8367.04	2.26062	1.27947e-239	3.06221e-238	TRUE	other	TRUE
FBgn0000479	38400.4	2.53035	0	0	TRUE	neuronal circRNA host gene	TRUE
FBgn0000489	1582.9	1.23928	1.7086e-46	8.06154e-46	TRUE	other	TRUE
FBgn0000499	1002.34	1.04907	1.27238e-23	4.21088e-23	TRUE	other	FALSE
FBgn0000529	262.556	1.61429	2.29209e-17	6.73334e-17	TRUE	other	TRUE
FBgn0000535	15253.9	2.15103	1.18995e-288	4.44209e-287	TRUE	neuronal circRNA host gene	TRUE
FBgn0000546	35503.1	2.43958	0	0	TRUE	other	TRUE
FBgn0000547	11364.7	1.61154	1.0327e-139	1.10443e-138	TRUE	neuronal circRNA host gene	TRUE
FBgn0000567	6990.13	1.59002	1.16956e-127	1.14837e-126	TRUE	other	TRUE
FBgn0000568	23057.3	2.00852	2.68793e-282	9.32995e-281	TRUE	other	TRUE
FBgn0000575	4973.51	1.99117	1.50875e-135	1.55203e-134	TRUE	other	TRUE
FBgn0000578	3413.6	1.6391	4.07562e-88	2.90581e-87	TRUE	other	TRUE
FBgn0000581	8766.23	1.55864	9.40384e-119	8.64032e-118	TRUE	other	TRUE
FBgn0000611	3383.55	1.6974	6.96924e-139	7.40661e-138	TRUE	other	FALSE
FBgn0000633	17331.9	1.75422	2.13035e-193	3.55189e-192	TRUE	neuronal circRNA host gene	TRUE
FBgn0000635	9112.47	1.56527	2.10889e-147	2.40256e-146	TRUE	other	TRUE
FBgn0000636	5122.73	1.1963	2.16994e-62	1.23605e-61	TRUE	other	TRUE
FBgn0000659	518.146	1.24213	1.0071e-24	3.408e-24	TRUE	other	FALSE
FBgn0000662	3056.74	1.20188	1.45835e-81	9.82522e-81	TRUE	other	TRUE
FBgn0000711	11957.6	1.86334	6.07393e-201	1.06979e-199	TRUE	other	TRUE
FBgn0000964	438.673	1.39691	1.5936e-22	5.19144e-22	TRUE	other	FALSE
FBgn0001077	9.38718	4.67759	5.72818e-05	0.000105262	TRUE	other	FALSE
FBgn0001078	7835.49	2.33707	1.19148e-274	3.89643e-273	TRUE	other	TRUE
FBgn0001085	9031.39	2.17057	5.94692e-213	1.14233e-211	TRUE	other	TRUE
FBgn0001086	21.3947	1.95411	0.00534633	0.00840391	TRUE	other	FALSE
FBgn0001087	4189.72	1.56857	3.74081e-110	3.19017e-109	TRUE	other	TRUE
FBgn0001105	5746.25	1.44409	5.02777e-114	4.43752e-113	TRUE	other	TRUE
FBgn0001122	21105.6	2.2476	6.95276e-280	2.33814e-278	TRUE	neuronal circRNA host gene	TRUE
FBgn0001134	1059.67	1.50323	3.02133e-65	1.7738e-64	TRUE	other	TRUE
FBgn0001138	1631.59	1.8876	1.01583e-113	8.92589e-113	TRUE	other	TRUE
FBgn0001139	3056.79	1.16144	4.71233e-56	2.49621e-55	TRUE	other	FALSE
FBgn0001169	1235.97	1.05827	2.83366e-29	1.04467e-28	TRUE	other	FALSE
FBgn0001174	12.4909	3.11804	0.000147424	0.000263287	TRUE	other	TRUE
FBgn0001180	199.914	2.06158	5.26957e-28	1.89906e-27	TRUE	other	TRUE
FBgn0001186	5443.56	1.42569	3.3335e-103	2.68649e-102	TRUE	other	FALSE
FBgn0001202	2214.04	1.19663	9.0378e-68	5.44884e-67	TRUE	other	FALSE
FBgn0001225	94.0865	2.27202	2.38191e-17	6.99547e-17	TRUE	other	FALSE
FBgn0001234	167732	3.20421	0	0	TRUE	other	TRUE
FBgn0001235	20992.8	1.71405	2.46494e-141	2.67471e-140	TRUE	other	TRUE
FBgn0001285	8.41918	3.73561	0.000303422	0.000531522	TRUE	other	FALSE
FBgn0001301	1520.24	1.21171	1.48929e-38	6.34122e-38	TRUE	other	FALSE
FBgn0001319	703.893	1.23478	1.59218e-28	5.7889e-28	TRUE	other	TRUE
FBgn0001325	474.323	3.05003	3.46927e-100	2.72559e-99	TRUE	other	TRUE
FBgn0001404	3759.22	1.33139	8.50676e-75	5.43216e-74	TRUE	other	TRUE
FBgn0001624	24066.5	2.2362	2.84948e-291	1.14278e-291	TRUE	neuronal circRNA host gene	TRUE
FBgn0001991	24360.6	1.27627	4.84679e-131	4.8677e-130	TRUE	neuronal circRNA host gene	TRUE
FBgn0001994	8048.31	1.56067	8.48517e-154	1.00326e-152	TRUE	other	TRUE
FBgn0002023	2633.77	2.36032	1.0604e-217	2.11919e-216	TRUE	other	TRUE
FBgn0002283	521.163	1.77275	2.84973e-48	1.38134e-47	TRUE	other	TRUE
FBgn0002354	296.753	1.79539	5.46233e-28	1.96793e-27	TRUE	other	FALSE
FBgn0002413	5211.41	1.76326	6.95073e-198	1.18043e-196	TRUE	other	TRUE
FBgn0002521	6795.31	2.11015	6.95218e-187	1.08591e-185	TRUE	other	TRUE
FBgn0002525	1480.14	1.74196	2.17663e-104	1.76857e-103	TRUE	other	TRUE
FBgn0002542	334.851	1.59178	2.71479e-24	9.09862e-24	TRUE	other	FALSE
FBgn0002543	1950.71	1.02525	3.18959e-36	1.31562e-35	TRUE	other	TRUE
FBgn0002566	5545.99	1.55035	2.52184e-82	1.71459e-81	TRUE	neuronal circRNA host gene	TRUE
FBgn0002643	9654.33	2.01876	1.78616e-227	3.8622e-226	TRUE	other	TRUE
FBgn0002645	8289.09	2.54065	0	0	TRUE	other	TRUE
FBgn0002673	389.78	2.45802	7.20613e-55	3.77344e-54	TRUE	other	TRUE
FBgn0002715	167.161	1.38614	1.44436e-12	3.7193e-12	TRUE	other	FALSE
FBgn0002723	2263.12	2.25106	8.33752e-163	1.07816e-161	TRUE	other	TRUE
FBgn0002775	753.039	1.77146	3.18267e-63	1.83139e-62	TRUE	other	FALSE
FBgn0002878	851.622	2.22938	8.84362e-71	5.47069e-70	TRUE	other	TRUE
FBgn0002899	163.572	1.23202	4.45779e-10	1.05247e-09	TRUE	other	TRUE
FBgn0002921	112671	1.84494	3.8947e-176	5.57036e-175	TRUE	neuronal circRNA host gene	TRUE
FBgn0002926	13.3302	3.09334	0.000100491	0.000181407	TRUE	other	FALSE
FBgn0002932	1586.48	1.1403	1.7387e-43	7.92022e-43	TRUE	other	TRUE
FBgn0002941	211.093	1.09382	1.66901e-08	3.68954e-08	TRUE	other	FALSE
FBgn0002945	3626.01	1.10638	5.18727e-46	2.42816e-45	TRUE	other	TRUE
FBgn0002973	4369.82	1.55914	7.81337e-118	7.1348e-117	TRUE	other	TRUE
FBgn0003016	8674.49	1.23536	1.32543e-79	8.80479e-79	TRUE	other	TRUE
FBgn0003042	1522.11	2.18888	1.81618e-135	1.86343e-134	TRUE	other	TRUE
FBgn0003091	16575.5	1.74633	1.80438e-195	3.02968e-194	TRUE	other	TRUE
FBgn0003093	7538.61	1.38129	2.12864e-145	2.37715e-144	TRUE	neuronal circRNA host gene	TRUE
FBgn0003130	73.879	1.18087	2.00494e-05	3.79414e-05	TRUE	other	FALSE
FBgn0003134	2446.79	1.05166	1.56315e-43	7.12604e-43	TRUE	other	FALSE
FBgn0003139	608.617	1.62635	3.58413e-45	1.65682e-44	TRUE	other	FALSE
FBgn0003165	50424.1	2.06246	3.32144e-257	9.25558e-256	TRUE	neuronal circRNA host gene	TRUE
FBgn0003169	4651.74	2.25515	2.9064e-220	5.94861e-219	TRUE	other	TRUE
FBgn0003175	13294.8	1.42404	4.3238e-142	4.72632e-141	TRUE	neuronal circRNA host gene	TRUE
FBgn0003205	2537.05	2.15236	6.86025e-147	7.76339e-146	TRUE	other	TRUE
FBgn0003206	692.277	1.4704	1.61485e-41	7.15561e-41	TRUE	other	FALSE
FBgn0003209	5916.3	1.63473	1.3424e-112	1.16916e-111	TRUE	other	TRUE
FBgn0003218	12585.3	1.31262	5.47048e-119	5.04193e-118	TRUE	other	TRUE
FBgn0003227	174.63	1.37209	1.31884e-12	3.39904e-12	TRUE	other	FALSE
FBgn0003249	12939.4	1.09792	9.64309e-90	6.94619e-89	TRUE	other	TRUE
FBgn0003250	10429.8	1.10892	3.41697e-72	2.13826e-71	TRUE	other	TRUE
FBgn0003254	42.2835	1.25028	0.000590896	0.00101191	TRUE	other	FALSE
FBgn0003255	787.972	1.42516	4.71958e-40	2.04028e-39	TRUE	other	TRUE
FBgn0003256	43081.6	1.92212	5.3597e-172	7.43283e-171	TRUE	other	TRUE
FBgn0003285	2598.78	2.01572	7.36616e-102	5.85691e-101	TRUE	neuronal circRNA host gene	TRUE
FBgn0003295	542.457	1.67163	2.41909e-43	1.10069e-42	TRUE	other	TRUE
FBgn0003300	64.7222	1.47218	6.74988e-06	1.314e-05	TRUE	other	FALSE
FBgn0003301	25038.4	2.00505	1.92902e-260	5.54466e-259	TRUE	other	TRUE
FBgn0003302	304.902	1.63922	2.24259e-26	7.84841e-26	TRUE	other	FALSE
FBgn0003317	1452.9	1.01655	9.81039e-32	3.78606e-31	TRUE	other	FALSE
FBgn0003334	2752.31	1.7346	2.64118e-109	2.23953e-108	TRUE	other	TRUE
FBgn0003339	789.054	1.81729	1.62614e-70	1.00384e-69	TRUE	neuronal circRNA host gene	TRUE
FBgn0003345	3961.25	1.51451	4.45916e-95	3.35454e-94	TRUE	other	TRUE
FBgn0003371	13149	1.30884	1.36909e-96	1.04249e-95	TRUE	neuronal circRNA host gene	TRUE
FBgn0003380	119349	2.88397	0	0	TRUE	other	TRUE
FBgn0003386	5963.27	1.96637	2.37902e-189	3.79588e-188	TRUE	other	TRUE
FBgn0003392	24881	1.54918	1.52557e-146	1.71822e-145	TRUE	other	TRUE
FBgn0003396	7898.56	1.01546	2.61226e-50	1.29371e-49	TRUE	other	TRUE
FBgn0003410	1503.48	1.82202	6.9886e-82	4.73256e-81	TRUE	other	TRUE
FBgn0003415	14297.4	1.62093	1.39491e-177	2.02928e-176	TRUE	neuronal circRNA host gene	TRUE
FBgn0003416	832.93	1.17723	7.60336e-27	2.68869e-26	TRUE	other	FALSE
FBgn0003423	15440.7	1.9147	1.09409e-286	4.02103e-285	TRUE	neuronal circRNA host gene	TRUE
FBgn0003429	87237.9	2.87135	0	0	TRUE	neuronal circRNA host gene	TRUE
FBgn0003435	55825.1	2.30589	9.33585e-220	1.90096e-218	TRUE	neuronal circRNA host gene	TRUE
FBgn0003444	897.646	1.05881	6.04202e-28	2.1748e-27	TRUE	other	FALSE
FBgn0003447	2240.26	1.39407	1.43973e-82	9.82242e-82	TRUE	other	TRUE
FBgn0003448	5.62376	3.37816	0.00548449	0.00861081	TRUE	other	FALSE
FBgn0003459	667.482	1.3913	3.84219e-40	1.66402e-39	TRUE	other	TRUE
FBgn0003475	12007.9	1.06332	1.45759e-71	9.07342e-71	TRUE	other	TRUE
FBgn0003480	82.3834	1.44783	1.96609e-07	4.14702e-07	TRUE	other	FALSE
FBgn0003499	3023.95	2.55153	7.71207e-205	1.4063e-203	TRUE	other	TRUE
FBgn0003502	3920.61	1.50308	2.83024e-83	1.9477e-82	TRUE	neuronal circRNA host gene	TRUE
FBgn0003514	1426.35	1.38798	1.0143e-56	5.4189e-56	TRUE	other	TRUE
FBgn0003520	7142.19	2.2618	1.65792e-291	6.76328e-291	TRUE	other	TRUE
FBgn0003612	2199.04	1.16223	5.81977e-67	3.48746e-66	TRUE	other	FALSE
FBgn0003654	2359.2	1.64908	3.24934e-82	2.20543e-81	TRUE	other	TRUE
FBgn0003710	164.877	1.04445	7.45142e-07	1.53044e-06	TRUE	other	TRUE
FBgn0003716	12604.5	1.63891	2.79693e-162	3.57785e-161	TRUE	other	TRUE
FBgn0003721	7250.46	1.34412	1.94759e-103	1.57385e-102	TRUE	other	TRUE
FBgn0003744	1332.13	1.04304	9.52222e-31	3.60914e-30	TRUE	other	FALSE
FBgn0003896	2019.13	1.48907	1.3789e-81	9.29526e-81	TRUE	other	TRUE
FBgn0003975	225.747	1.43909	1.76925e-15	4.96167e-15	TRUE	neuronal circRNA host gene	FALSE
FBgn0003997	720.552	1.08902	3.48048e-19	1.06569e-18	TRUE	other	TRUE
FBgn0004055	7564.18	1.67202	2.59123e-181	3.879e-180	TRUE	other	TRUE
FBgn0004102	5692.37	2.39323	1.11049e-243	2.72932e-242	TRUE	other	TRUE
FBgn0004108	3091.11	1.56327	9.36531e-115	8.35278e-114	TRUE	other	TRUE
FBgn0004118	3104.13	1.44314	5.22755e-96	3.9602e-95	TRUE	other	TRUE
FBgn0004168	8206.56	1.62662	3.56324e-174	5.01771e-173	TRUE	neuronal circRNA host gene	TRUE
FBgn0004179	7966.52	2.18463	3.64808e-258	1.0311e-256	TRUE	other	TRUE
FBgn0004198	14412	1.99334	3.16679e-240	7.62536e-239	TRUE	neuronal circRNA host gene	TRUE
FBgn0004227	5153.73	2.09442	8.93614e-152	1.04205e-150	TRUE	other	TRUE
FBgn0004237	1076.16	1.2679	7.24798e-39	3.0961e-38	TRUE	other	TRUE
FBgn0004242	71719.5	2.34072	8.17233e-289	3.0798e-287	TRUE	neuronal circRNA host gene	TRUE
FBgn0004244	36625.6	2.76717	3.7242e-87	2.63155e-86	TRUE	neuronal circRNA host gene	TRUE
FBgn0004362	1476.32	1.06235	3.32813e-38	1.4105e-37	TRUE	other	TRUE
FBgn0004369	22341.5	1.56297	2.20731e-155	2.65212e-154	TRUE	neuronal circRNA host gene	TRUE
FBgn0004370	8769.3	1.92445	4.27764e-199	7.34875e-198	TRUE	other	TRUE
FBgn0004380	2854.47	2.04001	2.87764e-180	4.24882e-179	TRUE	other	TRUE
FBgn0004381	2769.43	1.69984	8.3249e-138	8.71472e-137	TRUE	other	TRUE
FBgn0004387	3813.88	1.12623	1.28811e-61	7.27802e-61	TRUE	other	TRUE
FBgn0004390	4654.86	1.55708	1.09825e-122	1.04049e-121	TRUE	other	TRUE
FBgn0004394	613.129	2.05472	1.71558e-65	1.01221e-64	TRUE	other	TRUE
FBgn0004395	5546.04	2.4057	7.60372e-285	2.727e-283	TRUE	other	TRUE
FBgn0004401	6780.32	1.33103	7.62811e-140	8.16531e-139	TRUE	other	TRUE
FBgn0004435	4412.83	2.55441	5.43058e-155	6.49208e-154	TRUE	other	TRUE
FBgn0004436	3700.88	1.53453	7.88695e-90	5.68464e-89	TRUE	other	FALSE
FBgn0004449	34630.9	1.25744	3.08559e-99	2.40348e-98	TRUE	other	TRUE
FBgn0004456	2808.38	1.18994	8.72515e-46	4.07045e-45	TRUE	other	TRUE
FBgn0004509	19282.5	1.79747	2.62635e-136	2.7158e-135	TRUE	other	TRUE
FBgn0004511	25.072	1.34507	0.00433292	0.00686959	TRUE	other	FALSE
FBgn0004514	3438.15	1.71796	6.92903e-142	7.56016e-141	TRUE	other	TRUE
FBgn0004516	22976.1	1.87672	8.30305e-288	3.08017e-286	TRUE	other	FALSE
FBgn0004573	8695.87	1.86912	5.55205e-200	9.67818e-199	TRUE	other	TRUE
FBgn0004575	23873.2	1.73462	3.24176e-186	5.02389e-185	TRUE	neuronal circRNA host gene	TRUE
FBgn0004580	9669.16	1.58282	3.66581e-115	3.28181e-114	TRUE	other	TRUE
FBgn0004584	360.266	1.54935	2.47128e-27	8.81241e-27	TRUE	other	FALSE
FBgn0004595	112699	3.04265	0	0	TRUE	other	TRUE
FBgn0004607	14274.6	1.39937	9.08353e-121	8.48392e-120	TRUE	neuronal circRNA host gene	TRUE
FBgn0004611	14578.7	1.30146	1.62932e-123	1.55605e-122	TRUE	other	TRUE
FBgn0004619	2605.08	1.04607	1.01709e-47	4.89018e-47	TRUE	other	TRUE
FBgn0004635	852.938	1.22402	9.04718e-29	3.30459e-28	TRUE	other	FALSE
FBgn0004636	1112.75	1.12573	1.01657e-28	3.70971e-28	TRUE	other	FALSE
FBgn0004648	13564.4	2.19596	0	0	TRUE	other	TRUE
FBgn0004652	35073.9	2.66091	0	0	TRUE	other	TRUE
FBgn0004656	14358.2	1.6817	1.69745e-150	1.9659e-149	TRUE	neuronal circRNA host gene	TRUE
FBgn0004657	5301.19	2.07192	3.08445e-222	6.42378e-221	TRUE	other	TRUE
FBgn0004666	1107.91	2.47506	5.84449e-162	7.4442e-161	TRUE	other	TRUE
FBgn0004698	6213.05	2.21429	0	0	TRUE	other	TRUE
FBgn0004811	492.314	1.2473	5.03348e-25	1.71456e-24	TRUE	other	FALSE
FBgn0004828	12906.3	1.23706	2.33217e-130	2.32845e-129	TRUE	other	TRUE
FBgn0004838	20634.8	2.28032	0	0	TRUE	other	TRUE
FBgn0004841	842.09	1.58023	1.44634e-51	7.28756e-51	TRUE	other	TRUE
FBgn0004842	618.334	1.66414	4.7969e-48	2.31762e-47	TRUE	other	TRUE
FBgn0004852	4264.16	1.00228	2.95095e-50	1.45901e-49	TRUE	other	TRUE
FBgn0004860	1610.15	1.25354	1.07756e-38	4.59805e-38	TRUE	other	TRUE
FBgn0004861	2021.36	1.14052	4.73922e-51	2.36582e-50	TRUE	other	TRUE
FBgn0004865	8344.91	2.30341	0	0	TRUE	other	TRUE
FBgn0004870	4386.84	2.92282	0	0	TRUE	other	TRUE
FBgn0004875	17034.2	2.34504	0	0	TRUE	neuronal circRNA host gene	TRUE
FBgn0004876	8463.76	1.18714	5.92683e-114	5.22326e-113	TRUE	other	TRUE
FBgn0004880	10892.8	2.31367	5.47359e-181	8.17321e-180	TRUE	neuronal circRNA host gene	TRUE
FBgn0004882	5445.88	1.98185	9.19779e-192	1.50603e-190	TRUE	other	TRUE
FBgn0004889	3395.58	1.4793	2.04439e-100	1.60722e-99	TRUE	other	TRUE
FBgn0004907	33365	2.09325	1.40861e-232	3.17902e-231	TRUE	other	TRUE
FBgn0004910	2898	1.72657	2.50277e-122	2.36736e-121	TRUE	other	TRUE
FBgn0004915	430.92	1.15511	8.84597e-18	2.62987e-17	TRUE	other	FALSE
FBgn0004919	8165.95	1.3351	1.55283e-102	1.24384e-101	TRUE	other	TRUE
FBgn0004921	33592.8	2.47791	2.03227e-274	6.60961e-273	TRUE	other	TRUE
FBgn0004957	537.897	1.99138	1.80325e-36	7.46385e-36	TRUE	other	TRUE
FBgn0005386	4983.58	1.5458	1.67766e-141	1.82543e-140	TRUE	other	TRUE
FBgn0005411	1258.13	1.05362	7.56245e-36	3.09565e-35	TRUE	other	FALSE
FBgn0005427	7106.57	1.59604	4.87994e-176	6.97109e-175	TRUE	other	TRUE
FBgn0005536	10609	1.58662	5.38216e-165	7.14672e-164	TRUE	other	TRUE
FBgn0005558	3014.91	1.33582	8.08763e-77	5.24922e-76	TRUE	neuronal circRNA host gene	TRUE
FBgn0005564	8825.96	1.99838	1.12312e-211	2.13663e-210	TRUE	other	TRUE
FBgn0005586	10755.4	1.73947	2.53546e-219	5.13625e-218	TRUE	other	TRUE
FBgn0005616	1570.27	1.66182	5.31368e-106	4.38656e-105	TRUE	other	TRUE
FBgn0005617	2540.3	1.56942	1.14043e-113	1.00134e-112	TRUE	other	TRUE
FBgn0005626	1345.08	1.57701	6.91935e-60	3.83114e-59	TRUE	other	TRUE
FBgn0005631	3670.27	1.21865	2.53212e-65	1.48953e-64	TRUE	other	FALSE
FBgn0005640	25446.8	2.40746	9.84303e-257	2.7237e-255	TRUE	other	TRUE
FBgn0005658	2058.02	1.79478	5.63617e-137	5.84851e-136	TRUE	other	TRUE
FBgn0005671	10227.8	1.95409	1.07194e-260	3.09612e-259	TRUE	other	TRUE
FBgn0005672	5434.87	1.51284	3.89146e-139	4.1431e-138	TRUE	other	TRUE
FBgn0005677	2983.8	1.34116	1.57461e-92	1.16172e-91	TRUE	neuronal circRNA host gene	TRUE
FBgn0005694	1554.53	1.45488	1.83115e-46	8.63629e-46	TRUE	other	FALSE
FBgn0005775	25731.1	2.32493	0	0	TRUE	other	TRUE
FBgn0010039	133.574	1.23482	4.46931e-08	9.69045e-08	TRUE	other	TRUE
FBgn0010100	12200.6	1.49633	2.84713e-165	3.7848e-164	TRUE	other	TRUE
FBgn0010105	1643.51	1.44076	6.21383e-84	4.30615e-83	TRUE	other	TRUE
FBgn0010113	19143.8	2.65383	0	0	TRUE	other	TRUE
FBgn0010197	366.769	1.82291	6.11905e-37	2.54606e-36	TRUE	other	TRUE
FBgn0010215	8115.89	1.55218	3.6063e-97	2.7584e-96	TRUE	other	TRUE
FBgn0010247	56467.2	2.20166	2.16079e-292	8.84509e-293	TRUE	neuronal circRNA host gene	TRUE
FBgn0010263	25801.1	2.71956	0	0	TRUE	other	TRUE
FBgn0010269	720.728	1.37588	1.85416e-42	8.33423e-42	TRUE	other	TRUE
FBgn0010280	5721.84	1.83354	1.69394e-211	3.21741e-210	TRUE	other	TRUE
FBgn0010287	171.863	2.05808	3.84283e-16	1.09633e-15	TRUE	other	FALSE
FBgn0010300	16208.9	3.08119	0	0	TRUE	neuronal circRNA host gene	TRUE
FBgn0010303	4564.32	2.09356	1.99057e-238	4.74498e-237	TRUE	other	TRUE
FBgn0010309	1537.36	2.21146	1.06796e-98	8.28074e-98	TRUE	other	TRUE
FBgn0010313	6145.61	1.24452	7.53109e-74	4.76808e-73	TRUE	other	TRUE
FBgn0010317	111.275	1.41287	4.36788e-09	9.92177e-09	TRUE	other	FALSE
FBgn0010323	102.645	2.24088	1.81617e-16	5.22154e-16	TRUE	other	TRUE
FBgn0010329	3378.79	2.51516	4.33312e-233	9.83527e-232	TRUE	other	TRUE
FBgn0010333	893.58	1.90898	1.28082e-73	8.09616e-73	TRUE	other	FALSE
FBgn0010348	3916.94	1.0269	1.16848e-55	6.16707e-55	TRUE	other	FALSE
FBgn0010350	19732.6	1.91548	2.38387e-229	5.21159e-228	TRUE	other	TRUE
FBgn0010352	17254.3	1.62725	7.48883e-181	1.11543e-179	TRUE	other	TRUE
FBgn0010382	849.926	2.41445	1.02538e-111	8.87836e-111	TRUE	other	TRUE
FBgn0010398	287.465	2.24382	3.58704e-41	1.5812e-40	TRUE	other	TRUE
FBgn0010406	1748.67	2.06415	5.23614e-147	5.9393e-146	TRUE	other	TRUE
FBgn0010415	32662.9	2.22331	1.93341e-261	5.62536e-260	TRUE	other	TRUE
FBgn0010424	33.5064	1.55866	0.000321087	0.000561442	TRUE	other	FALSE
FBgn0010452	983.864	1.13016	2.0682e-28	7.49895e-28	TRUE	other	FALSE
FBgn0010453	833.24	1.92891	2.41696e-77	1.5756e-76	TRUE	other	TRUE
FBgn0010473	40175	2.24955	0	0	TRUE	neuronal circRNA host gene	TRUE
FBgn0010583	5474.59	2.38071	0	0	TRUE	other	TRUE
FBgn0010750	6576.95	2.30951	0	0	TRUE	other	TRUE
FBgn0010762	5842.11	1.76321	5.82506e-112	5.05108e-111	TRUE	other	TRUE
FBgn0010768	497.909	1.34748	1.51137e-24	5.08979e-24	TRUE	other	TRUE
FBgn0010786	2335.4	1.45508	8.37516e-91	6.09948e-90	TRUE	other	FALSE
FBgn0010812	887.055	1.28685	9.06433e-40	3.90289e-39	TRUE	other	FALSE
FBgn0010825	8583.91	1.19228	5.69112e-76	3.66572e-75	TRUE	other	TRUE
FBgn0010894	786.698	1.90336	1.33234e-72	8.35513e-72	TRUE	other	TRUE
FBgn0010905	22418.9	2.068	1.55828e-291	6.0452e-292	TRUE	neuronal circRNA host gene	TRUE
FBgn0010909	8735.15	1.27987	4.38052e-117	3.97562e-116	TRUE	other	TRUE
FBgn0011202	2329.84	1.27585	6.72003e-73	4.22529e-72	TRUE	other	FALSE
FBgn0011206	19297.4	2.63837	2.27651e-274	7.3636e-273	TRUE	neuronal circRNA host gene	TRUE
FBgn0011224	50469.7	2.45606	0	0	TRUE	other	TRUE
FBgn0011259	29109	2.37515	1.4865e-241	3.60864e-240	TRUE	neuronal circRNA host gene	TRUE
FBgn0011260	6052.97	1.77115	4.29799e-164	5.64397e-163	TRUE	other	TRUE
FBgn0011276	38.7278	1.46403	0.000506121	0.00087138	TRUE	other	FALSE
FBgn0011277	33.8872	1.83752	2.86667e-05	5.36925e-05	TRUE	other	FALSE
FBgn0011288	136089	2.78424	0	0	TRUE	other	TRUE
FBgn0011290	311.325	1.01048	6.51268e-12	1.64389e-11	TRUE	other	FALSE
FBgn0011300	6784.99	2.08448	5.74496e-223	1.20279e-221	TRUE	other	TRUE
FBgn0011474	1388.12	1.70051	1.88731e-76	1.22094e-75	TRUE	other	FALSE
FBgn0011481	4003.7	1.87108	2.08615e-162	2.67149e-161	TRUE	other	TRUE
FBgn0011566	394.801	1.1995	2.77593e-19	8.51062e-19	TRUE	other	FALSE
FBgn0011569	62.8351	2.15565	2.4943e-11	6.16359e-11	TRUE	other	TRUE
FBgn0011581	1312.61	1.64293	1.39578e-56	7.44687e-56	TRUE	other	TRUE
FBgn0011582	12474.3	2.50297	4.44319e-292	1.77593e-291	TRUE	other	TRUE
FBgn0011589	8310.03	2.04566	3.06826e-251	8.05827e-250	TRUE	other	TRUE
FBgn0011592	4748.39	1.62183	8.66925e-160	1.08215e-158	TRUE	other	TRUE
FBgn0011648	3514.54	1.66815	5.698e-123	5.41128e-122	TRUE	other	TRUE
FBgn0011655	1483.03	1.50593	6.59427e-83	4.53013e-82	TRUE	other	TRUE
FBgn0011656	13022.8	1.87876	2.15272e-173	3.01355e-172	TRUE	other	TRUE
FBgn0011660	271.995	1.16303	3.1549e-13	8.30786e-13	TRUE	other	FALSE
FBgn0011666	36110.8	2.30864	4.10863e-243	1.00772e-241	TRUE	other	TRUE
FBgn0011676	3612.12	1.15976	1.0006e-71	6.24181e-71	TRUE	other	TRUE
FBgn0011706	40.9888	2.32302	4.16023e-08	9.03018e-08	TRUE	other	FALSE
FBgn0011710	802.689	1.44682	7.31029e-35	2.94971e-34	TRUE	other	FALSE
FBgn0011725	3451.28	1.46634	2.78028e-83	1.91443e-82	TRUE	other	TRUE
FBgn0011737	3592.09	2.72876	0	0	TRUE	other	TRUE
FBgn0011742	2906.1	1.99796	7.34895e-217	1.45399e-215	TRUE	other	TRUE
FBgn0011754	3134.12	1.19502	4.77346e-74	3.03187e-73	TRUE	other	TRUE
FBgn0011760	12172.2	2.67732	8.60385e-283	3.02178e-281	TRUE	other	TRUE
FBgn0011763	2281.07	1.53347	2.03851e-85	1.42852e-84	TRUE	other	FALSE
FBgn0011766	4066.45	1.55761	2.3094e-83	1.59296e-82	TRUE	other	TRUE
FBgn0011817	11819.7	2.58307	6.41985e-232	1.43793e-230	TRUE	other	TRUE
FBgn0011818	2593.24	2.10421	2.14044e-159	2.65509e-158	TRUE	other	TRUE
FBgn0011826	3772.96	1.78371	8.02885e-113	7.00813e-112	TRUE	other	FALSE
FBgn0011829	411.73	1.53142	1.06737e-30	4.04428e-30	TRUE	other	FALSE
FBgn0011906	7.96529	2.98809	0.00433321	0.00686959	TRUE	other	FALSE
FBgn0011980	3.61974	5.69355	0.000764047	0.00129553	TRUE	other	FALSE
FBgn0012034	19126.2	1.00623	4.11354e-99	3.20209e-98	TRUE	other	TRUE
FBgn0012344	1998.83	1.60271	1.27915e-90	9.28733e-90	TRUE	other	FALSE
FBgn0013276	46.3489	2.38567	1.13087e-09	2.63279e-09	TRUE	other	FALSE
FBgn0013277	33.4063	1.90339	8.24565e-05	0.000149739	TRUE	other	FALSE
FBgn0013303	2864.76	1.42639	7.48678e-84	5.18225e-83	TRUE	other	TRUE
FBgn0013334	45461.6	2.31116	0	0	TRUE	neuronal circRNA host gene	TRUE
FBgn0013342	14600.6	1.33358	7.76006e-111	6.65604e-110	TRUE	other	TRUE
FBgn0013433	2648.67	1.58443	8.52376e-95	6.38798e-94	TRUE	other	TRUE
FBgn0013467	18058.7	2.10175	8.97322e-286	3.23772e-284	TRUE	other	TRUE
FBgn0013576	68102.6	1.86897	6.54783e-199	1.12326e-197	TRUE	neuronal circRNA host gene	TRUE
FBgn0013718	5662.8	1.12707	2.03796e-60	1.13848e-59	TRUE	other	TRUE
FBgn0013732	741.599	1.45913	4.36158e-46	2.04407e-45	TRUE	other	TRUE
FBgn0013751	726.795	1.89133	5.2133e-61	2.93026e-60	TRUE	other	TRUE
FBgn0013759	32456.6	2.2307	0	0	TRUE	other	TRUE
FBgn0013762	492.119	1.25357	1.03246e-24	3.49283e-24	TRUE	other	FALSE
FBgn0013765	9366.29	2.34985	0	0	TRUE	other	TRUE
FBgn0013973	11092.2	1.09123	3.52423e-93	2.60824e-92	TRUE	other	TRUE
FBgn0013987	1965.97	1.60182	2.23323e-96	1.69614e-95	TRUE	other	FALSE
FBgn0013995	18000.4	1.59036	4.33007e-180	6.38537e-179	TRUE	neuronal circRNA host gene	TRUE
FBgn0013997	6701.1	1.90741	5.16233e-271	1.63856e-269	TRUE	other	TRUE
FBgn0014009	2582.71	1.1151	2.69783e-51	1.35359e-50	TRUE	other	FALSE
FBgn0014133	9641.94	1.01845	1.08561e-81	7.33064e-81	TRUE	neuronal circRNA host gene	TRUE
FBgn0014163	4989.61	1.74006	1.1406e-106	9.47524e-106	TRUE	other	TRUE
FBgn0014184	15311.6	1.53684	1.06324e-179	1.5621e-178	TRUE	other	TRUE
FBgn0014388	6304.51	2.16925	3.18562e-260	9.13443e-259	TRUE	other	TRUE
FBgn0014395	20.2228	2.54071	0.000124606	0.000223715	TRUE	other	FALSE
FBgn0014464	43.8908	1.62512	3.66436e-05	6.81493e-05	TRUE	other	TRUE
FBgn0014859	5089.23	2.22871	1.05286e-221	2.18506e-220	TRUE	other	TRUE
FBgn0014870	3219.71	1.08288	1.62188e-55	8.54942e-55	TRUE	other	FALSE
FBgn0015010	227.99	2.08689	3.05721e-31	1.16883e-30	TRUE	other	TRUE
FBgn0015229	1740.89	2.08254	5.59555e-17	1.62567e-16	TRUE	other	TRUE
FBgn0015278	3257.28	1.16108	2.33685e-65	1.37603e-64	TRUE	other	FALSE
FBgn0015286	3246.7	1.93776	2.43482e-137	2.53764e-136	TRUE	other	TRUE
FBgn0015321	880.128	1.3641	7.14894e-43	3.23295e-42	TRUE	other	FALSE
FBgn0015338	552.898	1.09062	5.25645e-23	1.72469e-22	TRUE	other	TRUE
FBgn0015371	16952.7	2.15344	0	0	TRUE	other	TRUE
FBgn0015380	4239.73	1.9698	1.39734e-195	2.34955e-194	TRUE	other	TRUE
FBgn0015381	101.181	1.88226	3.50119e-13	9.2075e-13	TRUE	other	TRUE
FBgn0015396	1448.22	1.98227	5.58425e-106	4.60671e-105	TRUE	other	TRUE
FBgn0015399	5520.58	1.98481	5.35856e-228	1.16292e-226	TRUE	other	TRUE
FBgn0015400	12540.2	1.87507	2.32294e-291	9.8134e-292	TRUE	other	TRUE
FBgn0015519	17916	3.02962	0	0	TRUE	neuronal circRNA host gene	TRUE
FBgn0015520	826.498	1.37832	6.15561e-35	2.48718e-34	TRUE	other	FALSE
FBgn0015546	1185.8	1.91408	3.8851e-102	3.09946e-101	TRUE	other	TRUE
FBgn0015550	24.5874	3.36686	6.01296e-09	1.35936e-08	TRUE	other	FALSE
FBgn0015558	8206.07	1.5969	1.00016e-162	1.28773e-161	TRUE	other	FALSE
FBgn0015589	9444.99	1.30415	8.45795e-81	5.67256e-80	TRUE	other	TRUE
FBgn0015600	29166.3	1.58353	5.16011e-191	8.40269e-190	TRUE	neuronal circRNA host gene	TRUE
FBgn0015602	477.097	1.15506	1.21272e-21	3.87725e-21	TRUE	other	TRUE
FBgn0015609	60606.7	2.01762	1.40633e-286	5.13677e-285	TRUE	neuronal circRNA host gene	TRUE
FBgn0015625	52.4912	1.95297	1.21025e-08	2.69395e-08	TRUE	other	FALSE
FBgn0015721	974.888	1.45394	2.02685e-47	9.71366e-47	TRUE	other	TRUE
FBgn0015737	1008.02	1.35076	1.17563e-51	5.93111e-51	TRUE	other	FALSE
FBgn0015754	8085.44	1.44327	3.53315e-130	3.52158e-129	TRUE	other	TRUE
FBgn0015773	768.494	2.15779	6.08412e-69	3.70193e-68	TRUE	other	TRUE
FBgn0015774	18318.7	2.57841	0	0	TRUE	neuronal circRNA host gene	TRUE
FBgn0015778	3603.59	1.59149	2.36523e-108	1.98569e-107	TRUE	other	FALSE
FBgn0015791	1794.73	1.09284	6.40377e-47	3.03955e-46	TRUE	other	TRUE
FBgn0015793	301.357	1.27903	1.64556e-17	4.8557e-17	TRUE	other	FALSE
FBgn0015799	1054.5	1.10745	4.0124e-35	1.62619e-34	TRUE	other	FALSE
FBgn0015818	151.751	1.36753	5.35459e-11	1.30953e-10	TRUE	other	FALSE
FBgn0015904	528.851	1.68855	4.87288e-46	2.28189e-45	TRUE	other	TRUE
FBgn0015919	389.722	1.41883	9.37221e-20	2.90111e-19	TRUE	other	FALSE
FBgn0015946	60.8215	1.45747	6.51884e-06	1.26986e-05	TRUE	other	FALSE
FBgn0015949	3094.6	1.10031	1.31598e-69	8.06507e-69	TRUE	other	TRUE
FBgn0016059	3993.46	1.27525	1.99107e-99	1.555e-98	TRUE	other	FALSE
FBgn0016061	10838.9	1.63881	7.38119e-199	1.26439e-197	TRUE	neuronal circRNA host gene	TRUE
FBgn0016070	2931.77	1.21574	1.19223e-57	6.43316e-57	TRUE	other	FALSE
FBgn0016078	5468.01	2.69714	7.62843e-271	2.40843e-269	TRUE	other	TRUE
FBgn0016081	13730.1	1.03653	2.97339e-62	1.69291e-61	TRUE	other	TRUE
FBgn0016126	22758	1.23753	7.5696e-65	4.42872e-64	TRUE	neuronal circRNA host gene	TRUE
FBgn0016660	71.9489	1.74816	1.96246e-09	4.52269e-09	TRUE	other	FALSE
FBgn0016694	18569.2	2.04597	1.29387e-176	1.85951e-175	TRUE	other	TRUE
FBgn0016701	1748.04	1.06821	4.04805e-46	1.89939e-45	TRUE	other	FALSE
FBgn0016754	6558.4	1.30233	1.1108e-105	9.13813e-105	TRUE	other	TRUE
FBgn0016797	16153	2.05903	5.47685e-249	1.39519e-247	TRUE	other	TRUE
FBgn0016917	11581.9	1.03779	7.32476e-51	3.64732e-50	TRUE	other	TRUE
FBgn0016920	307.997	1.00472	3.80943e-11	9.3472e-11	TRUE	other	TRUE
FBgn0016930	12011.6	1.16394	4.51011e-69	2.74984e-68	TRUE	other	TRUE
FBgn0016977	56860.5	1.62194	7.5126e-161	9.47737e-160	TRUE	other	TRUE
FBgn0017418	4549.25	2.46599	1.11159e-291	4.74664e-292	TRUE	other	TRUE
FBgn0017430	904.598	2.80775	1.88893e-167	2.55393e-166	TRUE	other	TRUE
FBgn0017590	12350.3	1.2302	9.36655e-98	7.19678e-97	TRUE	neuronal circRNA host gene	TRUE
FBgn0019650	12483.1	2.17935	1.58987e-172	2.21258e-171	TRUE	neuronal circRNA host gene	TRUE
FBgn0019661	135272	1.88964	1.05004e-174	1.48393e-173	TRUE	other	TRUE
FBgn0019662	2050.33	1.81882	2.50988e-114	2.22848e-113	TRUE	other	TRUE
FBgn0019925	1297.82	1.17563	9.9785e-36	4.07902e-35	TRUE	other	FALSE
FBgn0019968	20499.3	1.76847	2.19702e-254	5.96815e-253	TRUE	other	TRUE
FBgn0019985	10007.6	2.00141	2.01461e-159	2.50162e-158	TRUE	neuronal circRNA host gene	TRUE
FBgn0020224	2397.01	2.19162	3.30593e-184	5.0443e-183	TRUE	other	TRUE
FBgn0020238	7873.07	1.23511	7.93832e-54	4.10434e-53	TRUE	other	TRUE
FBgn0020248	383.285	1.7127	1.20156e-24	4.05796e-24	TRUE	other	TRUE
FBgn0020251	11227.8	1.73765	4.19179e-219	8.47712e-218	TRUE	other	TRUE
FBgn0020257	1847.21	2.10058	3.8253e-160	4.80531e-159	TRUE	other	FALSE
FBgn0020269	8325.89	2.13486	3.01869e-287	1.11288e-285	TRUE	neuronal circRNA host gene	TRUE
FBgn0020272	110.258	1.43914	7.03974e-09	1.58454e-08	TRUE	other	TRUE
FBgn0020294	4901.4	1.87816	4.19333e-159	5.19072e-158	TRUE	other	TRUE
FBgn0020309	8080.52	1.57914	2.57564e-164	3.3935e-163	TRUE	other	TRUE
FBgn0020378	649.906	1.39215	3.54106e-32	1.37642e-31	TRUE	other	TRUE
FBgn0020379	1787.24	1.34765	9.73212e-62	5.51983e-61	TRUE	other	FALSE
FBgn0020386	12400.9	1.36565	1.30967e-130	1.30978e-129	TRUE	other	TRUE
FBgn0020391	611.407	1.13624	6.60271e-27	2.33694e-26	TRUE	other	FALSE
FBgn0020412	2952.04	1.59711	1.62205e-129	1.61268e-128	TRUE	neuronal circRNA host gene	TRUE
FBgn0020443	2042.47	1.13906	6.29375e-52	3.18606e-51	TRUE	other	FALSE
FBgn0020493	2192.13	1.06662	3.87777e-39	1.66244e-38	TRUE	other	TRUE
FBgn0020496	6328.28	1.20786	1.8235e-90	1.32234e-89	TRUE	other	TRUE
FBgn0020503	10125.4	1.0645	3.68425e-60	2.04851e-59	TRUE	other	TRUE
FBgn0020508	40.7756	1.55644	6.93909e-05	0.000126749	TRUE	other	FALSE
FBgn0020617	659.16	1.13682	3.27767e-25	1.11776e-24	TRUE	neuronal circRNA host gene	TRUE
FBgn0020620	1961.17	1.04961	7.1838e-45	3.31438e-44	TRUE	other	TRUE
FBgn0020622	2580.5	1.94101	9.98376e-159	1.22943e-157	TRUE	other	TRUE
FBgn0020647	8991.3	1.13094	1.02752e-104	8.37182e-104	TRUE	other	TRUE
FBgn0020655	1232.25	1.62408	1.05738e-40	4.62324e-40	TRUE	other	TRUE
FBgn0020767	13044.2	2.52067	0	0	TRUE	other	TRUE
FBgn0020912	396.087	1.59015	2.67744e-29	9.87385e-29	TRUE	neuronal circRNA host gene	TRUE
FBgn0021742	78.9554	1.28605	8.83545e-06	1.70907e-05	TRUE	other	FALSE
FBgn0021760	6632.05	1.64574	4.62797e-192	7.5882e-191	TRUE	other	TRUE
FBgn0021764	8385.38	1.1642	7.542e-94	5.60621e-93	TRUE	other	TRUE
FBgn0021768	557.227	1.47764	6.47593e-33	2.54303e-32	TRUE	other	TRUE
FBgn0021895	852.828	2.26622	5.71364e-111	4.90786e-110	TRUE	other	TRUE
FBgn0022069	600.469	1.14498	7.64517e-25	2.59302e-24	TRUE	other	FALSE
FBgn0022361	10221.8	1.87316	4.04543e-138	4.24985e-137	TRUE	other	TRUE
FBgn0022382	15861.8	2.18079	1.37601e-250	3.57433e-249	TRUE	other	TRUE
FBgn0022699	1251.74	1.29574	1.28203e-52	6.53177e-52	TRUE	other	FALSE
FBgn0022710	4862.14	1.19701	1.8541e-55	9.76486e-55	TRUE	other	TRUE
FBgn0022768	5478.08	1.77304	9.65862e-147	1.0899e-145	TRUE	other	TRUE
FBgn0022893	2201.9	1.82819	1.89043e-94	1.41229e-93	TRUE	other	TRUE
FBgn0022960	966.511	1.04171	1.3195e-22	4.30679e-22	TRUE	other	FALSE
FBgn0022985	1417.98	1.68974	5.5182e-101	4.36129e-100	TRUE	other	TRUE
FBgn0022986	784.72	1.07859	8.70952e-22	2.79132e-21	TRUE	other	FALSE
FBgn0023023	5272.87	1.06814	8.588e-71	5.31534e-70	TRUE	other	FALSE
FBgn0023091	197.415	2.51813	7.53973e-31	2.8623e-30	TRUE	other	TRUE
FBgn0023095	7864.88	1.05676	2.52313e-61	1.42155e-60	TRUE	other	TRUE
FBgn0023097	6568.51	1.29268	1.53468e-112	1.33565e-111	TRUE	other	TRUE
FBgn0023169	3535.23	1.06389	1.56711e-57	8.43297e-57	TRUE	other	FALSE
FBgn0023179	19425.1	1.90624	1.58672e-256	4.38045e-255	TRUE	other	TRUE
FBgn0023215	8490.18	2.55036	3.52199e-292	1.47737e-291	TRUE	neuronal circRNA host gene	TRUE
FBgn0023216	790.279	1.71852	1.33713e-63	7.73165e-63	TRUE	other	TRUE
FBgn0023395	10.7014	2.50005	0.00150159	0.00248992	TRUE	other	FALSE
FBgn0023407	21333.8	2.38402	0	0	TRUE	neuronal circRNA host gene	TRUE
FBgn0023416	12804.4	2.02385	3.07927e-272	9.82636e-271	TRUE	other	TRUE
FBgn0023522	480.432	1.33912	2.02124e-28	7.33317e-28	TRUE	other	FALSE
FBgn0023526	3401.73	2.52281	8.07694e-262	2.35581e-260	TRUE	other	TRUE
FBgn0023528	2152.96	1.14824	2.78384e-58	1.51175e-57	TRUE	other	FALSE
FBgn0023531	11418.4	1.00089	7.0307e-71	4.35603e-70	TRUE	other	FALSE
FBgn0024150	1101.03	1.01457	6.08066e-25	2.0683e-24	TRUE	other	TRUE
FBgn0024183	3929.76	1.12001	4.95065e-66	2.9414e-65	TRUE	other	FALSE
FBgn0024184	229.473	1.32076	3.50422e-13	9.21341e-13	TRUE	neuronal circRNA host gene	FALSE
FBgn0024187	9303.94	1.95708	1.61976e-262	4.77125e-261	TRUE	other	TRUE
FBgn0024189	11624.5	1.61916	1.69636e-181	2.54583e-180	TRUE	other	TRUE
FBgn0024232	5193.91	1.27782	5.60543e-107	4.66307e-106	TRUE	other	TRUE
FBgn0024236	3515.08	1.77507	4.33593e-114	3.8326e-113	TRUE	other	TRUE
FBgn0024238	8921.4	2.367	8.61404e-289	3.23599e-287	TRUE	other	TRUE
FBgn0024245	674.253	1.06038	3.23242e-25	1.10265e-24	TRUE	other	TRUE
FBgn0024277	30230.8	2.00453	0	0	TRUE	neuronal circRNA host gene	TRUE
FBgn0024291	2389.34	1.12946	4.69557e-57	2.51539e-56	TRUE	other	FALSE
FBgn0024321	6948.16	1.32757	5.36294e-63	3.0785e-62	TRUE	neuronal circRNA host gene	TRUE
FBgn0024326	2614.64	1.70191	6.21392e-118	5.68301e-117	TRUE	other	FALSE
FBgn0024555	8022.01	1.5449	2.99917e-153	3.52506e-152	TRUE	other	TRUE
FBgn0024732	1231.18	1.36401	5.51931e-59	3.02631e-58	TRUE	other	TRUE
FBgn0024734	2301.72	2.01951	2.84984e-129	2.82627e-128	TRUE	other	TRUE
FBgn0024754	1951.44	1.331	2.1834e-58	1.18732e-57	TRUE	other	TRUE
FBgn0024804	52105.9	2.52626	0	0	TRUE	other	TRUE
FBgn0024811	3346.14	2.06362	3.3183e-132	3.36105e-131	TRUE	other	TRUE
FBgn0024836	9684.18	1.71162	5.10743e-187	7.98819e-186	TRUE	neuronal circRNA host gene	TRUE
FBgn0024889	2113	1.67724	2.08754e-127	2.04465e-126	TRUE	other	FALSE
FBgn0024913	5479.78	1.13761	4.56493e-60	2.53581e-59	TRUE	other	TRUE
FBgn0024921	3945.37	1.43594	1.29926e-95	9.79269e-95	TRUE	other	TRUE
FBgn0024941	3697.18	1.93118	1.63462e-173	2.2964e-172	TRUE	other	TRUE
FBgn0024944	5020.76	1.47507	3.58701e-109	3.03286e-108	TRUE	neuronal circRNA host gene	TRUE
FBgn0024963	34434.3	2.72174	0	0	TRUE	neuronal circRNA host gene	TRUE
FBgn0024985	4769.02	2.1164	1.96926e-180	2.91849e-179	TRUE	other	TRUE
FBgn0024989	1223.06	1.90824	1.28045e-58	6.98542e-58	TRUE	other	TRUE
FBgn0024993	138.012	1.20842	1.42588e-08	3.16327e-08	TRUE	other	TRUE
FBgn0024994	425.319	1.52242	1.336e-31	5.14423e-31	TRUE	other	FALSE
FBgn0025390	3476.56	1.11867	2.08682e-60	1.16522e-59	TRUE	other	TRUE
FBgn0025391	959.301	1.43935	1.64934e-45	7.65413e-45	TRUE	other	FALSE
FBgn0025457	273.457	1.31621	3.22679e-18	9.68036e-18	TRUE	other	FALSE
FBgn0025525	3562.69	1.51212	6.82666e-95	5.12259e-94	TRUE	other	TRUE
FBgn0025574	6420.87	1.08158	9.92944e-52	5.01584e-51	TRUE	other	TRUE
FBgn0025608	1559.51	1.2158	2.3608e-42	1.05955e-41	TRUE	other	FALSE
FBgn0025632	1259.85	1.06543	9.72437e-33	3.80858e-32	TRUE	other	FALSE
FBgn0025633	5362.52	1.57296	4.21417e-154	5.00264e-153	TRUE	other	TRUE
FBgn0025635	518.488	2.00051	3.81687e-49	1.86769e-48	TRUE	other	TRUE
FBgn0025637	1785.2	1.435	2.70933e-58	1.47197e-57	TRUE	other	TRUE
FBgn0025639	5648.98	1.16663	1.41479e-79	9.39316e-79	TRUE	other	FALSE
FBgn0025644	25.5943	2.26307	3.74367e-05	6.95807e-05	TRUE	other	FALSE
FBgn0025681	3136.98	1.11231	3.94612e-31	1.50577e-30	TRUE	other	FALSE
FBgn0025684	528.052	1.21268	1.72865e-21	5.52079e-21	TRUE	other	FALSE
FBgn0025702	2825.13	1.53375	3.08893e-94	2.30331e-93	TRUE	other	TRUE
FBgn0025726	125523	1.6487	8.28399e-151	9.60344e-150	TRUE	neuronal circRNA host gene	TRUE
FBgn0025740	5413.33	1.43692	1.02439e-73	6.47874e-73	TRUE	other	TRUE
FBgn0025741	30506.1	2.35867	1.06143e-220	2.18376e-219	TRUE	neuronal circRNA host gene	TRUE
FBgn0025743	2818.45	1.91025	1.2078e-148	1.38262e-147	TRUE	other	FALSE
FBgn0025800	4862.18	1.80292	1.75995e-183	2.66825e-182	TRUE	other	TRUE
FBgn0025802	2833.6	1.04006	3.98459e-59	2.18885e-58	TRUE	other	FALSE
FBgn0025809	274.999	1.38559	9.81776e-18	2.91512e-17	TRUE	other	FALSE
FBgn0025833	5613.53	2.23739	3.79876e-289	1.44074e-287	TRUE	other	TRUE
FBgn0025865	1910.91	2.15219	1.62084e-196	2.72923e-195	TRUE	other	FALSE
FBgn0025936	13124.9	1.75509	7.93907e-114	6.99144e-113	TRUE	other	TRUE
FBgn0026058	45.0151	2.14646	3.56799e-05	6.64819e-05	TRUE	other	FALSE
FBgn0026060	333.61	2.25571	8.30861e-46	3.87855e-45	TRUE	other	TRUE
FBgn0026083	8084.08	1.38323	4.10017e-133	4.17437e-132	TRUE	other	TRUE
FBgn0026084	1201.35	1.46061	1.04368e-66	6.22902e-66	TRUE	other	TRUE
FBgn0026088	440.512	1.26857	1.72792e-24	5.81246e-24	TRUE	other	TRUE
FBgn0026147	5422.31	1.78774	3.51644e-164	4.62277e-163	TRUE	other	TRUE
FBgn0026149	786.197	2.62867	4.9199e-138	5.16394e-137	TRUE	other	TRUE
FBgn0026160	8892.71	1.86993	8.79547e-193	1.45015e-191	TRUE	other	TRUE
FBgn0026179	11424.5	1.65001	3.12038e-175	4.41502e-174	TRUE	other	TRUE
FBgn0026181	2604.35	1.29373	6.35978e-75	4.06553e-74	TRUE	other	TRUE
FBgn0026189	7883.43	1.54249	4.51049e-155	5.39759e-154	TRUE	other	TRUE
FBgn0026192	2454.82	2.38001	2.22029e-170	3.04355e-169	TRUE	other	TRUE
FBgn0026206	43454.8	2.8786	0	0	TRUE	other	TRUE
FBgn0026238	7412.89	1.84665	3.23056e-105	2.64483e-104	TRUE	other	TRUE
FBgn0026250	4483.15	1.55688	3.00278e-169	4.09254e-168	TRUE	other	TRUE
FBgn0026262	6899.64	1.29315	1.14177e-62	6.52887e-62	TRUE	other	TRUE
FBgn0026313	4708.38	1.17132	3.10808e-85	2.17419e-84	TRUE	other	FALSE
FBgn0026361	38.1723	2.68191	4.57052e-10	1.07845e-09	TRUE	other	FALSE
FBgn0026369	3126.17	1.01362	3.00441e-46	1.41193e-45	TRUE	other	FALSE
FBgn0026371	255.402	1.61721	4.95219e-15	1.37418e-14	TRUE	other	TRUE
FBgn0026374	887.253	1.57197	1.62294e-47	7.78422e-47	TRUE	other	TRUE
FBgn0026376	3786.22	1.19362	5.75706e-80	3.83298e-79	TRUE	other	TRUE
FBgn0026401	12495.8	1.47601	2.51949e-90	1.8226e-89	TRUE	other	TRUE
FBgn0026411	5620.64	3.1399	0	0	TRUE	neuronal circRNA host gene	TRUE
FBgn0026432	1345.73	1.30371	6.94347e-59	3.80193e-58	TRUE	other	FALSE
FBgn0026441	2984.15	2.28844	1.40994e-191	2.30542e-190	TRUE	other	TRUE
FBgn0026575	5554.12	1.0619	7.64536e-53	3.91198e-52	TRUE	other	FALSE
FBgn0026597	2863.12	1.63292	6.25883e-132	6.31791e-131	TRUE	other	FALSE
FBgn0026602	2260.6	1.01048	4.04158e-33	1.59077e-32	TRUE	other	FALSE
FBgn0026616	9188.74	1.6034	2.77993e-171	3.84622e-170	TRUE	other	TRUE
FBgn0026620	6093.02	1.39212	1.90575e-89	1.36944e-88	TRUE	other	FALSE
FBgn0026666	646.086	1.24925	1.93606e-31	7.43306e-31	TRUE	other	FALSE
FBgn0026713	2712.08	1.83853	2.45943e-147	2.79654e-146	TRUE	other	TRUE
FBgn0026787	864.69	1.58383	3.85104e-60	2.14025e-59	TRUE	other	TRUE
FBgn0026869	21510.1	2.25692	7.05936e-216	1.39205e-214	TRUE	other	TRUE
FBgn0027066	4615.52	1.80264	3.00176e-158	3.66281e-157	TRUE	other	TRUE
FBgn0027083	964.641	1.90307	5.50165e-92	4.04147e-91	TRUE	other	TRUE
FBgn0027101	7532.9	1.64135	1.37081e-89	9.86234e-89	TRUE	other	TRUE
FBgn0027111	9982.07	1.04931	5.04238e-81	3.38948e-80	TRUE	other	TRUE
FBgn0027279	28569.2	1.8634	5.91618e-230	1.30541e-228	TRUE	other	TRUE
FBgn0027287	2929.9	1.17364	2.80141e-60	1.56056e-59	TRUE	other	TRUE
FBgn0027291	5473.67	2.02961	6.236e-276	2.04496e-274	TRUE	other	FALSE
FBgn0027335	3436.74	1.34503	2.34634e-103	1.89479e-102	TRUE	other	FALSE
FBgn0027339	34010.5	2.75181	0	0	TRUE	other	TRUE
FBgn0027356	8567.08	1.65013	2.21079e-151	2.57549e-150	TRUE	other	TRUE
FBgn0027453	909.705	1.7107	3.69229e-66	2.19595e-65	TRUE	other	TRUE
FBgn0027492	15238.3	2.24494	1.90804e-186	2.96859e-185	TRUE	other	TRUE
FBgn0027497	1416	1.20001	3.98772e-47	1.90037e-46	TRUE	other	TRUE
FBgn0027499	3232.23	1.13144	1.88595e-70	1.16302e-69	TRUE	other	TRUE
FBgn0027506	3880.14	1.62766	9.94993e-127	9.68955e-126	TRUE	other	TRUE
FBgn0027507	1135.18	1.15174	6.65314e-34	2.65477e-33	TRUE	other	FALSE
FBgn0027512	3710.2	1.43791	2.8137e-111	2.42743e-110	TRUE	other	FALSE
FBgn0027538	603.837	1.48998	1.74267e-44	8.00899e-44	TRUE	other	TRUE
FBgn0027546	605.006	1.53612	4.11918e-32	1.59905e-31	TRUE	other	FALSE
FBgn0027589	4718.84	1.14208	2.07139e-72	1.29691e-71	TRUE	other	TRUE
FBgn0027598	9885	2.15217	0	0	TRUE	other	TRUE
FBgn0027603	2932.77	1.13374	6.39848e-65	3.74908e-64	TRUE	other	TRUE
FBgn0027609	672.522	1.05811	6.81861e-23	2.23478e-22	TRUE	other	FALSE
FBgn0027615	278.98	1.00189	8.58184e-11	2.08803e-10	TRUE	other	FALSE
FBgn0027620	5712.02	1.91282	1.39797e-159	1.74137e-158	TRUE	other	TRUE
FBgn0027654	8975.59	1.63793	2.34804e-183	3.55078e-182	TRUE	other	TRUE
FBgn0027779	4682.18	1.51201	6.27577e-131	6.29752e-130	TRUE	other	TRUE
FBgn0027836	1382.36	1.3097	1.25519e-61	7.09539e-61	TRUE	other	FALSE
FBgn0027865	3029.3	2.24649	1.2711e-158	1.56203e-157	TRUE	other	TRUE
FBgn0027951	3371.9	1.09138	6.54496e-70	4.01733e-69	TRUE	other	TRUE
FBgn0028292	899.045	1.53067	2.19653e-60	1.22533e-59	TRUE	other	FALSE
FBgn0028327	2195.64	1.50621	1.53773e-96	1.1694e-95	TRUE	other	FALSE
FBgn0028331	7601.55	1.39046	1.05528e-135	1.08838e-134	TRUE	other	TRUE
FBgn0028341	7638.64	1.53773	2.32886e-140	2.50416e-139	TRUE	other	TRUE
FBgn0028369	8715.99	2.28407	1.82766e-229	4.01037e-228	TRUE	other	TRUE
FBgn0028370	11056.8	2.60125	0	0	TRUE	other	TRUE
FBgn0028375	844.808	1.45786	2.25217e-41	9.9648e-41	TRUE	other	FALSE
FBgn0028380	1065.85	2.26723	2.71361e-123	2.58949e-122	TRUE	other	TRUE
FBgn0028397	10797.6	1.68617	3.08108e-107	2.56851e-106	TRUE	other	TRUE
FBgn0028400	14664.3	1.92175	6.48916e-194	1.08344e-192	TRUE	other	TRUE
FBgn0028406	1689.38	1.60104	2.61169e-83	1.79939e-82	TRUE	other	TRUE
FBgn0028407	502.613	1.27994	3.60674e-23	1.1857e-22	TRUE	other	TRUE
FBgn0028408	3509.09	2.07325	8.33213e-171	1.15146e-169	TRUE	other	TRUE
FBgn0028421	5146.52	2.42387	0	0	TRUE	other	TRUE
FBgn0028425	514.412	1.1642	1.16979e-22	3.82341e-22	TRUE	other	TRUE
FBgn0028429	659.963	1.15417	1.31332e-29	4.87048e-29	TRUE	other	FALSE
FBgn0028476	3025.96	1.39092	2.64649e-103	2.13427e-102	TRUE	other	FALSE
FBgn0028481	14435.8	1.45386	2.94691e-175	4.17954e-174	TRUE	neuronal circRNA host gene	TRUE
FBgn0028496	11133.6	1.14601	1.12429e-107	9.39889e-107	TRUE	other	TRUE
FBgn0028506	105.173	1.72898	6.16667e-11	1.50441e-10	TRUE	other	FALSE
FBgn0028507	942.204	1.87925	9.89785e-68	5.96433e-67	TRUE	other	TRUE
FBgn0028509	11610.2	1.65058	2.8364e-193	4.72242e-192	TRUE	other	TRUE
FBgn0028554	845.397	1.84218	6.01121e-60	3.33298e-59	TRUE	other	FALSE
FBgn0028572	6738.09	1.78804	1.71593e-170	2.36036e-169	TRUE	other	TRUE
FBgn0028577	8899.24	1.47763	2.05549e-127	2.01492e-126	TRUE	other	TRUE
FBgn0028644	7865.65	2.36824	1.5986e-265	4.84107e-264	TRUE	other	TRUE
FBgn0028645	12406.6	2.55991	0	0	TRUE	other	TRUE
FBgn0028662	3951.17	1.76566	4.36867e-198	7.42986e-197	TRUE	other	TRUE
FBgn0028663	764.555	1.43067	3.29867e-34	1.32292e-33	TRUE	other	TRUE
FBgn0028703	7952.49	1.87255	7.53371e-213	1.44479e-211	TRUE	other	TRUE
FBgn0028704	62850.9	2.34757	0	0	TRUE	neuronal circRNA host gene	TRUE
FBgn0028717	3013.78	1.19472	1.89449e-73	1.19434e-72	TRUE	other	FALSE
FBgn0028734	2507.22	1.67256	3.46236e-138	3.64377e-137	TRUE	other	FALSE
FBgn0028743	3333.28	2.18145	2.30233e-216	4.54759e-215	TRUE	other	TRUE
FBgn0028746	201.385	1.44761	1.01576e-15	2.86757e-15	TRUE	other	FALSE
FBgn0028863	16340	2.33369	1.54124e-268	4.82747e-267	TRUE	other	TRUE
FBgn0028866	26.2922	2.16897	1.80447e-05	3.4246e-05	TRUE	other	FALSE
FBgn0028875	26157.9	2.28677	2.55602e-292	1.07598e-292	TRUE	other	TRUE
FBgn0028879	6403.66	1.39948	2.08369e-143	2.30527e-142	TRUE	other	TRUE
FBgn0028888	10180.6	1.87972	5.47763e-231	1.2177e-229	TRUE	other	TRUE
FBgn0028895	228.894	2.05743	1.29608e-28	4.71813e-28	TRUE	other	FALSE
FBgn0028919	384.692	1.87931	3.94886e-41	1.73876e-40	TRUE	other	FALSE
FBgn0028931	353.582	1.2641	1.06727e-16	3.08112e-16	TRUE	other	FALSE
FBgn0028938	175.607	3.62506	1.88974e-56	1.00732e-55	TRUE	other	FALSE
FBgn0028953	3014.14	1.56578	3.21814e-91	2.35382e-90	TRUE	other	TRUE
FBgn0028974	709.851	1.05918	1.58532e-26	5.56784e-26	TRUE	other	FALSE
FBgn0028979	493.925	1.35332	2.57213e-30	9.69326e-30	TRUE	other	FALSE
FBgn0028980	366.283	1.08961	5.62913e-14	1.51906e-13	TRUE	other	FALSE
FBgn0028993	10037.4	2.08734	7.22487e-180	1.0641e-178	TRUE	other	TRUE
FBgn0028996	25178.3	2.00473	0	0	TRUE	other	TRUE
FBgn0028999	33.4136	3.13876	2.10621e-11	5.2187e-11	TRUE	other	FALSE
FBgn0029002	553.314	1.80085	2.61278e-56	1.38899e-55	TRUE	other	TRUE
FBgn0029003	755.299	2.17025	1.9342e-82	1.31581e-81	TRUE	other	TRUE
FBgn0029006	4334.67	1.84138	2.02274e-164	2.66799e-163	TRUE	other	TRUE
FBgn0029067	1493.42	1.55544	2.82974e-65	1.66296e-64	TRUE	other	TRUE
FBgn0029082	2469.15	2.03481	2.76816e-185	4.25659e-184	TRUE	other	TRUE
FBgn0029088	3979.44	2.21714	2.62329e-292	1.04151e-292	TRUE	other	TRUE
FBgn0029152	1731.13	1.36566	4.34321e-64	2.52365e-63	TRUE	other	FALSE
FBgn0029155	5708.14	1.46652	4.26373e-108	3.57196e-107	TRUE	other	TRUE
FBgn0029175	1901.48	1.68665	2.4521e-83	1.69041e-82	TRUE	other	FALSE
FBgn0029504	10637.3	2.56613	0	0	TRUE	other	TRUE
FBgn0029518	36.2318	1.83963	1.40911e-05	2.69105e-05	TRUE	other	FALSE
FBgn0029663	4315.84	1.94193	1.02724e-212	1.96684e-211	TRUE	other	TRUE
FBgn0029667	33.1773	1.25678	0.0025404	0.00411308	TRUE	other	FALSE
FBgn0029681	17.0747	2.12567	0.000792906	0.00134255	TRUE	other	FALSE
FBgn0029685	1478.22	1.74352	2.1619e-77	1.41165e-76	TRUE	other	FALSE
FBgn0029687	4882.72	2.13738	2.68959e-190	4.33217e-189	TRUE	other	TRUE
FBgn0029720	2969.08	1.28748	4.89559e-76	3.15502e-75	TRUE	other	TRUE
FBgn0029761	22054.6	2.37551	1.68515e-237	3.96914e-236	TRUE	neuronal circRNA host gene	TRUE
FBgn0029768	4289.61	1.01179	2.45956e-46	1.15817e-45	TRUE	other	TRUE
FBgn0029789	1321.94	1.58414	8.45751e-74	5.35177e-73	TRUE	other	TRUE
FBgn0029814	16783.3	2.17106	8.01318e-267	2.458e-265	TRUE	other	TRUE
FBgn0029821	153.438	2.39834	1.39805e-28	5.08776e-28	TRUE	other	TRUE
FBgn0029824	2899.76	1.91997	5.27949e-143	5.81381e-142	TRUE	other	TRUE
FBgn0029825	547.493	1.44831	7.3591e-30	2.74976e-29	TRUE	other	TRUE
FBgn0029830	363.894	1.41397	1.96126e-20	6.12203e-20	TRUE	other	TRUE
FBgn0029833	366.997	1.4914	6.59584e-25	2.24032e-24	TRUE	other	FALSE
FBgn0029838	88.3555	1.19847	5.05736e-06	9.92329e-06	TRUE	other	FALSE
FBgn0029839	474.514	1.07369	9.39314e-20	2.90683e-19	TRUE	other	FALSE
FBgn0029849	820.109	1.06014	1.02261e-26	3.60648e-26	TRUE	other	TRUE
FBgn0029851	110.353	1.42428	6.05764e-09	1.36894e-08	TRUE	other	FALSE
FBgn0029864	5280.35	1.69021	3.26451e-140	3.50389e-139	TRUE	neuronal circRNA host gene	TRUE
FBgn0029870	8844.87	1.90816	2.16335e-280	7.31656e-279	TRUE	other	TRUE
FBgn0029878	1602.34	1.09853	1.39682e-50	6.94081e-50	TRUE	other	FALSE
FBgn0029881	16845	2.32448	0	0	TRUE	other	TRUE
FBgn0029893	3130.41	1.10503	1.30082e-52	6.62466e-52	TRUE	other	TRUE
FBgn0029894	795.932	1.26407	8.39589e-40	3.61901e-39	TRUE	other	FALSE
FBgn0029895	5201.65	1.94096	1.64119e-202	2.91655e-201	TRUE	other	TRUE
FBgn0029903	6364.2	1.99664	1.07008e-262	3.15992e-261	TRUE	other	TRUE
FBgn0029911	1387.7	1.55482	1.59163e-82	1.08525e-81	TRUE	other	FALSE
FBgn0029914	946.41	1.5396	2.00165e-61	1.12881e-60	TRUE	other	TRUE
FBgn0029915	894.193	2.67691	5.17589e-119	4.77413e-118	TRUE	other	TRUE
FBgn0029922	9704.81	2.65839	0	0	TRUE	other	TRUE
FBgn0029924	84.1182	1.66472	9.45335e-09	2.11498e-08	TRUE	other	FALSE
FBgn0029930	3877.39	2.64903	5.83896e-292	2.2876e-291	TRUE	other	TRUE
FBgn0029936	745.941	1.97412	2.64833e-48	1.28425e-47	TRUE	other	TRUE
FBgn0029939	6048.89	2.65548	0	0	TRUE	neuronal circRNA host gene	TRUE
FBgn0029944	226.135	1.05293	1.81434e-09	4.18947e-09	TRUE	other	FALSE
FBgn0029955	403.255	1.12253	3.65184e-18	1.09334e-17	TRUE	other	TRUE
FBgn0029959	860.194	1.65607	1.11006e-61	6.28101e-61	TRUE	other	TRUE
FBgn0029962	1262.33	2.03701	8.64634e-89	6.1869e-88	TRUE	other	TRUE
FBgn0029974	1550.59	2.23249	4.91704e-99	3.82504e-98	TRUE	other	TRUE
FBgn0029975	1985.37	1.10521	6.79323e-57	3.63418e-56	TRUE	other	TRUE
FBgn0029976	3133.49	1.95167	4.55103e-186	7.04371e-185	TRUE	other	TRUE
FBgn0029979	8218.02	2.31015	8.17965e-244	2.01454e-242	TRUE	other	TRUE
FBgn0029986	220.539	2.59167	2.66471e-43	1.21013e-42	TRUE	other	TRUE
FBgn0029992	1377.14	1.35311	4.61572e-56	2.44613e-55	TRUE	other	FALSE
FBgn0029996	3219.74	1.72302	1.71343e-116	1.54914e-115	TRUE	other	TRUE
FBgn0029997	5181.62	2.19729	6.57994e-185	1.00918e-183	TRUE	other	TRUE
FBgn0030001	75.2387	1.72505	6.51251e-09	1.46865e-08	TRUE	other	FALSE
FBgn0030011	2172.28	1.43894	1.59491e-90	1.15728e-89	TRUE	other	TRUE
FBgn0030017	1384.36	1.87498	9.14224e-86	6.42555e-85	TRUE	other	TRUE
FBgn0030018	2583.96	1.74853	1.7314e-128	1.70993e-127	TRUE	other	TRUE
FBgn0030029	60.6203	1.54694	2.85302e-06	5.68354e-06	TRUE	other	FALSE
FBgn0030030	1060.1	1.65556	2.14581e-54	1.11576e-53	TRUE	other	TRUE
FBgn0030034	1697.63	1.73925	2.15755e-101	1.70977e-100	TRUE	other	FALSE
FBgn0030037	928.39	1.72902	3.30882e-77	2.15345e-76	TRUE	other	FALSE
FBgn0030038	1603.57	1.6107	4.27202e-80	2.84745e-79	TRUE	other	TRUE
FBgn0030039	412.485	2.4769	1.29735e-72	8.14429e-72	TRUE	other	FALSE
FBgn0030049	3517.81	1.72688	6.39378e-118	5.843e-117	TRUE	other	TRUE
FBgn0030055	1368.26	2.12154	1.22631e-114	1.09291e-113	TRUE	other	TRUE
FBgn0030058	79.7668	1.12816	0.000324499	0.000567324	TRUE	other	FALSE
FBgn0030066	441.032	2.68847	3.32954e-86	2.34291e-85	TRUE	other	FALSE
FBgn0030078	28.0915	2.95665	7.54201e-08	1.61696e-07	TRUE	other	FALSE
FBgn0030082	641.235	1.42307	3.09115e-32	1.20272e-31	TRUE	other	FALSE
FBgn0030087	5972.91	1.14092	1.10284e-65	6.53611e-65	TRUE	other	FALSE
FBgn0030089	5853.96	1.7396	1.49677e-210	2.82482e-209	TRUE	other	TRUE
FBgn0030090	3712.73	2.45614	6.58041e-289	2.48777e-287	TRUE	other	TRUE
FBgn0030092	252.38	1.98942	3.23289e-33	1.27458e-32	TRUE	other	TRUE
FBgn0030122	238.404	1.89491	5.9346e-30	2.21889e-29	TRUE	other	FALSE
FBgn0030174	7062.11	2.77873	0	0	TRUE	other	TRUE
FBgn0030183	378.141	2.21257	6.49051e-54	3.36017e-53	TRUE	other	TRUE
FBgn0030187	40.9503	2.65316	2.57082e-10	6.11955e-10	TRUE	other	FALSE
FBgn0030230	1719.56	1.61039	2.31115e-93	1.71152e-92	TRUE	other	TRUE
FBgn0030243	4491.23	1.74993	2.08084e-107	1.7371e-106	TRUE	other	TRUE
FBgn0030268	3951.07	2.03787	1.4444e-177	2.09872e-176	TRUE	other	TRUE
FBgn0030274	777.6	1.00306	4.29604e-22	1.38658e-21	TRUE	other	FALSE
FBgn0030276	4870.94	1.74362	5.99796e-200	1.04401e-198	TRUE	other	TRUE
FBgn0030286	7295.63	1.45688	3.1575e-127	3.08753e-126	TRUE	other	TRUE
FBgn0030296	53.8031	1.40491	9.75215e-05	0.00017618	TRUE	other	FALSE
FBgn0030318	536.539	1.01997	4.16592e-17	1.21359e-16	TRUE	other	FALSE
FBgn0030323	376.047	1.80086	5.15513e-37	2.14574e-36	TRUE	other	TRUE
FBgn0030329	1816.41	2.19469	2.16997e-187	3.40736e-186	TRUE	other	TRUE
FBgn0030330	1230.17	1.53201	2.63881e-70	1.6256e-69	TRUE	other	FALSE
FBgn0030343	1962.55	1.0789	8.00566e-47	3.79382e-46	TRUE	other	TRUE
FBgn0030351	43.4867	1.53237	8.51056e-05	0.000154431	TRUE	other	FALSE
FBgn0030360	304.577	2.11589	4.9954e-36	2.05263e-35	TRUE	other	TRUE
FBgn0030361	1594.79	2.60404	6.56772e-226	1.39974e-224	TRUE	other	TRUE
FBgn0030366	6931.94	1.53795	1.88755e-156	2.27714e-155	TRUE	other	TRUE
FBgn0030391	456.564	2.07072	7.41902e-47	3.51863e-46	TRUE	other	TRUE
FBgn0030400	5337.26	1.84356	7.34007e-183	1.10717e-181	TRUE	other	TRUE
FBgn0030406	564.451	1.96827	3.03225e-61	1.70596e-60	TRUE	other	TRUE
FBgn0030408	98.2757	1.57505	4.95834e-09	1.12436e-08	TRUE	other	FALSE
FBgn0030412	21447.9	1.58839	2.18226e-187	3.42214e-186	TRUE	neuronal circRNA host gene	TRUE
FBgn0030417	166.201	1.47759	1.34676e-11	3.36224e-11	TRUE	other	TRUE
FBgn0030418	536.174	1.85995	1.69261e-53	8.72848e-53	TRUE	other	TRUE
FBgn0030420	681.283	1.0975	1.07851e-26	3.80136e-26	TRUE	other	TRUE
FBgn0030421	1999.29	1.77865	1.88526e-90	1.3663e-89	TRUE	other	TRUE
FBgn0030437	376.405	1.7393	5.981e-36	2.45337e-35	TRUE	other	TRUE
FBgn0030465	432.873	1.54532	3.27747e-33	1.29173e-32	TRUE	other	FALSE
FBgn0030468	394.295	1.34147	3.14527e-22	1.01904e-21	TRUE	other	FALSE
FBgn0030474	709.042	1.79564	5.29157e-70	3.25472e-69	TRUE	other	FALSE
FBgn0030485	1466.12	1.20826	2.84973e-46	1.3403e-45	TRUE	other	TRUE
FBgn0030492	9.88419	3.34414	0.000848994	0.00143526	TRUE	other	FALSE
FBgn0030494	4.09455	5.86852	0.000328074	0.000573404	TRUE	other	FALSE
FBgn0030499	771.739	1.26281	2.14796e-28	7.78577e-28	TRUE	other	FALSE
FBgn0030502	806.095	1.14091	1.26768e-27	4.53956e-27	TRUE	other	FALSE
FBgn0030505	13406	1.90316	3.09106e-175	4.37876e-174	TRUE	other	TRUE
FBgn0030508	6982.16	2.45046	0	0	TRUE	other	TRUE
FBgn0030512	4203.44	2.00006	5.56938e-160	6.97406e-159	TRUE	other	TRUE
FBgn0030520	4722.5	1.8563	5.48263e-193	9.1027e-192	TRUE	other	TRUE
FBgn0030528	309.171	2.25996	1.13109e-51	5.70882e-51	TRUE	other	TRUE
FBgn0030529	1618.33	2.0345	7.826e-117	7.09179e-116	TRUE	other	TRUE
FBgn0030530	705.625	1.22113	1.17469e-30	4.44951e-30	TRUE	other	TRUE
FBgn0030559	480.557	1.36543	2.40633e-27	8.58341e-27	TRUE	other	FALSE
FBgn0030573	65.9106	1.23496	0.000443517	0.000767715	TRUE	other	FALSE
FBgn0030574	6612.63	1.65168	1.4138e-189	2.26189e-188	TRUE	other	TRUE
FBgn0030581	5623.78	1.8484	1.00072e-205	1.85618e-204	TRUE	other	TRUE
FBgn0030590	32.8588	1.62071	0.000454032	0.000785344	TRUE	other	FALSE
FBgn0030600	28728.5	1.3892	8.68099e-101	6.84731e-100	TRUE	other	TRUE
FBgn0030613	23049.2	1.62231	4.38095e-164	5.74654e-163	TRUE	neuronal circRNA host gene	TRUE
FBgn0030620	6.13279	4.64715	0.000877615	0.00148175	TRUE	other	FALSE
FBgn0030625	853.648	1.17434	1.55845e-29	5.76515e-29	TRUE	other	TRUE
FBgn0030634	1622.74	1.93924	1.77009e-140	1.90679e-139	TRUE	other	TRUE
FBgn0030654	363.353	2.19195	3.6086e-43	1.63565e-42	TRUE	other	FALSE
FBgn0030660	74.0247	1.02611	0.00168657	0.00278073	TRUE	other	FALSE
FBgn0030669	266.766	1.10189	1.04895e-12	2.70992e-12	TRUE	other	TRUE
FBgn0030670	5850.11	1.40748	1.72658e-126	1.6759e-125	TRUE	other	TRUE
FBgn0030683	270.112	2.5315	9.0843e-55	4.74856e-54	TRUE	other	TRUE
FBgn0030695	455.904	1.3396	7.5124e-25	2.54872e-24	TRUE	other	TRUE
FBgn0030706	30251.4	2.01767	3.86802e-291	1.486e-289	TRUE	other	TRUE
FBgn0030710	799.717	1.5561	1.70463e-54	8.87139e-54	TRUE	other	TRUE
FBgn0030715	89.6226	1.07279	3.1005e-05	5.79532e-05	TRUE	other	FALSE
FBgn0030723	3271.96	2.31825	1.7204e-283	6.06019e-282	TRUE	other	TRUE
FBgn0030724	2016.25	1.87701	1.14977e-82	7.84872e-82	TRUE	other	TRUE
FBgn0030745	983.13	2.60937	7.15814e-162	9.10764e-161	TRUE	other	TRUE
FBgn0030752	948.242	1.10543	8.96873e-27	3.16869e-26	TRUE	other	FALSE
FBgn0030761	1128.51	1.61811	2.08655e-71	1.29683e-70	TRUE	other	FALSE
FBgn0030766	1573.24	1.63025	1.04601e-81	7.07132e-81	TRUE	other	TRUE
FBgn0030778	9261.94	2.24958	0	0	TRUE	other	TRUE
FBgn0030780	547.397	2.22274	5.5306e-77	3.59746e-76	TRUE	other	TRUE
FBgn0030790	1066.86	1.23196	5.00264e-45	2.31075e-44	TRUE	other	TRUE
FBgn0030791	1730.45	2.18191	1.69758e-158	2.08397e-157	TRUE	other	TRUE
FBgn0030806	370.199	1.26923	2.22488e-19	6.82999e-19	TRUE	other	FALSE
FBgn0030812	3179.65	1.84903	2.7127e-153	3.19152e-152	TRUE	other	TRUE
FBgn0030826	76.2174	5.90208	8.82461e-29	3.22428e-28	TRUE	other	FALSE
FBgn0030829	85.3876	5.9146	6.82732e-31	2.596e-30	TRUE	other	FALSE
FBgn0030830	13.3854	2.07345	0.00447765	0.00709101	TRUE	other	FALSE
FBgn0030838	1247.01	1.59592	6.03023e-56	3.19006e-55	TRUE	other	FALSE
FBgn0030847	4030.14	1.48608	5.21441e-84	3.61778e-83	TRUE	other	TRUE
FBgn0030850	2439.38	1.39591	6.04189e-70	3.71431e-69	TRUE	other	TRUE
FBgn0030863	1431.55	1.37126	5.76535e-56	3.05129e-55	TRUE	other	FALSE
FBgn0030864	182.203	1.45477	1.30219e-13	3.47689e-13	TRUE	other	FALSE
FBgn0030869	2698.75	1.2946	3.10596e-64	1.80739e-63	TRUE	other	FALSE
FBgn0030872	1814.72	2.14103	9.89904e-139	1.05015e-137	TRUE	other	FALSE
FBgn0030876	301.692	2.06373	3.67513e-38	1.5559e-37	TRUE	other	TRUE
FBgn0030878	553.927	1.12385	8.37707e-17	2.42547e-16	TRUE	other	FALSE
FBgn0030882	15.6464	3.01224	8.06744e-05	0.000146682	TRUE	other	FALSE
FBgn0030891	885.118	1.1646	9.17652e-26	3.16578e-25	TRUE	other	FALSE
FBgn0030897	8134.82	2.53319	1.63968e-172	2.27923e-171	TRUE	other	TRUE
FBgn0030913	4991.98	1.91461	2.60068e-167	3.51226e-166	TRUE	other	TRUE
FBgn0030933	87.1805	2.62478	8.89581e-21	2.79593e-20	TRUE	other	FALSE
FBgn0030954	639.668	1.36995	4.43004e-37	1.84458e-36	TRUE	other	TRUE
FBgn0030956	402.617	1.5225	2.32326e-23	7.65243e-23	TRUE	other	FALSE
FBgn0030959	318.059	1.68799	5.284e-30	1.9775e-29	TRUE	other	FALSE
FBgn0030961	1532.01	1.25656	3.81396e-59	2.09609e-58	TRUE	other	FALSE
FBgn0030970	648.545	1.85824	2.07794e-57	1.11667e-56	TRUE	other	TRUE
FBgn0030976	3302.88	1.437	4.32582e-105	3.53663e-104	TRUE	other	TRUE
FBgn0030979	57.9585	2.51246	2.29607e-13	6.07323e-13	TRUE	other	FALSE
FBgn0030997	3499.55	1.77766	1.23342e-134	1.26332e-133	TRUE	other	TRUE
FBgn0031016	10716.2	1.67917	3.80595e-154	4.52256e-153	TRUE	neuronal circRNA host gene	TRUE
FBgn0031023	6674.56	1.16853	6.71977e-56	3.55324e-55	TRUE	other	FALSE
FBgn0031030	7774.73	1.21016	2.28141e-75	1.46313e-74	TRUE	other	FALSE
FBgn0031037	2556.19	1.64293	1.73394e-139	1.85271e-138	TRUE	other	TRUE
FBgn0031051	1369.02	1.24137	1.558e-36	6.451e-36	TRUE	other	TRUE
FBgn0031052	2858.12	1.49922	7.49993e-69	4.55872e-68	TRUE	other	TRUE
FBgn0031060	172.171	1.12017	1.01047e-08	2.25686e-08	TRUE	other	FALSE
FBgn0031064	13612.4	2.34614	0	0	TRUE	other	TRUE
FBgn0031065	2797.34	1.73714	2.6586e-124	2.54724e-123	TRUE	other	FALSE
FBgn0031081	6814.37	2.53432	0	0	TRUE	other	TRUE
FBgn0031090	1832.61	2.17526	3.26713e-97	2.50059e-96	TRUE	other	TRUE
FBgn0031098	639.821	1.26083	4.40655e-31	1.68038e-30	TRUE	other	FALSE
FBgn0031099	966.348	1.76674	8.33924e-64	4.82667e-63	TRUE	other	FALSE
FBgn0031100	862.261	1.79899	3.9971e-80	2.6657e-79	TRUE	other	TRUE
FBgn0031107	13113.5	1.10008	6.41877e-11	1.56462e-10	TRUE	other	FALSE
FBgn0031115	692.341	1.10543	1.77067e-28	6.43e-28	TRUE	other	FALSE
FBgn0031116	4615.93	1.51991	7.79407e-106	6.42078e-105	TRUE	other	FALSE
FBgn0031118	12386.5	2.06403	3.87928e-292	1.52487e-291	TRUE	other	TRUE
FBgn0031119	2969	1.32662	1.17542e-76	7.62065e-76	TRUE	other	TRUE
FBgn0031135	2.89561	5.36231	0.00423301	0.00671972	TRUE	other	FALSE
FBgn0031142	89.9023	2.41313	1.16499e-17	3.45393e-17	TRUE	other	TRUE
FBgn0031145	1207.39	1.88617	7.39161e-104	5.98948e-103	TRUE	other	TRUE
FBgn0031149	1086.1	1.14363	1.1065e-33	4.40041e-33	TRUE	other	FALSE
FBgn0031150	6738.37	2.14247	3.52766e-274	1.13796e-272	TRUE	other	TRUE
FBgn0031170	6724.23	1.48185	1.05005e-158	1.29172e-157	TRUE	other	TRUE
FBgn0031174	1564.95	1.59249	5.13724e-69	3.1306e-68	TRUE	other	FALSE
FBgn0031187	8491.95	2.0254	8.62061e-251	2.24419e-249	TRUE	neuronal circRNA host gene	TRUE
FBgn0031188	394.112	1.81734	3.10902e-32	1.20928e-31	TRUE	other	TRUE
FBgn0031189	297.351	1.64882	3.32488e-27	1.18314e-26	TRUE	other	TRUE
FBgn0031190	4090.83	2.29658	8.79394e-292	3.50312e-292	TRUE	other	TRUE
FBgn0031194	2289.16	1.25466	3.88496e-73	2.4466e-72	TRUE	other	TRUE
FBgn0031214	1180.5	1.38351	9.19784e-53	4.70231e-52	TRUE	other	TRUE
FBgn0031250	1560.96	1.31488	8.98553e-50	4.42236e-49	TRUE	other	TRUE
FBgn0031268	504.322	2.13721	4.24031e-51	2.11944e-50	TRUE	other	TRUE
FBgn0031275	3768.89	1.63814	1.71375e-95	1.29004e-94	TRUE	other	TRUE
FBgn0031282	256.523	1.31526	7.71767e-17	2.23564e-16	TRUE	other	FALSE
FBgn0031284	385.71	1.95596	8.74811e-44	4.00034e-43	TRUE	other	FALSE
FBgn0031294	128067	1.41503	3.81345e-112	3.30918e-111	TRUE	neuronal circRNA host gene	TRUE
FBgn0031375	1383.73	1.38603	3.21596e-61	1.80846e-60	TRUE	other	TRUE
FBgn0031377	1256.45	1.15998	7.01905e-42	3.1254e-41	TRUE	other	FALSE
FBgn0031384	5985.61	1.41124	5.88325e-102	4.68097e-101	TRUE	other	TRUE
FBgn0031392	961.308	1.11707	1.56147e-28	5.68072e-28	TRUE	other	FALSE
FBgn0031393	143.95	2.02678	2.29903e-18	6.92862e-18	TRUE	other	TRUE
FBgn0031395	827.974	1.51606	2.071e-48	1.00551e-47	TRUE	other	TRUE
FBgn0031403	148.819	1.76137	3.43844e-14	9.34043e-14	TRUE	other	TRUE
FBgn0031420	1730.14	2.05686	3.80125e-145	4.23309e-144	TRUE	other	TRUE
FBgn0031422	83.7518	1.50978	3.18262e-08	6.95139e-08	TRUE	other	FALSE
FBgn0031424	36227	2.80507	0	0	TRUE	neuronal circRNA host gene	TRUE
FBgn0031453	6890.21	1.20558	3.4978e-79	2.31065e-78	TRUE	other	FALSE
FBgn0031457	437.837	1.70926	7.47613e-37	3.10855e-36	TRUE	other	FALSE
FBgn0031460	110.98	1.86782	1.03231e-14	2.84724e-14	TRUE	other	TRUE
FBgn0031473	1679.14	1.43238	1.37771e-80	9.22438e-80	TRUE	other	TRUE
FBgn0031474	4928.63	1.52237	7.55128e-159	9.31821e-158	TRUE	other	TRUE
FBgn0031478	1547.53	1.89431	3.22715e-132	3.27152e-131	TRUE	other	FALSE
FBgn0031491	654.508	1.03891	1.01293e-20	3.18025e-20	TRUE	other	FALSE
FBgn0031529	72.8211	1.61645	3.52353e-07	7.35758e-07	TRUE	other	FALSE
FBgn0031530	4905.21	1.53832	1.15532e-130	1.1564e-129	TRUE	other	TRUE
FBgn0031568	1169.88	1.68272	4.71565e-79	3.11343e-78	TRUE	other	TRUE
FBgn0031602	11288.1	1.6956	6.83112e-186	1.05315e-184	TRUE	other	TRUE
FBgn0031608	318.413	1.87064	1.31242e-34	5.27591e-34	TRUE	other	TRUE
FBgn0031632	3279.14	1.45707	8.2438e-91	6.0075e-90	TRUE	other	FALSE
FBgn0031633	535.341	1.52276	2.00183e-24	6.7243e-24	TRUE	other	TRUE
FBgn0031636	2193.1	1.71244	7.26633e-134	7.4169e-133	TRUE	other	FALSE
FBgn0031637	3938.32	1.3877	2.73244e-102	2.18135e-101	TRUE	other	TRUE
FBgn0031673	2071	2.09644	7.41231e-181	1.10542e-179	TRUE	other	TRUE
FBgn0031675	2123.17	1.86036	1.87608e-118	1.71977e-117	TRUE	other	TRUE
FBgn0031681	6038.88	1.83792	1.56444e-173	2.2004e-172	TRUE	other	TRUE
FBgn0031683	5187.65	2.49611	0	0	TRUE	other	TRUE
FBgn0031708	658.535	1.43738	7.44017e-36	3.04664e-35	TRUE	other	TRUE
FBgn0031725	1777.52	1.36259	1.49828e-73	9.46571e-73	TRUE	other	TRUE
FBgn0031730	117.899	2.42294	4.30938e-20	1.34023e-19	TRUE	other	TRUE
FBgn0031736	5931.16	2.14792	2.51351e-231	5.59811e-230	TRUE	other	TRUE
FBgn0031738	8306.33	1.53842	1.52193e-153	1.79412e-152	TRUE	other	TRUE
FBgn0031751	47.7672	2.91132	1.098e-11	2.75393e-11	TRUE	other	TRUE
FBgn0031759	7771.55	1.63111	6.41188e-166	8.55229e-165	TRUE	other	TRUE
FBgn0031760	612.159	1.20825	1.94392e-22	6.32053e-22	TRUE	other	TRUE
FBgn0031762	656.586	1.90384	1.96696e-59	1.08452e-58	TRUE	other	FALSE
FBgn0031769	605.272	1.37792	5.23866e-36	2.15109e-35	TRUE	other	TRUE
FBgn0031770	1167.44	1.38994	1.18672e-51	5.98453e-51	TRUE	other	FALSE
FBgn0031779	448.291	1.14793	8.06553e-10	1.88844e-09	TRUE	other	FALSE
FBgn0031811	645.785	2.71591	2.24968e-117	2.04643e-116	TRUE	other	FALSE
FBgn0031814	4666.54	1.31418	1.41928e-105	1.16597e-104	TRUE	other	TRUE
FBgn0031820	3560.81	1.31925	1.60183e-97	1.22997e-96	TRUE	other	TRUE
FBgn0031834	931.018	2.55431	1.76046e-116	1.59044e-115	TRUE	other	TRUE
FBgn0031835	22573.3	1.9869	5.75654e-282	1.98075e-280	TRUE	neuronal circRNA host gene	TRUE
FBgn0031848	78.644	2.07517	5.07212e-11	1.24172e-10	TRUE	other	FALSE
FBgn0031855	2581.74	1.99606	1.00794e-189	1.61692e-188	TRUE	other	TRUE
FBgn0031866	12151.6	2.35943	0	0	TRUE	neuronal circRNA host gene	TRUE
FBgn0031871	359.735	1.01839	1.69652e-14	4.64898e-14	TRUE	other	FALSE
FBgn0031882	1102.56	2.44958	9.18977e-147	1.03798e-145	TRUE	other	TRUE
FBgn0031885	7293.68	1.74764	2.28672e-180	3.38054e-179	TRUE	other	FALSE
FBgn0031893	2675.68	1.7365	7.38496e-151	8.56958e-150	TRUE	other	TRUE
FBgn0031895	561.373	1.75795	7.01786e-43	3.17489e-42	TRUE	other	FALSE
FBgn0031896	2838.12	1.93032	7.79248e-99	6.05793e-98	TRUE	other	TRUE
FBgn0031904	1342.77	1.59995	8.32999e-72	5.19902e-71	TRUE	other	TRUE
FBgn0031909	236.514	1.06997	3.46905e-11	8.52786e-11	TRUE	other	FALSE
FBgn0031939	219.58	1.25045	1.02085e-11	2.56314e-11	TRUE	other	TRUE
FBgn0031951	427.531	1.47826	2.09909e-30	7.92565e-30	TRUE	other	FALSE
FBgn0031952	4852.87	2.02635	4.34382e-249	1.10893e-247	TRUE	other	TRUE
FBgn0031955	1913.27	1.84363	6.50659e-122	6.13014e-121	TRUE	other	TRUE
FBgn0031968	850.146	1.01573	2.02526e-23	6.67643e-23	TRUE	other	FALSE
FBgn0031972	809.042	1.62917	4.51857e-56	2.39678e-55	TRUE	other	TRUE
FBgn0031987	576.486	1.99015	7.75611e-65	4.5356e-64	TRUE	other	TRUE
FBgn0031998	1893.4	1.22493	3.82615e-46	1.79598e-45	TRUE	other	TRUE
FBgn0032018	1506	1.09648	9.36521e-38	3.94236e-37	TRUE	other	TRUE
FBgn0032020	348.577	1.55725	3.64994e-22	1.18093e-21	TRUE	other	TRUE
FBgn0032021	4592.33	1.51296	5.48036e-123	5.20876e-122	TRUE	other	TRUE
FBgn0032024	92.2106	2.17454	6.62174e-11	1.61311e-10	TRUE	other	FALSE
FBgn0032026	2291.25	1.16579	1.05753e-58	5.77459e-58	TRUE	other	TRUE
FBgn0032036	4149.91	2.04388	4.02655e-205	7.39925e-204	TRUE	other	TRUE
FBgn0032048	1953.85	1.738	2.46628e-98	1.90607e-97	TRUE	other	TRUE
FBgn0032120	4953.01	1.17895	1.10395e-85	7.74986e-85	TRUE	neuronal circRNA host gene	TRUE
FBgn0032129	7834.81	1.98617	4.02052e-204	7.27554e-203	TRUE	other	TRUE
FBgn0032135	3043.34	1.41045	4.14249e-109	3.50003e-108	TRUE	other	TRUE
FBgn0032151	39341.4	2.86681	0	0	TRUE	other	TRUE
FBgn0032168	205.046	1.08647	4.71517e-10	1.11147e-09	TRUE	other	TRUE
FBgn0032170	3140.26	2.16424	3.93425e-261	1.13911e-259	TRUE	other	FALSE
FBgn0032172	1583.15	1.14651	5.75966e-44	2.63785e-43	TRUE	other	FALSE
FBgn0032189	221.289	1.12342	5.54632e-11	1.35586e-10	TRUE	other	FALSE
FBgn0032223	2217.24	1.62559	2.02487e-74	1.28817e-73	TRUE	other	TRUE
FBgn0032234	146.596	1.02688	6.3244e-06	1.2336e-05	TRUE	other	FALSE
FBgn0032249	5932.52	2.75584	0	0	TRUE	other	TRUE
FBgn0032252	237.4	1.18662	5.8145e-09	1.31549e-08	TRUE	other	TRUE
FBgn0032295	1249.11	1.374	1.36769e-58	7.45788e-58	TRUE	other	FALSE
FBgn0032338	1379.12	2.11714	1.74961e-135	1.79668e-134	TRUE	other	TRUE
FBgn0032339	2559.57	2.52625	8.1144e-282	2.78399e-280	TRUE	other	TRUE
FBgn0032341	2000.61	1.51535	1.52049e-86	1.07183e-85	TRUE	other	TRUE
FBgn0032346	136.637	1.5933	4.07578e-13	1.06925e-12	TRUE	other	TRUE
FBgn0032348	1505.86	1.36717	1.05239e-61	5.95752e-61	TRUE	other	FALSE
FBgn0032363	4047.1	1.46518	2.62872e-138	2.77383e-137	TRUE	other	FALSE
FBgn0032377	140.649	1.33182	3.45117e-09	7.8756e-09	TRUE	other	FALSE
FBgn0032378	1189.05	1.21694	1.87328e-40	8.15764e-40	TRUE	other	FALSE
FBgn0032391	285.15	1.70983	8.5473e-28	3.07004e-27	TRUE	other	FALSE
FBgn0032420	569.376	2.04071	3.00993e-65	1.76798e-64	TRUE	other	TRUE
FBgn0032447	3283.73	2.74899	8.0941e-234	1.85135e-232	TRUE	other	TRUE
FBgn0032465	714.555	1.29955	3.22216e-30	1.21122e-29	TRUE	other	TRUE
FBgn0032482	7509.87	1.65822	2.47518e-143	2.73583e-142	TRUE	other	TRUE
FBgn0032485	1383.78	1.49183	1.76098e-73	1.11136e-72	TRUE	other	FALSE
FBgn0032486	216.983	1.14744	2.09228e-10	4.99849e-10	TRUE	other	FALSE
FBgn0032506	3455.72	1.47806	7.45934e-83	5.11258e-82	TRUE	other	FALSE
FBgn0032517	840.423	1.60587	6.58561e-61	3.69985e-60	TRUE	other	TRUE
FBgn0032551	10.2398	2.25705	0.00493109	0.00777487	TRUE	other	FALSE
FBgn0032586	6014.11	1.71603	9.16889e-178	1.33551e-176	TRUE	other	TRUE
FBgn0032600	7559.1	2.49624	6.2074e-248	1.56783e-246	TRUE	other	TRUE
FBgn0032614	355.275	1.06023	1.93438e-11	4.80098e-11	TRUE	other	TRUE
FBgn0032629	7229.73	1.98017	5.54407e-157	6.702e-156	TRUE	other	TRUE
FBgn0032633	6270.88	1.934	4.71623e-217	9.36227e-216	TRUE	other	TRUE
FBgn0032635	487.867	1.37918	2.35647e-31	9.03249e-31	TRUE	other	FALSE
FBgn0032637	100.418	1.76375	3.14244e-12	8.00856e-12	TRUE	other	TRUE
FBgn0032639	93.8307	2.47716	3.92526e-19	1.20095e-18	TRUE	other	TRUE
FBgn0032649	42.6805	1.42457	0.000125995	0.000226105	TRUE	other	FALSE
FBgn0032650	34.5424	2.93271	5.314e-08	1.14695e-07	TRUE	other	TRUE
FBgn0032651	597.27	1.38022	9.51913e-30	3.54015e-29	TRUE	other	FALSE
FBgn0032656	1173.3	1.19871	1.56455e-46	7.39364e-46	TRUE	other	FALSE
FBgn0032694	5075.98	1.20551	3.41912e-60	1.90199e-59	TRUE	other	TRUE
FBgn0032700	661.064	1.42315	1.24768e-39	5.36831e-39	TRUE	other	FALSE
FBgn0032723	3961.46	1.62759	2.62309e-142	2.86993e-141	TRUE	other	TRUE
FBgn0032724	1405.8	2.63241	4.89757e-204	8.84918e-203	TRUE	other	TRUE
FBgn0032748	1383.78	1.15795	2.77287e-46	1.30467e-45	TRUE	other	FALSE
FBgn0032750	189.586	1.08897	6.81971e-09	1.53531e-08	TRUE	other	FALSE
FBgn0032754	43.2595	1.75707	0.000390706	0.000679472	TRUE	other	FALSE
FBgn0032796	4422.75	1.54531	2.03934e-140	2.19483e-139	TRUE	other	FALSE
FBgn0032800	2390	1.56033	6.6502e-95	4.99333e-94	TRUE	other	TRUE
FBgn0032814	622.238	1.80597	5.56088e-45	2.56761e-44	TRUE	other	TRUE
FBgn0032816	593.535	2.69868	1.90966e-91	1.39936e-90	TRUE	other	TRUE
FBgn0032821	5273.56	1.33474	9.7018e-117	8.7849e-116	TRUE	other	TRUE
FBgn0032840	7108.4	1.96001	1.09045e-204	1.98235e-203	TRUE	other	TRUE
FBgn0032850	220.37	1.46329	1.94655e-17	5.73388e-17	TRUE	other	TRUE
FBgn0032857	1926.64	1.88385	5.59737e-144	6.20994e-143	TRUE	other	TRUE
FBgn0032867	163.77	1.00123	3.3981e-06	6.73998e-06	TRUE	other	TRUE
FBgn0032871	91.0446	1.31709	3.08267e-05	5.76381e-05	TRUE	other	FALSE
FBgn0032877	65.2317	1.4905	1.03379e-06	2.10969e-06	TRUE	other	FALSE
FBgn0032886	6083.48	1.88023	6.77135e-225	1.43285e-223	TRUE	other	TRUE
FBgn0032895	349.549	1.54746	3.40592e-28	1.2293e-27	TRUE	other	TRUE
FBgn0032910	3138.08	1.74628	2.9816e-101	2.35806e-100	TRUE	other	TRUE
FBgn0032916	1221.1	1.69893	3.47728e-80	2.32164e-79	TRUE	other	FALSE
FBgn0032938	10260	2.28771	5.34604e-291	2.2042e-291	TRUE	neuronal circRNA host gene	TRUE
FBgn0032943	3585.55	1.97628	4.75731e-107	3.96031e-106	TRUE	other	TRUE
FBgn0032946	78573.6	2.4937	1.72566e-260	4.97216e-259	TRUE	other	TRUE
FBgn0032949	4867.3	1.28006	4.60207e-56	2.43998e-55	TRUE	other	TRUE
FBgn0032957	7634.19	1.39141	3.78891e-125	3.65082e-124	TRUE	other	TRUE
FBgn0032974	1465.18	1.44193	3.67726e-65	2.15783e-64	TRUE	other	TRUE
FBgn0032986	4758.17	1.64098	3.39856e-126	3.29611e-125	TRUE	other	TRUE
FBgn0032988	2839.1	2.0805	2.70148e-175	3.83604e-174	TRUE	other	TRUE
FBgn0033010	6526.71	1.78464	1.25402e-137	1.30928e-136	TRUE	other	TRUE
FBgn0033015	2097.82	1.77223	1.12672e-101	8.94067e-101	TRUE	other	TRUE
FBgn0033019	426.429	1.60037	5.69651e-32	2.20847e-31	TRUE	other	TRUE
FBgn0033020	126.83	2.76462	3.31965e-26	1.15837e-25	TRUE	other	TRUE
FBgn0033028	4807.19	1.6761	1.3764e-132	1.39652e-131	TRUE	other	TRUE
FBgn0033054	3644.36	1.26824	1.91955e-75	1.23239e-74	TRUE	other	TRUE
FBgn0033056	27.5568	2.10049	2.04606e-05	3.86826e-05	TRUE	other	FALSE
FBgn0033086	302.351	1.00184	7.4421e-10	1.74561e-09	TRUE	other	FALSE
FBgn0033087	1261.92	1.16	3.69551e-38	1.56342e-37	TRUE	other	FALSE
FBgn0033092	1244.06	1.36969	5.59414e-53	2.86612e-52	TRUE	other	TRUE
FBgn0033108	6392.78	1.37127	2.15038e-116	1.93975e-115	TRUE	other	TRUE
FBgn0033117	305.143	1.04912	1.95797e-13	5.19282e-13	TRUE	other	FALSE
FBgn0033121	568.644	1.18269	1.47887e-13	3.93802e-13	TRUE	other	FALSE
FBgn0033159	17128.8	2.26539	0	0	TRUE	other	TRUE
FBgn0033166	2670.54	2.18195	3.38028e-188	5.34318e-187	TRUE	other	TRUE
FBgn0033177	902.974	1.16549	1.33146e-29	4.9362e-29	TRUE	other	FALSE
FBgn0033185	866.332	1.85536	4.68319e-75	2.99538e-74	TRUE	other	TRUE
FBgn0033188	5859.17	1.40524	4.35482e-129	4.3116e-128	TRUE	other	FALSE
FBgn0033196	5875.51	1.03545	9.04575e-75	5.77013e-74	TRUE	other	TRUE
FBgn0033212	5567.73	1.34361	1.40502e-124	1.34944e-123	TRUE	other	TRUE
FBgn0033234	27.9987	1.48787	0.00266779	0.0043111	TRUE	other	FALSE
FBgn0033250	22841.2	1.63319	7.93005e-236	1.84584e-234	TRUE	other	FALSE
FBgn0033252	3670.96	2.14324	4.37275e-163	5.67931e-162	TRUE	other	TRUE
FBgn0033266	628.029	1.51503	5.49194e-44	2.5162e-43	TRUE	other	FALSE
FBgn0033273	736.446	1.23912	2.48113e-28	8.97698e-28	TRUE	other	FALSE
FBgn0033301	28.8472	2.26524	2.66118e-06	5.31297e-06	TRUE	other	FALSE
FBgn0033337	473.59	1.12283	9.69203e-19	2.94256e-18	TRUE	other	FALSE
FBgn0033358	1945.96	1.6083	1.98394e-97	1.52239e-96	TRUE	other	TRUE
FBgn0033368	10598.5	2.41238	0	0	TRUE	neuronal circRNA host gene	TRUE
FBgn0033392	624.468	1.69125	7.98811e-47	3.78701e-46	TRUE	other	FALSE
FBgn0033400	506.78	1.58626	1.88044e-36	7.78066e-36	TRUE	other	FALSE
FBgn0033405	6731.55	2.11431	2.38885e-247	6.02082e-246	TRUE	other	TRUE
FBgn0033434	1539.14	1.70155	2.57649e-110	2.20198e-109	TRUE	other	TRUE
FBgn0033438	21203.2	1.52845	2.73429e-167	3.68849e-166	TRUE	other	TRUE
FBgn0033473	648.047	1.88641	1.70592e-60	9.54334e-60	TRUE	other	TRUE
FBgn0033482	2092.07	1.24269	6.4703e-63	3.71237e-62	TRUE	other	FALSE
FBgn0033494	7049.57	1.66145	6.4329e-160	8.03841e-159	TRUE	other	TRUE
FBgn0033500	1877.65	2.35666	4.76233e-167	6.40971e-166	TRUE	other	TRUE
FBgn0033501	103.341	4.04958	8.18135e-37	3.39702e-36	TRUE	other	FALSE
FBgn0033538	3927.96	2.00839	6.37299e-160	7.97195e-159	TRUE	other	TRUE
FBgn0033579	1658.11	2.12477	1.27007e-117	1.1571e-116	TRUE	other	TRUE
FBgn0033582	30.5645	3.03516	1.4494e-09	3.35788e-09	TRUE	other	FALSE
FBgn0033624	795.56	1.1404	6.55687e-32	2.5387e-31	TRUE	other	TRUE
FBgn0033636	13446.1	1.37412	1.88597e-141	2.05022e-140	TRUE	other	TRUE
FBgn0033638	7996.11	1.42688	5.45214e-151	6.33912e-150	TRUE	other	TRUE
FBgn0033639	3360.78	1.44739	1.04129e-85	7.31431e-85	TRUE	other	TRUE
FBgn0033652	12714	1.63982	3.49567e-155	4.19163e-154	TRUE	other	TRUE
FBgn0033653	348.112	1.40578	1.1947e-17	3.54027e-17	TRUE	other	FALSE
FBgn0033657	2225.27	1.16664	3.21998e-51	1.61148e-50	TRUE	other	FALSE
FBgn0033669	1196.78	1.31459	5.00979e-53	2.56895e-52	TRUE	other	TRUE
FBgn0033673	775.844	1.33773	8.15107e-37	3.38563e-36	TRUE	other	FALSE
FBgn0033679	50.2204	1.2305	0.00023453	0.000413994	TRUE	other	FALSE
FBgn0033686	223.301	1.159	1.54103e-10	3.70091e-10	TRUE	other	TRUE
FBgn0033712	279.586	1.829	2.87215e-30	1.08136e-29	TRUE	other	FALSE
FBgn0033713	1654.25	2.08054	2.55183e-106	2.11394e-105	TRUE	other	FALSE
FBgn0033755	934.191	1.10616	1.86655e-31	7.16851e-31	TRUE	other	FALSE
FBgn0033769	1464.41	2.77563	4.20698e-163	5.46999e-162	TRUE	other	TRUE
FBgn0033791	2157.97	1.38023	5.42666e-55	2.84289e-54	TRUE	neuronal circRNA host gene	TRUE
FBgn0033792	524.269	1.0002	3.03617e-18	9.12004e-18	TRUE	other	TRUE
FBgn0033793	974.111	1.44162	2.16215e-58	1.1763e-57	TRUE	other	TRUE
FBgn0033802	749.87	2.67285	6.37401e-84	4.41458e-83	TRUE	neuronal circRNA host gene	TRUE
FBgn0033812	1029.89	1.39593	8.0408e-48	3.87074e-47	TRUE	other	FALSE
FBgn0033828	673.243	3.57033	1.92735e-162	2.47347e-161	TRUE	other	TRUE
FBgn0033844	3972.17	1.08046	7.40613e-63	4.24111e-62	TRUE	other	TRUE
FBgn0033845	102.254	1.45598	9.75562e-06	1.88093e-05	TRUE	other	FALSE
FBgn0033855	60.667	1.18621	0.000196412	0.000348052	TRUE	other	FALSE
FBgn0033856	146.078	1.81252	8.15097e-16	2.30656e-15	TRUE	other	TRUE
FBgn0033869	41.8599	2.41946	1.17247e-09	2.72802e-09	TRUE	other	FALSE
FBgn0033872	21611.3	2.68272	0	0	TRUE	other	TRUE
FBgn0033874	17.3105	2.3382	0.00117169	0.00196097	TRUE	other	FALSE
FBgn0033884	1189.58	1.89768	1.22762e-85	8.61295e-85	TRUE	other	FALSE
FBgn0033885	269.526	1.56162	2.93861e-21	9.33482e-21	TRUE	other	TRUE
FBgn0033921	53.3129	1.46427	2.05069e-05	3.87638e-05	TRUE	other	FALSE
FBgn0033925	533.566	1.41858	8.83121e-33	3.4622e-32	TRUE	other	FALSE
FBgn0033951	293.084	1.2416	2.83267e-15	7.91028e-15	TRUE	other	FALSE
FBgn0033958	12780.5	1.7333	7.15696e-197	1.20682e-195	TRUE	other	TRUE
FBgn0033983	1078.92	1.11111	9.0839e-30	3.38147e-29	TRUE	other	TRUE
FBgn0033984	4909.76	2.01651	1.47279e-234	3.39485e-233	TRUE	other	TRUE
FBgn0033985	1269.14	1.87421	1.99642e-102	1.59808e-101	TRUE	other	TRUE
FBgn0033987	5355.32	1.84858	2.37744e-224	5.00401e-223	TRUE	other	TRUE
FBgn0033989	884.411	1.38551	7.81171e-46	3.64802e-45	TRUE	other	TRUE
FBgn0033995	675.408	2.00191	2.33942e-58	1.27158e-57	TRUE	other	TRUE
FBgn0033996	799.253	1.1995	3.00927e-22	9.75239e-22	TRUE	other	FALSE
FBgn0034009	2142.37	1.82298	2.75365e-150	3.18292e-149	TRUE	other	TRUE
FBgn0034011	5.64571	4.3701	0.00218164	0.00355696	TRUE	other	FALSE
FBgn0034030	72.5192	2.86772	1.19039e-19	3.67327e-19	TRUE	other	FALSE
FBgn0034032	1711.94	1.72995	2.10115e-118	1.9246e-117	TRUE	other	TRUE
FBgn0034046	2112.89	1.73691	3.00634e-62	1.71084e-61	TRUE	other	TRUE
FBgn0034070	7504.94	1.03981	6.89652e-78	4.52813e-77	TRUE	other	TRUE
FBgn0034072	6670.29	1.4058	2.62323e-138	2.7705e-137	TRUE	other	TRUE
FBgn0034083	5209.69	1.72102	8.5901e-171	1.18573e-169	TRUE	other	TRUE
FBgn0034091	3282.95	1.17372	6.98936e-39	2.98671e-38	TRUE	other	TRUE
FBgn0034135	2209.28	1.21283	1.2101e-52	6.16795e-52	TRUE	other	TRUE
FBgn0034136	1695.1	1.62292	1.24661e-102	9.99225e-102	TRUE	other	FALSE
FBgn0034145	4292.1	1.10321	2.05379e-56	1.09379e-55	TRUE	other	TRUE
FBgn0034158	3013	1.24608	6.24561e-70	3.83558e-69	TRUE	other	TRUE
FBgn0034160	3.88891	4.77222	0.0044357	0.00702551	TRUE	other	FALSE
FBgn0034180	4708.7	1.26975	4.37932e-102	3.48905e-101	TRUE	other	TRUE
FBgn0034184	4030.67	1.14413	1.17707e-77	7.7071e-77	TRUE	neuronal circRNA host gene	FALSE
FBgn0034218	349.201	1.38082	3.47614e-24	1.16208e-23	TRUE	other	TRUE
FBgn0034259	509.371	1.03963	5.484e-20	1.70331e-19	TRUE	other	FALSE
FBgn0034261	3527.35	1.60354	3.06559e-114	2.71985e-113	TRUE	other	FALSE
FBgn0034269	1212.2	1.6203	1.0175e-82	6.95382e-82	TRUE	other	FALSE
FBgn0034270	275.482	1.44612	3.62177e-21	1.14804e-20	TRUE	other	TRUE
FBgn0034281	40.7077	1.41471	0.000181407	0.000322041	TRUE	other	FALSE
FBgn0034282	1655.97	1.13952	4.92075e-31	1.87465e-30	TRUE	other	FALSE
FBgn0034286	5974.1	1.79809	2.516e-149	2.89413e-148	TRUE	other	TRUE
FBgn0034300	1898.51	1.91565	4.31326e-106	3.56565e-105	TRUE	other	TRUE
FBgn0034304	896.235	1.4399	4.00512e-43	1.81468e-42	TRUE	other	FALSE
FBgn0034308	2893.67	2.07854	9.77657e-160	1.21909e-158	TRUE	other	TRUE
FBgn0034313	2115.36	1.62434	9.63514e-93	7.11311e-92	TRUE	other	TRUE
FBgn0034345	2913.64	1.27944	5.46083e-69	3.32609e-68	TRUE	other	FALSE
FBgn0034368	1255.54	1.28039	2.24184e-50	1.11118e-49	TRUE	other	FALSE
FBgn0034389	3311.41	1.32006	4.60418e-87	3.25141e-86	TRUE	other	FALSE
FBgn0034408	9430.25	2.11764	0	0	TRUE	other	TRUE
FBgn0034420	4286.66	1.09543	6.82949e-77	4.43749e-76	TRUE	other	TRUE
FBgn0034442	182.896	1.36269	1.37312e-07	2.9139e-07	TRUE	other	FALSE
FBgn0034451	327	1.07682	3.18886e-09	7.28539e-09	TRUE	other	FALSE
FBgn0034455	385.295	1.0372	2.60661e-14	7.1068e-14	TRUE	other	TRUE
FBgn0034458	47.7008	2.27576	3.22554e-09	7.36778e-09	TRUE	other	FALSE
FBgn0034501	9419.33	1.11676	5.44273e-95	4.08928e-94	TRUE	neuronal circRNA host gene	FALSE
FBgn0034505	152.818	2.32069	5.3443e-20	1.66079e-19	TRUE	other	TRUE
FBgn0034506	83.9333	1.52466	8.85969e-09	1.98478e-08	TRUE	other	FALSE
FBgn0034521	1099.75	1.59543	7.35694e-74	4.6628e-73	TRUE	other	TRUE
FBgn0034542	2442.65	1.25384	1.97197e-65	1.16175e-64	TRUE	other	FALSE
FBgn0034567	3211.53	2.95968	0	0	TRUE	other	TRUE
FBgn0034570	3315.06	1.16888	4.1424e-69	2.52825e-68	TRUE	other	FALSE
FBgn0034578	70.0356	1.82866	9.66614e-10	2.2548e-09	TRUE	other	FALSE
FBgn0034595	166.334	3.07277	3.61063e-42	1.61743e-41	TRUE	other	TRUE
FBgn0034606	4558.14	1.46333	5.88355e-119	5.41425e-118	TRUE	other	TRUE
FBgn0034634	351.331	1.63895	1.23081e-31	4.74075e-31	TRUE	other	TRUE
FBgn0034636	1204.52	1.69492	8.59633e-91	6.25671e-90	TRUE	other	TRUE
FBgn0034643	2062.81	1.09706	2.15135e-35	8.76414e-35	TRUE	other	FALSE
FBgn0034657	272.273	1.42343	4.71031e-13	1.23326e-12	TRUE	other	TRUE
FBgn0034674	1135.51	1.27458	5.84193e-40	2.52272e-39	TRUE	other	FALSE
FBgn0034683	19.4811	3.21933	8.66997e-06	1.67843e-05	TRUE	other	FALSE
FBgn0034691	3918.27	1.00034	4.52347e-59	2.48258e-58	TRUE	other	FALSE
FBgn0034720	14095.1	1.48981	1.80141e-170	2.47506e-169	TRUE	neuronal circRNA host gene	TRUE
FBgn0034722	1677.42	1.20914	2.71388e-61	1.5283e-60	TRUE	other	FALSE
FBgn0034723	2533.89	1.03552	6.57406e-47	3.11913e-46	TRUE	other	TRUE
FBgn0034725	5478.81	1.38707	1.21791e-124	1.17162e-123	TRUE	other	FALSE
FBgn0034726	162.548	1.73899	1.86689e-16	5.36476e-16	TRUE	other	TRUE
FBgn0034735	868.918	1.76532	1.53961e-58	8.39149e-58	TRUE	other	TRUE
FBgn0034763	764.609	1.92517	3.79088e-69	2.31609e-68	TRUE	other	FALSE
FBgn0034788	898.207	1.44684	1.40941e-40	6.15116e-40	TRUE	other	TRUE
FBgn0034791	655.273	1.60396	2.45935e-52	1.24978e-51	TRUE	other	FALSE
FBgn0034808	2449.69	1.88859	1.66588e-176	2.38836e-175	TRUE	other	TRUE
FBgn0034894	1895.5	2.19502	4.91514e-163	6.37678e-162	TRUE	other	TRUE
FBgn0034911	6322.95	1.38068	5.04591e-89	3.61279e-88	TRUE	other	TRUE
FBgn0034914	1081.96	1.0975	1.87889e-37	7.87858e-37	TRUE	other	FALSE
FBgn0034970	1613.52	2.41436	3.30591e-203	5.91922e-202	TRUE	other	TRUE
FBgn0034971	2320.06	1.29418	1.20666e-57	6.50808e-57	TRUE	other	TRUE
FBgn0034976	1776.06	1.07078	1.91984e-42	8.62292e-42	TRUE	other	FALSE
FBgn0035016	2742.97	1.32324	1.39432e-69	8.54078e-69	TRUE	other	FALSE
FBgn0035041	3315.4	1.4096	1.93974e-115	1.73917e-114	TRUE	other	TRUE
FBgn0035047	670.436	1.50364	2.44943e-47	1.17247e-46	TRUE	other	TRUE
FBgn0035050	789.881	1.33334	5.70884e-35	2.30902e-34	TRUE	other	TRUE
FBgn0035060	5149.02	1.00774	2.30506e-56	1.2265e-55	TRUE	other	TRUE
FBgn0035086	6316.66	2.37686	0	0	TRUE	other	TRUE
FBgn0035092	4216.26	1.35921	2.6939e-109	2.28098e-108	TRUE	other	TRUE
FBgn0035094	156.371	2.47763	1.95398e-32	7.62764e-32	TRUE	other	TRUE
FBgn0035124	23.8953	1.52072	0.00243664	0.00395371	TRUE	other	FALSE
FBgn0035142	19032.7	1.78955	2.91723e-182	4.38915e-181	TRUE	neuronal circRNA host gene	TRUE
FBgn0035143	49.8975	1.85307	5.31748e-07	1.10029e-06	TRUE	other	FALSE
FBgn0035157	426.098	1.21863	8.82985e-18	2.62573e-17	TRUE	other	TRUE
FBgn0035161	35.701	1.64707	0.000160523	0.000286164	TRUE	other	TRUE
FBgn0035171	3445.75	1.78439	2.94505e-156	3.54571e-155	TRUE	other	FALSE
FBgn0035176	3.09934	5.46161	0.00278996	0.0045024	TRUE	other	FALSE
FBgn0035181	697.822	1.30618	5.46022e-38	2.3026e-37	TRUE	other	TRUE
FBgn0035207	7698.41	1.3251	8.84075e-134	9.0162e-133	TRUE	other	TRUE
FBgn0035229	4529.01	1.47563	6.17218e-138	6.47261e-137	TRUE	other	TRUE
FBgn0035236	4490.79	1.64961	3.39835e-181	5.08084e-180	TRUE	other	TRUE
FBgn0035237	15507.6	1.1974	3.87906e-119	3.58632e-118	TRUE	other	TRUE
FBgn0035253	23582.1	1.3637	6.14514e-146	6.88847e-145	TRUE	other	TRUE
FBgn0035260	844.556	1.37546	8.5034e-40	3.66402e-39	TRUE	other	TRUE
FBgn0035267	1232.07	1.0149	1.68141e-20	5.25539e-20	TRUE	other	FALSE
FBgn0035285	5389.56	2.52119	0	0	TRUE	other	TRUE
FBgn0035286	191.397	1.81216	1.20654e-22	3.94242e-22	TRUE	other	TRUE
FBgn0035313	9.31086	2.3214	0.00631372	0.00984631	TRUE	other	FALSE
FBgn0035331	1984.3	1.58244	1.57657e-100	1.24026e-99	TRUE	other	TRUE
FBgn0035333	5287.99	1.51469	5.66385e-88	4.03091e-87	TRUE	other	TRUE
FBgn0035335	256.116	1.02547	3.58678e-11	8.81181e-11	TRUE	other	TRUE
FBgn0035356	273.57	1.04748	1.78328e-11	4.43244e-11	TRUE	other	TRUE
FBgn0035370	418.841	1.01348	6.08941e-13	1.58721e-12	TRUE	other	FALSE
FBgn0035371	1906.92	1.7681	1.65006e-112	1.43501e-111	TRUE	other	FALSE
FBgn0035372	697.398	1.78234	5.91044e-62	3.35868e-61	TRUE	other	TRUE
FBgn0035385	1035.46	2.33693	6.69003e-103	5.37694e-102	TRUE	other	TRUE
FBgn0035397	6314.12	1.48375	9.91057e-122	9.31499e-121	TRUE	other	TRUE
FBgn0035400	11347.9	1.86339	8.08688e-244	1.99583e-242	TRUE	other	TRUE
FBgn0035424	8792.66	1.78312	9.87552e-147	1.11332e-145	TRUE	other	TRUE
FBgn0035425	838.983	1.5587	2.03666e-55	1.07216e-54	TRUE	other	FALSE
FBgn0035449	987.625	1.95308	5.87285e-67	3.51749e-66	TRUE	other	FALSE
FBgn0035477	2382.61	1.68606	2.09009e-80	1.39783e-79	TRUE	other	FALSE
FBgn0035481	7827.15	1.95993	9.13121e-181	1.35835e-179	TRUE	other	TRUE
FBgn0035495	12053.3	1.77523	6.95587e-250	1.79507e-248	TRUE	other	TRUE
FBgn0035498	2714.57	1.03281	7.67162e-59	4.19677e-58	TRUE	other	FALSE
FBgn0035505	7327.31	1.66533	8.03101e-150	9.25593e-149	TRUE	other	TRUE
FBgn0035517	413.994	1.07559	3.52618e-16	1.00769e-15	TRUE	other	FALSE
FBgn0035521	2367.58	2.36534	6.0048e-205	1.09835e-203	TRUE	other	TRUE
FBgn0035533	8812.81	2.00363	8.13185e-163	1.05271e-161	TRUE	other	TRUE
FBgn0035601	2553.94	1.23511	2.78453e-53	1.43282e-52	TRUE	other	TRUE
FBgn0035610	348.978	1.02128	7.68084e-13	1.99386e-12	TRUE	other	TRUE
FBgn0035617	1559.93	1.2139	5.04213e-47	2.39996e-46	TRUE	other	FALSE
FBgn0035622	1257.54	1.75531	3.64145e-78	2.39356e-77	TRUE	other	FALSE
FBgn0035625	6453.32	1.1578	9.15647e-67	5.47038e-66	TRUE	other	TRUE
FBgn0035670	172.425	1.40039	5.00284e-12	1.2671e-11	TRUE	other	FALSE
FBgn0035676	1684.29	1.33238	9.95339e-62	5.63994e-61	TRUE	other	TRUE
FBgn0035677	1537.14	1.69911	2.11842e-104	1.72245e-103	TRUE	other	TRUE
FBgn0035678	181.365	1.98165	8.48501e-19	2.57808e-18	TRUE	other	TRUE
FBgn0035688	4806.05	1.06016	1.97143e-60	1.10183e-59	TRUE	other	FALSE
FBgn0035699	1774.85	2.14295	1.79416e-146	2.01881e-145	TRUE	other	TRUE
FBgn0035702	536.227	1.60153	3.3768e-41	1.48908e-40	TRUE	other	FALSE
FBgn0035708	2046.85	1.29819	7.24914e-67	4.33743e-66	TRUE	other	TRUE
FBgn0035719	1421.78	1.13472	4.60391e-41	2.02419e-40	TRUE	other	TRUE
FBgn0035720	56493.2	2.09161	0	0	TRUE	other	TRUE
FBgn0035725	77.826	1.56569	9.8942e-06	1.90672e-05	TRUE	other	FALSE
FBgn0035733	1693.64	2.00995	1.37158e-119	1.27403e-118	TRUE	other	TRUE
FBgn0035756	8415.9	1.99954	1.00438e-208	1.87468e-207	TRUE	neuronal circRNA host gene	TRUE
FBgn0035762	570.706	1.10587	2.21278e-17	6.50358e-17	TRUE	other	FALSE
FBgn0035781	38.1929	1.78793	8.58678e-05	0.000155719	TRUE	other	FALSE
FBgn0035788	5.62403	4.36827	0.00175235	0.00288478	TRUE	other	FALSE
FBgn0035807	2102.04	1.33207	6.57063e-60	3.64145e-59	TRUE	other	FALSE
FBgn0035833	2292.82	1.30183	3.30547e-51	1.65357e-50	TRUE	other	TRUE
FBgn0035850	2124.24	1.76111	2.46354e-124	2.36225e-123	TRUE	other	TRUE
FBgn0035872	2269.76	1.3126	8.48558e-81	5.68788e-80	TRUE	other	TRUE
FBgn0035888	3589.86	1.74059	8.5697e-166	1.14176e-164	TRUE	other	TRUE
FBgn0035902	83.1763	1.74984	4.29256e-10	1.01367e-09	TRUE	other	FALSE
FBgn0035903	1390.86	1.43748	7.54237e-61	4.23336e-60	TRUE	other	TRUE
FBgn0035918	75.3827	1.86087	6.93987e-10	1.62845e-09	TRUE	other	TRUE
FBgn0035936	4490.05	1.72224	1.47838e-153	1.74452e-152	TRUE	other	TRUE
FBgn0035943	86.2901	1.38598	2.98771e-07	6.25964e-07	TRUE	other	FALSE
FBgn0035959	3842.43	1.47923	1.1135e-90	8.08955e-90	TRUE	other	FALSE
FBgn0035986	937.99	1.82905	1.18141e-66	7.04749e-66	TRUE	other	TRUE
FBgn0035989	4138.82	1.91638	3.0035e-199	5.17483e-198	TRUE	neuronal circRNA host gene	TRUE
FBgn0035995	1743.43	1.4772	4.77948e-55	2.50495e-54	TRUE	other	TRUE
FBgn0036028	246.818	1.2503	1.50801e-11	3.75648e-11	TRUE	other	TRUE
FBgn0036030	5323.17	1.49541	4.64368e-115	4.15412e-114	TRUE	other	TRUE
FBgn0036032	2749.69	1.11543	3.2807e-43	1.48816e-42	TRUE	other	FALSE
FBgn0036039	687.375	1.34358	4.78975e-36	1.96881e-35	TRUE	other	FALSE
FBgn0036058	1951.19	1.07725	2.69049e-46	1.26641e-45	TRUE	other	FALSE
FBgn0036059	2374.52	1.59938	9.39399e-102	7.45927e-101	TRUE	other	TRUE
FBgn0036062	388.297	1.9737	2.95816e-26	1.03314e-25	TRUE	other	TRUE
FBgn0036078	7.06881	4.14906	0.000496638	0.00085617	TRUE	other	FALSE
FBgn0036090	202.864	1.68777	1.34658e-15	3.79247e-15	TRUE	other	TRUE
FBgn0036104	1118.45	1.3669	1.23554e-58	6.74347e-58	TRUE	other	FALSE
FBgn0036111	2276.61	1.91663	1.29189e-81	8.71366e-81	TRUE	other	TRUE
FBgn0036126	347.164	2.3544	3.9134e-49	1.91413e-48	TRUE	other	TRUE
FBgn0036133	1004.11	1.74994	1.52212e-88	1.08654e-87	TRUE	other	FALSE
FBgn0036138	21.123	3.29656	1.33101e-06	2.69816e-06	TRUE	other	FALSE
FBgn0036141	920.206	1.66208	1.94061e-65	1.14384e-64	TRUE	other	TRUE
FBgn0036143	259.516	1.82929	8.32784e-29	3.04465e-28	TRUE	other	FALSE
FBgn0036144	5532.53	1.48356	6.82257e-128	6.71565e-127	TRUE	other	TRUE
FBgn0036155	288.266	1.16853	5.14594e-14	1.39151e-13	TRUE	other	FALSE
FBgn0036165	6849.43	2.00512	4.86258e-157	5.88416e-156	TRUE	other	TRUE
FBgn0036177	2.81362	5.32633	0.00326216	0.00523454	TRUE	other	FALSE
FBgn0036178	32.1403	1.76622	6.04055e-05	0.000110813	TRUE	other	TRUE
FBgn0036179	925.953	1.86643	1.72514e-73	1.08932e-72	TRUE	other	TRUE
FBgn0036188	330.206	2.36616	1.94424e-57	1.04529e-56	TRUE	other	TRUE
FBgn0036191	1277.53	1.87145	5.76413e-116	5.17986e-115	TRUE	other	TRUE
FBgn0036192	217.013	1.36201	5.09774e-14	1.37879e-13	TRUE	other	FALSE
FBgn0036194	1519.81	1.64196	1.12609e-96	8.58007e-96	TRUE	other	TRUE
FBgn0036196	3662.28	2.26482	1.19762e-202	2.13147e-201	TRUE	other	TRUE
FBgn0036198	213.22	1.36747	2.40585e-12	6.15648e-12	TRUE	other	FALSE
FBgn0036202	7269.06	1.70671	1.25541e-144	1.39672e-143	TRUE	other	TRUE
FBgn0036237	1226.36	2.30106	3.93047e-123	3.74167e-122	TRUE	other	TRUE
FBgn0036240	480.405	1.40405	1.25621e-29	4.66162e-29	TRUE	other	FALSE
FBgn0036249	279.31	1.01326	6.02605e-10	1.41654e-09	TRUE	other	FALSE
FBgn0036255	200.542	1.00546	7.31363e-08	1.56885e-07	TRUE	other	TRUE
FBgn0036259	360.195	1.68112	9.12231e-34	3.63149e-33	TRUE	other	TRUE
FBgn0036272	2357.03	1.45131	8.01463e-100	6.27584e-99	TRUE	other	TRUE
FBgn0036298	823.521	1.46831	3.14981e-33	1.24265e-32	TRUE	other	FALSE
FBgn0036301	684.041	1.89968	1.80547e-67	1.0852e-66	TRUE	other	TRUE
FBgn0036302	4429.41	1.70703	2.81725e-141	3.05421e-140	TRUE	other	TRUE
FBgn0036305	1571.04	1.26287	6.78959e-46	3.1732e-45	TRUE	other	FALSE
FBgn0036316	7788.42	1.14917	1.07688e-104	8.7679e-104	TRUE	other	TRUE
FBgn0036317	3019.31	1.49303	2.77262e-106	2.29524e-105	TRUE	other	TRUE
FBgn0036319	2598.81	1.34656	5.84305e-90	4.21659e-89	TRUE	other	FALSE
FBgn0036333	1959.36	1.77524	1.26297e-107	1.05508e-106	TRUE	other	FALSE
FBgn0036369	1604.86	1.31692	7.99747e-67	4.78036e-66	TRUE	other	TRUE
FBgn0036373	2052	1.44735	4.86826e-91	3.55637e-90	TRUE	other	TRUE
FBgn0036374	1990.24	1.24855	3.60496e-55	1.89189e-54	TRUE	other	TRUE
FBgn0036377	116.787	1.76224	3.08167e-14	8.38278e-14	TRUE	other	TRUE
FBgn0036380	375.35	1.17003	2.33281e-15	6.53133e-15	TRUE	other	TRUE
FBgn0036391	3997.75	1.69295	7.44112e-103	5.97656e-102	TRUE	other	TRUE
FBgn0036396	196.874	1.51353	2.10707e-15	5.90068e-15	TRUE	other	FALSE
FBgn0036397	1504.48	2.23473	3.40914e-119	3.15432e-118	TRUE	other	TRUE
FBgn0036398	12222.8	1.02222	2.80107e-71	1.73819e-70	TRUE	other	TRUE
FBgn0036402	1308.73	1.98813	4.16139e-107	3.46666e-106	TRUE	other	FALSE
FBgn0036411	93.5238	2.79136	1.22223e-17	3.62095e-17	TRUE	other	FALSE
FBgn0036416	72.8634	1.25463	0.000173297	0.000308058	TRUE	other	FALSE
FBgn0036446	5434.72	2.39711	0	0	TRUE	other	TRUE
FBgn0036451	13418.5	2.0646	6.63731e-197	1.12079e-195	TRUE	other	TRUE
FBgn0036463	654.436	1.54101	2.97842e-33	1.1766e-32	TRUE	other	TRUE
FBgn0036485	2757.53	2.3763	2.66312e-235	6.16254e-234	TRUE	other	TRUE
FBgn0036486	539.062	1.12531	5.26016e-24	1.75157e-23	TRUE	other	TRUE
FBgn0036494	8042.9	2.35022	0	0	TRUE	other	TRUE
FBgn0036502	582.298	1.19356	4.59833e-24	1.53377e-23	TRUE	other	FALSE
FBgn0036512	745.275	1.21101	2.58885e-23	8.5249e-23	TRUE	other	FALSE
FBgn0036518	5525.51	1.95677	1.79212e-200	3.14243e-199	TRUE	other	TRUE
FBgn0036519	737.286	2.41315	5.45471e-105	4.45649e-104	TRUE	other	TRUE
FBgn0036534	4449.98	1.23959	8.38133e-70	5.13919e-69	TRUE	other	TRUE
FBgn0036544	10834.8	2.2649	1.19659e-291	5.28058e-292	TRUE	neuronal circRNA host gene	TRUE
FBgn0036556	2744.72	1.37164	7.45768e-59	4.08161e-58	TRUE	other	TRUE
FBgn0036563	8.49698	2.59615	0.00315026	0.00506114	TRUE	other	FALSE
FBgn0036566	3157.19	1.14765	1.30858e-77	8.55876e-77	TRUE	other	FALSE
FBgn0036577	16.944	2.53693	5.49028e-05	0.000100984	TRUE	other	TRUE
FBgn0036583	134.112	2.12406	1.07949e-17	3.20284e-17	TRUE	other	TRUE
FBgn0036584	60.7984	1.34764	1.62193e-05	3.08705e-05	TRUE	other	FALSE
FBgn0036621	4751.44	2.12275	1.49968e-252	3.99165e-251	TRUE	other	TRUE
FBgn0036624	549.611	1.1394	7.05253e-23	2.31081e-22	TRUE	other	FALSE
FBgn0036660	497.59	1.62753	1.58783e-39	6.822e-39	TRUE	other	TRUE
FBgn0036679	121.335	3.18015	1.24e-34	4.98817e-34	TRUE	other	FALSE
FBgn0036680	1291.71	3.1164	1.81124e-258	5.14385e-257	TRUE	other	FALSE
FBgn0036725	3974.15	2.88752	0	0	TRUE	neuronal circRNA host gene	TRUE
FBgn0036733	1656.75	2.74346	6.12164e-258	1.72613e-256	TRUE	other	TRUE
FBgn0036734	3159.98	1.39437	2.74123e-105	2.24577e-104	TRUE	other	FALSE
FBgn0036735	2231.18	1.05965	4.1318e-37	1.721e-36	TRUE	other	FALSE
FBgn0036740	774.634	1.04655	6.90663e-24	2.29724e-23	TRUE	other	FALSE
FBgn0036761	666.79	1.81692	7.58327e-68	4.57424e-67	TRUE	other	FALSE
FBgn0036773	1741.34	1.45965	4.47495e-53	2.29568e-52	TRUE	other	TRUE
FBgn0036786	178.478	2.07465	9.05548e-18	2.69148e-17	TRUE	other	FALSE
FBgn0036789	2160.53	2.56735	7.99156e-173	1.11478e-171	TRUE	other	TRUE
FBgn0036790	8113.84	2.25319	0	0	TRUE	other	TRUE
FBgn0036791	13.9289	2.86298	0.000185818	0.000329722	TRUE	other	FALSE
FBgn0036815	86.9314	1.24582	4.22264e-06	8.32951e-06	TRUE	other	FALSE
FBgn0036818	243.984	1.95436	6.98826e-32	2.70485e-31	TRUE	other	FALSE
FBgn0036842	1066.14	1.25948	2.05374e-39	8.82053e-39	TRUE	other	FALSE
FBgn0036843	1220.72	1.63481	1.65224e-65	9.75806e-65	TRUE	other	TRUE
FBgn0036844	8040.96	1.62043	2.02565e-161	2.57181e-160	TRUE	other	TRUE
FBgn0036850	130.084	1.36728	1.36202e-09	3.15854e-09	TRUE	other	FALSE
FBgn0036851	4109.47	2.40287	2.72361e-251	7.16895e-250	TRUE	other	TRUE
FBgn0036853	356.984	1.5288	9.47266e-27	3.34275e-26	TRUE	other	TRUE
FBgn0036860	107.855	2.31831	1.31471e-15	3.70447e-15	TRUE	other	TRUE
FBgn0036861	86.3895	1.73479	4.33656e-09	9.8525e-09	TRUE	other	TRUE
FBgn0036862	4538.6	1.60661	1.73614e-135	1.78439e-134	TRUE	other	TRUE
FBgn0036887	559.92	1.93404	6.19882e-54	3.21057e-53	TRUE	other	TRUE
FBgn0036895	59.9011	1.72309	2.85508e-07	5.98705e-07	TRUE	other	FALSE
FBgn0036896	4699.95	1.03829	3.12708e-75	2.00224e-74	TRUE	other	TRUE
FBgn0036897	1066.11	1.34482	5.37477e-46	2.51493e-45	TRUE	other	FALSE
FBgn0036899	519.443	1.63414	1.19924e-45	5.5828e-45	TRUE	neuronal circRNA host gene	TRUE
FBgn0036900	747.869	1.46313	1.42463e-40	6.2153e-40	TRUE	other	FALSE
FBgn0036909	504.739	1.93579	9.55848e-55	4.99422e-54	TRUE	other	TRUE
FBgn0036913	8893.87	1.79964	4.76744e-205	8.73368e-204	TRUE	other	TRUE
FBgn0036920	414.465	1.25559	1.37787e-20	4.31347e-20	TRUE	other	FALSE
FBgn0036921	6717.92	2.33248	3.36882e-292	1.47027e-291	TRUE	other	TRUE
FBgn0036922	427.071	2.6253	1.43465e-68	8.69358e-68	TRUE	other	FALSE
FBgn0036934	3473.11	1.06766	1.07326e-52	5.47515e-52	TRUE	neuronal circRNA host gene	TRUE
FBgn0036935	7608.42	1.46636	5.96691e-127	5.81554e-126	TRUE	neuronal circRNA host gene	FALSE
FBgn0036958	3297.12	1.64957	9.04698e-109	7.63303e-108	TRUE	other	TRUE
FBgn0036967	889.915	1.19878	8.60646e-32	3.32684e-31	TRUE	other	TRUE
FBgn0036984	4241.57	2.16249	1.60977e-189	2.57194e-188	TRUE	other	FALSE
FBgn0036988	732.429	1.75134	1.94981e-59	1.07556e-58	TRUE	other	TRUE
FBgn0036991	762.455	1.19985	2.53648e-30	9.56194e-30	TRUE	other	FALSE
FBgn0036998	125.979	1.0812	1.49885e-06	3.03269e-06	TRUE	other	FALSE
FBgn0036999	521.938	1.12367	1.49032e-22	4.86034e-22	TRUE	other	TRUE
FBgn0037015	2730.63	2.42416	9.59869e-200	1.66588e-198	TRUE	other	TRUE
FBgn0037021	3225.8	1.52725	2.56002e-116	2.30752e-115	TRUE	other	TRUE
FBgn0037030	219.168	1.49827	1.54644e-14	4.24163e-14	TRUE	other	FALSE
FBgn0037031	915.433	2.37531	7.08694e-122	6.66633e-121	TRUE	other	TRUE
FBgn0037061	267.946	1.57882	2.03665e-21	6.49048e-21	TRUE	other	TRUE
FBgn0037064	132.077	1.5466	3.40321e-11	8.36776e-11	TRUE	other	TRUE
FBgn0037068	4.06051	4.8549	0.00616532	0.00962753	TRUE	other	FALSE
FBgn0037081	3454.84	1.70972	3.66376e-114	3.24571e-113	TRUE	neuronal circRNA host gene	TRUE
FBgn0037084	3161.77	1.93827	1.33151e-205	2.4659e-204	TRUE	other	TRUE
FBgn0037092	2177.25	2.11159	3.59582e-158	4.38254e-157	TRUE	other	TRUE
FBgn0037098	6834.26	1.03774	6.65938e-61	3.73952e-60	TRUE	other	TRUE
FBgn0037105	1005.43	1.18147	3.35775e-38	1.42255e-37	TRUE	other	FALSE
FBgn0037107	4414.49	2.03509	7.3258e-173	1.02311e-171	TRUE	other	TRUE
FBgn0037117	2867.82	2.50834	1.95401e-279	6.51573e-278	TRUE	other	TRUE
FBgn0037120	1628.61	1.33234	1.63513e-55	8.61544e-55	TRUE	neuronal circRNA host gene	FALSE
FBgn0037129	35.0965	2.01524	1.48456e-06	3.0043e-06	TRUE	other	FALSE
FBgn0037130	5113.72	1.66643	8.49874e-189	1.35058e-187	TRUE	neuronal circRNA host gene	TRUE
FBgn0037134	685.225	1.52677	2.76061e-50	1.36661e-49	TRUE	other	FALSE
FBgn0037138	8127.27	1.46087	1.97678e-161	2.51245e-160	TRUE	other	FALSE
FBgn0037141	304.891	1.39398	2.60995e-17	7.65574e-17	TRUE	other	TRUE
FBgn0037142	3119.61	1.13528	1.8436e-52	9.38077e-52	TRUE	other	FALSE
FBgn0037147	10.6466	2.7849	0.00118152	0.00197658	TRUE	other	FALSE
FBgn0037153	15942.3	1.78746	6.56621e-167	8.80763e-166	TRUE	neuronal circRNA host gene	TRUE
FBgn0037171	7550.51	1.86737	3.0179e-164	3.97178e-163	TRUE	other	TRUE
FBgn0037182	1307.17	1.08422	1.86446e-42	8.37735e-42	TRUE	other	FALSE
FBgn0037188	1695.38	1.97453	2.69992e-137	2.81147e-136	TRUE	other	TRUE
FBgn0037191	261.8	2.90948	2.82892e-63	1.62862e-62	TRUE	other	TRUE
FBgn0037206	813.163	1.19464	8.72914e-29	3.19038e-28	TRUE	other	TRUE
FBgn0037229	1687.72	2.61567	1.22841e-183	1.86476e-182	TRUE	other	TRUE
FBgn0037232	1511.44	1.941	3.38345e-136	3.49565e-135	TRUE	other	TRUE
FBgn0037238	13673.7	1.74136	6.17877e-191	1.0034e-189	TRUE	other	TRUE
FBgn0037242	959.639	1.78744	1.00839e-61	5.71118e-61	TRUE	other	TRUE
FBgn0037263	67.1552	1.56857	6.63755e-07	1.36724e-06	TRUE	other	TRUE
FBgn0037282	694.194	1.16977	7.59718e-28	2.73291e-27	TRUE	other	FALSE
FBgn0037292	292.161	1.0958	2.81813e-11	6.95219e-11	TRUE	other	TRUE
FBgn0037295	2087.52	1.59039	9.4634e-89	6.76747e-88	TRUE	other	TRUE
FBgn0037326	12724.7	2.13514	4.9701e-248	1.258e-246	TRUE	other	TRUE
FBgn0037332	3620.71	1.29175	1.33177e-65	7.8732e-65	TRUE	other	TRUE
FBgn0037336	5603.76	1.19515	2.3872e-84	1.66013e-83	TRUE	other	FALSE
FBgn0037338	251.587	1.56941	2.76329e-22	8.96011e-22	TRUE	other	FALSE
FBgn0037339	1545.23	1.16282	1.44577e-51	7.28756e-51	TRUE	other	FALSE
FBgn0037358	1338.95	1.1299	5.08001e-39	2.17471e-38	TRUE	other	FALSE
FBgn0037363	5161.14	1.03791	2.81859e-63	1.62346e-62	TRUE	other	FALSE
FBgn0037374	1250.6	1.5106	2.49805e-65	1.47022e-64	TRUE	other	FALSE
FBgn0037379	1821.27	1.49918	4.16281e-90	3.00771e-89	TRUE	other	FALSE
FBgn0037383	333.704	1.7133	2.83977e-28	1.02621e-27	TRUE	other	FALSE
FBgn0037384	319.477	1.17178	5.33138e-14	1.44035e-13	TRUE	other	FALSE
FBgn0037397	6.13358	6.45586	1.74246e-05	3.30903e-05	TRUE	other	FALSE
FBgn0037408	940.27	2.16146	2.81765e-97	2.15796e-96	TRUE	other	TRUE
FBgn0037442	3622.32	1.09716	9.68077e-75	6.16857e-74	TRUE	other	FALSE
FBgn0037445	3185.43	1.19974	8.13481e-84	5.62752e-83	TRUE	other	FALSE
FBgn0037448	2062.72	1.85801	2.66748e-112	2.31643e-111	TRUE	other	TRUE
FBgn0037472	1521.98	1.99058	3.14935e-111	2.71306e-110	TRUE	other	FALSE
FBgn0037475	626.098	1.08925	7.41163e-26	2.56362e-25	TRUE	other	TRUE
FBgn0037478	569.511	1.20396	8.90198e-28	3.19647e-27	TRUE	other	TRUE
FBgn0037483	82.2474	1.09084	7.83348e-05	0.000142515	TRUE	other	FALSE
FBgn0037520	77.4825	1.48122	2.89774e-07	6.07435e-07	TRUE	other	TRUE
FBgn0037521	7081.09	1.97182	1.53356e-227	3.32206e-226	TRUE	other	TRUE
FBgn0037525	27721.7	2.34571	2.64969e-248	6.72104e-247	TRUE	neuronal circRNA host gene	TRUE
FBgn0037529	1821.47	1.15163	6.81051e-50	3.35467e-49	TRUE	other	TRUE
FBgn0037536	2021.36	1.22474	7.69917e-63	4.40679e-62	TRUE	other	TRUE
FBgn0037546	5742.22	2.127	0	0	TRUE	other	TRUE
FBgn0037551	1435.17	1.74251	5.0669e-70	3.11815e-69	TRUE	other	TRUE
FBgn0037554	995.94	1.40601	1.6861e-42	7.59031e-42	TRUE	other	FALSE
FBgn0037556	2742.23	2.50824	1.56081e-166	2.08652e-165	TRUE	other	TRUE
FBgn0037606	2244.46	2.29475	1.18344e-225	2.51317e-224	TRUE	other	TRUE
FBgn0037617	219.805	1.47502	4.04278e-17	1.178e-16	TRUE	other	FALSE
FBgn0037623	3199.45	1.65529	6.47213e-143	7.12055e-142	TRUE	other	TRUE
FBgn0037635	3687.07	2.32054	1.34645e-252	3.59185e-251	TRUE	other	TRUE
FBgn0037636	10539.5	2.29652	9.54421e-47	4.52112e-46	TRUE	other	TRUE
FBgn0037648	710.087	1.59	2.41782e-51	1.21412e-50	TRUE	other	FALSE
FBgn0037671	4291.82	1.5324	2.15131e-156	2.59271e-155	TRUE	other	TRUE
FBgn0037672	339.483	1.06891	4.77573e-10	1.12552e-09	TRUE	other	FALSE
FBgn0037676	6040.88	2.3101	1.9001e-257	5.31983e-256	TRUE	other	TRUE
FBgn0037678	144.287	1.1782	3.17822e-07	6.65056e-07	TRUE	other	FALSE
FBgn0037679	630.507	1.00049	1.43306e-20	4.48269e-20	TRUE	other	TRUE
FBgn0037696	92.9233	1.01942	0.000511191	0.000879854	TRUE	other	FALSE
FBgn0037698	24181.1	2.47073	0	0	TRUE	other	TRUE
FBgn0037702	3726.58	1.15104	1.43189e-63	8.27553e-63	TRUE	other	TRUE
FBgn0037705	10042.6	2.59866	2.74401e-279	9.12443e-278	TRUE	other	TRUE
FBgn0037736	7257.41	2.14962	1.06167e-292	4.20104e-292	TRUE	other	TRUE
FBgn0037737	657.708	1.07849	1.89465e-23	6.24761e-23	TRUE	other	FALSE
FBgn0037747	1955.02	1.79874	8.34297e-109	7.04405e-108	TRUE	other	TRUE
FBgn0037754	4913.46	1.48214	1.2841e-116	1.16185e-115	TRUE	other	FALSE
FBgn0037755	1404.88	1.74653	4.12751e-89	2.95701e-88	TRUE	other	TRUE
FBgn0037766	10374.3	2.65539	0	0	TRUE	other	TRUE
FBgn0037770	1132.34	1.95082	1.10729e-88	7.9089e-88	TRUE	other	TRUE
FBgn0037802	110.975	1.03359	3.17439e-05	5.93156e-05	TRUE	other	FALSE
FBgn0037810	750.617	1.56375	5.24466e-47	2.49337e-46	TRUE	other	TRUE
FBgn0037831	2646.01	2.36773	2.61922e-253	7.01869e-252	TRUE	other	TRUE
FBgn0037843	410.937	1.05922	7.6345e-17	2.21209e-16	TRUE	other	FALSE
FBgn0037848	915.139	1.44366	4.77687e-51	2.38361e-50	TRUE	other	FALSE
FBgn0037849	960.84	1.53611	3.02731e-51	1.51634e-50	TRUE	other	FALSE
FBgn0037852	700.139	1.49699	1.88956e-46	8.90469e-46	TRUE	other	FALSE
FBgn0037856	1074.11	1.14007	3.30364e-36	1.36219e-35	TRUE	other	TRUE
FBgn0037882	163.542	1.23773	7.5601e-10	1.77221e-09	TRUE	other	FALSE
FBgn0037884	916.891	1.59588	4.50574e-67	2.70276e-66	TRUE	other	FALSE
FBgn0037890	1273.79	1.42066	7.39153e-52	3.73859e-51	TRUE	other	TRUE
FBgn0037908	1102.5	1.46725	2.58351e-54	1.34159e-53	TRUE	other	TRUE
FBgn0037917	2078.29	1.36424	4.16091e-63	2.39197e-62	TRUE	other	FALSE
FBgn0037918	4470.08	1.68882	6.89479e-119	6.33989e-118	TRUE	other	TRUE
FBgn0037949	4713.12	1.35251	1.07652e-103	8.71719e-103	TRUE	other	TRUE
FBgn0037956	2984.54	1.28395	1.06624e-76	6.91655e-76	TRUE	other	TRUE
FBgn0037963	5175.29	1.10394	2.9712e-76	1.91795e-75	TRUE	other	TRUE
FBgn0037976	1622.48	1.11283	4.92781e-32	1.91233e-31	TRUE	other	TRUE
FBgn0037981	170.168	1.23308	3.39649e-08	7.40354e-08	TRUE	other	FALSE
FBgn0037989	6356.69	1.0201	1.85413e-74	1.18018e-73	TRUE	other	TRUE
FBgn0037992	18.243	2.13271	0.000598871	0.00102468	TRUE	other	FALSE
FBgn0037993	3387.9	2.3434	7.29194e-253	1.94961e-251	TRUE	other	TRUE
FBgn0038053	3372.84	1.34748	5.48735e-103	4.41629e-102	TRUE	other	TRUE
FBgn0038063	23933.8	1.85984	1.89321e-214	3.69036e-213	TRUE	neuronal circRNA host gene	TRUE
FBgn0038084	3539.31	2.33177	1.65649e-251	4.37956e-250	TRUE	other	TRUE
FBgn0038087	2657.7	2.53878	1.82979e-232	4.12172e-231	TRUE	other	TRUE
FBgn0038092	2017.4	2.13783	8.4063e-159	1.03625e-157	TRUE	other	TRUE
FBgn0038126	47.5168	1.16517	0.00260087	0.00420582	TRUE	other	FALSE
FBgn0038127	200.617	2.63037	1.73794e-34	6.97941e-34	TRUE	other	TRUE
FBgn0038139	164.091	1.51266	4.10841e-14	1.11451e-13	TRUE	other	TRUE
FBgn0038165	3232.09	1.03598	1.05372e-60	5.90867e-60	TRUE	other	FALSE
FBgn0038195	2814.3	1.28236	2.76723e-79	1.83109e-78	TRUE	other	FALSE
FBgn0038202	1211.78	1.09521	5.63093e-30	2.10667e-29	TRUE	other	FALSE
FBgn0038223	3945.81	2.00171	1.61973e-221	3.35564e-220	TRUE	other	TRUE
FBgn0038237	11013	1.63694	7.48373e-187	1.1674e-185	TRUE	other	TRUE
FBgn0038246	6755.47	1.41918	3.81628e-131	3.83599e-130	TRUE	other	TRUE
FBgn0038268	397.67	1.42893	5.48646e-27	1.94534e-26	TRUE	other	TRUE
FBgn0038282	9105.91	1.9736	1.6386e-179	2.40146e-178	TRUE	neuronal circRNA host gene	TRUE
FBgn0038286	6344.97	1.326	4.28666e-100	3.36554e-99	TRUE	other	TRUE
FBgn0038290	2314.92	1.14464	6.73963e-57	3.60713e-56	TRUE	other	TRUE
FBgn0038295	2787.53	1.90989	1.99539e-136	2.06515e-135	TRUE	other	TRUE
FBgn0038296	922.779	1.31037	9.46597e-45	4.36052e-44	TRUE	other	FALSE
FBgn0038311	128.641	1.26993	5.4318e-09	1.23008e-08	TRUE	other	FALSE
FBgn0038325	981.903	1.64904	4.99821e-65	2.93006e-64	TRUE	other	FALSE
FBgn0038331	782.22	1.47379	3.92552e-36	1.61693e-35	TRUE	other	FALSE
FBgn0038369	323.162	1.52712	2.19498e-19	6.73995e-19	TRUE	other	FALSE
FBgn0038380	86.6677	1.02843	0.000189389	0.000335958	TRUE	other	TRUE
FBgn0038401	491.306	1.5344	2.25871e-35	9.19201e-35	TRUE	other	FALSE
FBgn0038418	363.85	1.41366	4.60152e-22	1.48235e-21	TRUE	other	TRUE
FBgn0038419	87.9687	2.5553	6.97605e-20	2.16278e-19	TRUE	other	TRUE
FBgn0038423	12.7755	1.96335	0.00603745	0.00943282	TRUE	other	FALSE
FBgn0038424	827.988	2.05686	9.28701e-80	6.17625e-79	TRUE	other	TRUE
FBgn0038432	700.869	2.41274	7.16037e-106	5.90283e-105	TRUE	other	TRUE
FBgn0038454	296.312	1.46073	1.02096e-18	3.09811e-18	TRUE	other	FALSE
FBgn0038470	96.2777	1.53652	2.83057e-09	6.47807e-09	TRUE	other	FALSE
FBgn0038478	1765.07	2.306	7.85817e-202	1.3923e-200	TRUE	other	TRUE
FBgn0038487	6.23436	3.46544	0.00274032	0.0044247	TRUE	other	FALSE
FBgn0038494	3711.1	1.72278	5.41224e-122	5.10721e-121	TRUE	neuronal circRNA host gene	TRUE
FBgn0038498	11165.2	2.26053	2.99159e-287	1.10633e-285	TRUE	other	TRUE
FBgn0038499	1264.65	1.11427	1.16994e-41	5.19387e-41	TRUE	other	TRUE
FBgn0038504	7618.79	2.21124	0	0	TRUE	other	TRUE
FBgn0038532	2672.49	1.6208	4.50632e-88	3.21095e-87	TRUE	other	TRUE
FBgn0038542	707.473	1.73463	2.27893e-56	1.21315e-55	TRUE	other	TRUE
FBgn0038550	28.4761	1.30939	0.00597567	0.00933998	TRUE	other	FALSE
FBgn0038564	703.39	2.57118	4.53342e-123	4.31219e-122	TRUE	other	TRUE
FBgn0038565	30.4573	1.44662	0.00193793	0.00317619	TRUE	other	FALSE
FBgn0038569	630.384	1.18393	1.76707e-29	6.53109e-29	TRUE	other	FALSE
FBgn0038581	1120.52	1.72351	3.66173e-83	2.51699e-82	TRUE	other	FALSE
FBgn0038583	297.575	1.1975	3.44106e-16	9.84308e-16	TRUE	other	FALSE
FBgn0038588	901.342	2.09557	5.37338e-96	4.06808e-95	TRUE	other	TRUE
FBgn0038603	2721.11	1.225	2.2228e-69	1.36085e-68	TRUE	other	TRUE
FBgn0038606	9987.68	2.78725	0	0	TRUE	other	TRUE
FBgn0038627	295.25	1.79454	8.11903e-28	2.91887e-27	TRUE	other	TRUE
FBgn0038641	1793.83	2.17869	1.58483e-163	2.07198e-162	TRUE	other	TRUE
FBgn0038649	311.438	1.61868	2.0973e-23	6.91007e-23	TRUE	other	TRUE
FBgn0038653	20421	2.11601	0	0	TRUE	other	TRUE
FBgn0038659	8647.7	1.41336	7.26308e-133	7.38185e-132	TRUE	other	FALSE
FBgn0038693	29211	1.80909	6.85392e-193	1.13319e-191	TRUE	neuronal circRNA host gene	TRUE
FBgn0038705	50.8905	1.68836	1.95526e-06	3.92939e-06	TRUE	other	FALSE
FBgn0038720	1052.42	1.27084	1.4691e-39	6.31873e-39	TRUE	other	TRUE
FBgn0038721	1804.46	1.623	4.40847e-102	3.50993e-101	TRUE	other	TRUE
FBgn0038735	5230.76	1.88121	7.07154e-177	1.02249e-175	TRUE	other	TRUE
FBgn0038740	3696.84	1.84951	2.05782e-207	3.83491e-206	TRUE	other	TRUE
FBgn0038747	3643.16	2.1793	1.90963e-232	4.29342e-231	TRUE	other	TRUE
FBgn0038755	10868	1.83668	1.0783e-200	1.89356e-199	TRUE	neuronal circRNA host gene	TRUE
FBgn0038763	1485.43	2.27052	4.63049e-153	5.43705e-152	TRUE	other	TRUE
FBgn0038798	13.1296	2.28719	0.000984961	0.00165639	TRUE	other	FALSE
FBgn0038806	335.79	1.58641	2.17824e-28	7.89313e-28	TRUE	other	TRUE
FBgn0038814	98.8868	2.03273	2.6221e-15	7.32916e-15	TRUE	other	TRUE
FBgn0038815	1464.43	2.37875	2.12167e-173	2.9736e-172	TRUE	other	TRUE
FBgn0038816	5210.78	1.7315	5.57886e-213	1.07337e-211	TRUE	other	TRUE
FBgn0038826	18607.3	2.27032	8.55096e-187	1.33213e-185	TRUE	other	TRUE
FBgn0038830	312.808	1.98175	9.08177e-30	3.38147e-29	TRUE	other	TRUE
FBgn0038837	2477.04	1.09647	2.80977e-50	1.39036e-49	TRUE	other	TRUE
FBgn0038839	4847.83	1.79822	5.08944e-191	8.299e-190	TRUE	other	TRUE
FBgn0038846	31.2524	1.9444	5.355e-05	9.85569e-05	TRUE	other	FALSE
FBgn0038874	312.344	1.41203	6.04725e-20	1.87727e-19	TRUE	other	TRUE
FBgn0038880	551.42	1.1798	6.80251e-26	2.35499e-25	TRUE	other	TRUE
FBgn0038881	37489.9	2.527	0	0	TRUE	other	TRUE
FBgn0038890	4472.63	1.849	8.98186e-190	1.44281e-188	TRUE	other	TRUE
FBgn0038893	208.355	1.3484	8.79384e-15	2.42941e-14	TRUE	other	FALSE
FBgn0038917	292.813	1.54717	5.54236e-25	1.88682e-24	TRUE	other	TRUE
FBgn0038922	6451.55	2.71	0	0	TRUE	other	TRUE
FBgn0038929	565.141	2.29522	2.26638e-77	1.47906e-76	TRUE	other	TRUE
FBgn0038956	265.417	2.08975	6.6494e-30	2.48536e-29	TRUE	other	TRUE
FBgn0038965	804.1	1.73022	2.49564e-66	1.48649e-65	TRUE	other	TRUE
FBgn0038975	34523.5	1.87479	2.38355e-229	5.21159e-228	TRUE	other	TRUE
FBgn0038980	6029.08	2.04763	8.32374e-221	1.71547e-219	TRUE	other	TRUE
FBgn0038993	42.1118	1.21317	0.00159683	0.00263901	TRUE	other	FALSE
FBgn0039026	15867.9	1.53552	9.3355e-163	1.20328e-161	TRUE	other	TRUE
FBgn0039054	41733.7	1.89292	1.12954e-282	3.95539e-281	TRUE	other	TRUE
FBgn0039055	1469.49	1.1542	2.2447e-50	1.11214e-49	TRUE	other	FALSE
FBgn0039064	30824	2.16381	0	0	TRUE	other	TRUE
FBgn0039065	597.584	1.53793	7.77133e-34	3.09783e-33	TRUE	other	TRUE
FBgn0039066	1074.49	1.48646	1.90742e-65	1.12484e-64	TRUE	other	FALSE
FBgn0039068	312.334	1.73349	7.30748e-33	2.86673e-32	TRUE	other	TRUE
FBgn0039075	1850.83	1.10581	4.5845e-51	2.29051e-50	TRUE	other	FALSE
FBgn0039089	3955.52	1.70326	1.09405e-141	1.19151e-140	TRUE	neuronal circRNA host gene	TRUE
FBgn0039132	1163.91	1.06432	3.74048e-20	1.16422e-19	TRUE	other	TRUE
FBgn0039137	1165.77	1.26819	3.73854e-52	1.89497e-51	TRUE	other	TRUE
FBgn0039141	2596.93	2.22862	3.27762e-229	7.1392e-228	TRUE	other	TRUE
FBgn0039170	148.801	2.10514	1.3796e-17	4.079e-17	TRUE	other	FALSE
FBgn0039186	3393.91	2.0861	5.81926e-212	1.11062e-210	TRUE	other	TRUE
FBgn0039209	9754.64	1.76935	3.54761e-152	4.14097e-151	TRUE	other	TRUE
FBgn0039240	2410.16	1.57406	7.94921e-99	6.17572e-98	TRUE	other	FALSE
FBgn0039257	1893.25	1.13396	1.15012e-52	5.86471e-52	TRUE	other	TRUE
FBgn0039272	72.6018	1.00425	0.000452619	0.000783013	TRUE	other	FALSE
FBgn0039282	3662.24	1.55614	1.98221e-108	1.66531e-107	TRUE	other	FALSE
FBgn0039286	616.124	2.33469	5.12e-95	3.84924e-94	TRUE	other	TRUE
FBgn0039296	290.437	1.1856	4.65092e-16	1.32305e-15	TRUE	other	FALSE
FBgn0039303	1953.84	2.03488	1.11337e-179	1.63372e-178	TRUE	other	TRUE
FBgn0039304	326.885	1.08521	5.44901e-14	1.47079e-13	TRUE	other	FALSE
FBgn0039312	235.631	1.1219	1.07515e-09	2.50552e-09	TRUE	other	TRUE
FBgn0039346	227.487	1.04318	3.25869e-10	7.72443e-10	TRUE	other	FALSE
FBgn0039347	583.421	1.13467	1.735e-18	5.24342e-18	TRUE	other	TRUE
FBgn0039348	2194.43	1.38789	6.00875e-74	3.81443e-73	TRUE	other	TRUE
FBgn0039350	2440.89	2.04278	2.09946e-190	3.38623e-189	TRUE	other	TRUE
FBgn0039354	141.034	1.07049	2.54275e-06	5.08593e-06	TRUE	other	TRUE
FBgn0039358	4173.97	1.32391	9.60366e-99	7.45618e-98	TRUE	other	TRUE
FBgn0039378	35.9799	1.31553	0.00324503	0.00520775	TRUE	other	TRUE
FBgn0039380	2965.73	2.4196	2.32762e-142	2.55135e-141	TRUE	other	TRUE
FBgn0039381	1220.52	1.38263	3.96911e-56	2.10627e-55	TRUE	other	TRUE
FBgn0039396	702.348	1.5427	5.78645e-39	2.47624e-38	TRUE	other	TRUE
FBgn0039415	267.22	2.34554	1.86532e-46	8.79395e-46	TRUE	other	TRUE
FBgn0039420	3365.69	2.50645	4.89501e-292	2.03177e-291	TRUE	other	TRUE
FBgn0039431	11636	2.69813	0	0	TRUE	other	TRUE
FBgn0039449	45.5942	2.2944	7.65725e-07	1.57129e-06	TRUE	other	FALSE
FBgn0039466	5850.58	1.78883	3.05773e-159	3.78897e-158	TRUE	other	TRUE
FBgn0039492	4232.6	1.00308	6.66492e-58	3.60617e-57	TRUE	other	TRUE
FBgn0039518	58.1467	1.12785	0.00150266	0.00249135	TRUE	other	FALSE
FBgn0039530	7747.47	1.51907	1.23167e-174	1.73855e-173	TRUE	other	TRUE
FBgn0039543	488.286	1.23656	4.31897e-22	1.3936e-21	TRUE	other	FALSE
FBgn0039580	1049.3	1.28549	5.56596e-41	2.44264e-40	TRUE	other	FALSE
FBgn0039584	12764.8	2.27468	0	0	TRUE	other	TRUE
FBgn0039589	327.573	1.04878	6.22644e-14	1.67834e-13	TRUE	other	FALSE
FBgn0039590	7339.18	1.1177	7.72581e-86	5.43324e-85	TRUE	other	TRUE
FBgn0039595	124.717	1.82455	1.87725e-11	4.66308e-11	TRUE	other	TRUE
FBgn0039617	6751.57	2.39774	0	0	TRUE	other	TRUE
FBgn0039631	619.747	1.60563	5.35178e-35	2.16607e-34	TRUE	other	FALSE
FBgn0039633	16814.6	2.13005	5.06711e-268	1.57878e-266	TRUE	other	TRUE
FBgn0039634	2328.6	1.07518	1.90848e-57	1.02653e-56	TRUE	other	FALSE
FBgn0039637	1559.5	1.23243	4.39355e-55	2.3037e-54	TRUE	other	FALSE
FBgn0039647	8784.05	1.55545	2.12765e-119	1.97169e-118	TRUE	other	TRUE
FBgn0039663	321.152	1.41901	4.85244e-21	1.53486e-20	TRUE	other	TRUE
FBgn0039673	23.0161	2.5482	0.000112591	0.000202756	TRUE	other	FALSE
FBgn0039681	875.994	1.81525	6.95623e-71	4.31213e-70	TRUE	other	TRUE
FBgn0039683	76.7609	1.38343	5.02128e-06	9.85739e-06	TRUE	other	FALSE
FBgn0039751	727.77	1.4476	3.26065e-28	1.17758e-27	TRUE	other	FALSE
FBgn0039759	66.0381	1.12268	0.00087841	0.00148288	TRUE	other	FALSE
FBgn0039764	960.561	2.60643	5.16715e-161	6.5324e-160	TRUE	other	TRUE
FBgn0039787	11.3209	2.68019	0.000900891	0.00151953	TRUE	other	FALSE
FBgn0039790	3378.48	1.36018	2.14392e-89	1.53872e-88	TRUE	other	TRUE
FBgn0039804	533.773	1.36201	4.45434e-26	1.54884e-25	TRUE	other	TRUE
FBgn0039831	6607.05	1.43218	5.71076e-103	4.59298e-102	TRUE	other	TRUE
FBgn0039858	25957	1.3284	6.04526e-149	6.92696e-148	TRUE	other	TRUE
FBgn0039859	108.59	1.87614	8.07016e-12	2.03097e-11	TRUE	other	FALSE
FBgn0039862	9509.39	1.74623	8.74233e-193	1.4434e-191	TRUE	other	TRUE
FBgn0039876	546.928	1.81474	2.03181e-52	1.0334e-51	TRUE	other	FALSE
FBgn0039879	161.828	2.77016	5.93758e-40	2.56309e-39	TRUE	other	TRUE
FBgn0039883	23981.1	1.58986	1.55555e-203	2.79786e-202	TRUE	neuronal circRNA host gene	TRUE
FBgn0039887	56.5334	2.40266	6.23105e-10	1.46415e-09	TRUE	other	TRUE
FBgn0039890	12368	2.26644	7.57874e-264	2.26048e-262	TRUE	neuronal circRNA host gene	TRUE
FBgn0039900	28915.1	2.5412	2.75079e-263	8.16367e-262	TRUE	neuronal circRNA host gene	TRUE
FBgn0039902	2564.37	1.30037	1.31217e-62	7.49241e-62	TRUE	other	TRUE
FBgn0039904	8256.12	1.46312	5.62061e-113	4.9169e-112	TRUE	other	TRUE
FBgn0039908	29275.7	1.88853	2.93676e-192	4.82189e-191	TRUE	neuronal circRNA host gene	TRUE
FBgn0039911	10823.9	1.89921	7.19799e-238	1.70214e-236	TRUE	other	TRUE
FBgn0039916	2368.76	1.02169	3.63056e-32	1.41075e-31	TRUE	other	TRUE
FBgn0039920	10340.1	2.33764	1.03028e-249	2.65303e-248	TRUE	other	TRUE
FBgn0039925	5298.56	2.05546	3.50427e-132	3.54639e-131	TRUE	other	TRUE
FBgn0039928	12902.7	1.14302	1.72437e-43	7.85794e-43	TRUE	other	TRUE
FBgn0039932	1097.18	2.33394	2.71048e-101	2.14507e-100	TRUE	other	TRUE
FBgn0039936	13828.8	1.18151	2.01472e-89	1.44687e-88	TRUE	other	TRUE
FBgn0039937	433.89	1.80525	3.42821e-40	1.48527e-39	TRUE	other	TRUE
FBgn0039938	7482.33	1.39016	7.1517e-94	5.31942e-93	TRUE	other	TRUE
FBgn0039943	715.477	1.09531	5.03199e-27	1.78472e-26	TRUE	other	FALSE
FBgn0039944	915.939	2.22796	2.38266e-77	1.55409e-76	TRUE	other	TRUE
FBgn0039955	7538.3	1.31864	1.18156e-67	7.11635e-67	TRUE	other	TRUE
FBgn0039958	6527.42	2.28698	6.01575e-193	9.95996e-192	TRUE	other	TRUE
FBgn0039959	23888	1.45575	3.62087e-117	3.29122e-116	TRUE	other	TRUE
FBgn0039965	1257.42	1.77756	1.28394e-72	8.06434e-72	TRUE	other	TRUE
FBgn0039966	483.374	1.60203	6.11112e-38	2.57526e-37	TRUE	other	FALSE
FBgn0039972	220.026	1.20899	2.66907e-11	6.58995e-11	TRUE	other	TRUE
FBgn0040005	2290.36	1.21538	2.35386e-59	1.29664e-58	TRUE	other	TRUE
FBgn0040010	3693.97	2.16376	2.34201e-224	4.93818e-223	TRUE	other	TRUE
FBgn0040011	2804.81	1.19662	5.96694e-50	2.94282e-49	TRUE	other	TRUE
FBgn0040020	1123.87	2.39897	2.61193e-139	2.78333e-138	TRUE	other	TRUE
FBgn0040056	11638.6	1.60868	1.31744e-104	1.07192e-103	TRUE	other	TRUE
FBgn0040068	3601.13	2.0754	7.47294e-184	1.13732e-182	TRUE	other	TRUE
FBgn0040071	9758.17	1.5411	1.08028e-154	1.28884e-153	TRUE	other	TRUE
FBgn0040079	1197.82	1.36055	3.07765e-57	1.65017e-56	TRUE	other	FALSE
FBgn0040153	1059.9	1.6118	2.06373e-53	1.06285e-52	TRUE	other	TRUE
FBgn0040206	4977.86	2.35458	0	0	TRUE	other	TRUE
FBgn0040208	1322.39	1.331	2.528e-56	1.34453e-55	TRUE	other	FALSE
FBgn0040212	1866.86	1.79101	4.15031e-106	3.43333e-105	TRUE	other	TRUE
FBgn0040230	1985.51	1.26805	4.07089e-73	2.56233e-72	TRUE	other	TRUE
FBgn0040235	472.549	1.72516	9.74778e-44	4.45404e-43	TRUE	other	FALSE
FBgn0040238	2455.62	1.30504	3.4411e-82	2.33424e-81	TRUE	other	TRUE
FBgn0040239	371.087	1.3804	4.56627e-22	1.47219e-21	TRUE	other	FALSE
FBgn0040291	34.9602	1.2841	0.00153323	0.00253956	TRUE	other	FALSE
FBgn0040297	2537.52	2.04332	1.18491e-108	9.98305e-108	TRUE	other	TRUE
FBgn0040318	148.74	2.17646	4.18021e-21	1.32364e-20	TRUE	other	TRUE
FBgn0040324	8647.73	1.90461	4.94261e-154	5.85567e-153	TRUE	other	TRUE
FBgn0040334	349.335	1.03844	2.83552e-12	7.23881e-12	TRUE	other	TRUE
FBgn0040351	1557.83	1.7901	9.19027e-91	6.6849e-90	TRUE	other	TRUE
FBgn0040353	26.6185	2.18064	1.06787e-05	2.05523e-05	TRUE	other	TRUE
FBgn0040354	34.8843	2.41731	4.3636e-08	9.4647e-08	TRUE	other	TRUE
FBgn0040370	5698.55	2.87233	4.1591e-267	1.27908e-265	TRUE	neuronal circRNA host gene	TRUE
FBgn0040372	4964.88	1.82713	2.25768e-209	4.2252e-208	TRUE	other	TRUE
FBgn0040376	119.402	1.2033	3.55348e-06	7.04112e-06	TRUE	other	FALSE
FBgn0040384	2018.25	1.59422	1.02554e-82	7.00473e-82	TRUE	other	TRUE
FBgn0040395	9793	1.70801	2.27446e-230	5.03733e-229	TRUE	other	TRUE
FBgn0040397	5441.21	1.27658	1.54009e-72	9.65279e-72	TRUE	other	TRUE
FBgn0040466	148.273	1.03172	4.93302e-06	9.69535e-06	TRUE	other	FALSE
FBgn0040505	13613.3	2.16964	3.66337e-251	9.59998e-250	TRUE	other	TRUE
FBgn0040571	3991.28	2.86962	0	0	TRUE	other	TRUE
FBgn0040601	17.9076	2.5042	5.40004e-05	9.9355e-05	TRUE	other	FALSE
FBgn0040696	119.26	1.81036	9.84909e-15	2.71777e-14	TRUE	other	TRUE
FBgn0040726	13718.6	2.2303	4.59305e-243	1.12421e-241	TRUE	other	TRUE
FBgn0040752	24013	1.45071	2.91794e-162	3.72862e-161	TRUE	other	TRUE
FBgn0040765	11773.4	2.12014	4.92844e-266	1.50014e-264	TRUE	neuronal circRNA host gene	TRUE
FBgn0040778	426.714	2.24567	2.57079e-60	1.43277e-59	TRUE	other	TRUE
FBgn0040805	926.971	1.94492	1.55782e-57	8.38681e-57	TRUE	other	TRUE
FBgn0040816	15.4038	2.30568	0.000458561	0.000792947	TRUE	other	TRUE
FBgn0040823	14458.5	2.23487	5.34758e-292	2.2042e-291	TRUE	neuronal circRNA host gene	TRUE
FBgn0040849	381.42	1.45988	1.32174e-27	4.73027e-27	TRUE	other	TRUE
FBgn0040877	1108.11	1.85837	6.85743e-83	4.70819e-82	TRUE	other	TRUE
FBgn0040928	123.194	1.36688	2.3135e-09	5.3121e-09	TRUE	other	FALSE
FBgn0041004	2065.08	2.7121	1.49604e-210	2.82482e-209	TRUE	other	TRUE
FBgn0041092	20016.4	2.03897	9.70803e-229	2.1107e-227	TRUE	other	TRUE
FBgn0041097	5359.6	1.26506	3.73704e-97	2.85472e-96	TRUE	other	TRUE
FBgn0041111	13697.4	1.6838	1.17115e-176	1.68518e-175	TRUE	other	TRUE
FBgn0041156	44.3108	3.34337	5.39738e-14	1.45751e-13	TRUE	other	FALSE
FBgn0041171	5015.69	1.66747	3.72192e-117	3.38048e-116	TRUE	other	TRUE
FBgn0041174	412.295	1.17	3.44406e-16	9.8493e-16	TRUE	other	FALSE
FBgn0041184	2368.76	1.19971	5.31811e-73	3.34559e-72	TRUE	other	TRUE
FBgn0041210	11107.2	2.20202	0	0	TRUE	other	TRUE
FBgn0041236	32.9668	1.31162	0.00388089	0.00618473	TRUE	other	FALSE
FBgn0041237	19.0625	2.4736	0.00027744	0.000487202	TRUE	other	FALSE
FBgn0041336	25.5135	1.98344	0.00072818	0.00123807	TRUE	other	FALSE
FBgn0041585	2896.66	1.67911	7.21095e-139	7.65664e-138	TRUE	other	TRUE
FBgn0041604	2333.93	1.45977	3.52941e-67	2.11925e-66	TRUE	other	TRUE
FBgn0041605	46772.3	1.39371	2.92308e-107	2.4385e-106	TRUE	neuronal circRNA host gene	TRUE
FBgn0041789	3154.04	1.32196	7.07894e-78	4.64534e-77	TRUE	other	TRUE
FBgn0042185	5666.79	2.2483	7.56184e-200	1.3143e-198	TRUE	other	TRUE
FBgn0042198	13.3506	2.2714	0.00238553	0.00387236	TRUE	other	TRUE
FBgn0042630	1269.38	1.38517	1.0451e-50	5.19746e-50	TRUE	other	TRUE
FBgn0042693	6903.75	1.23667	5.53393e-111	4.75694e-110	TRUE	other	TRUE
FBgn0042696	7501.51	1.99699	4.75591e-167	6.40834e-166	TRUE	other	TRUE
FBgn0043010	1012.95	2.31085	1.83512e-105	1.50551e-104	TRUE	other	FALSE
FBgn0043070	12844.2	1.92586	4.43703e-219	8.95781e-218	TRUE	neuronal circRNA host gene	TRUE
FBgn0044020	2954.46	1.56522	1.87106e-120	1.74618e-119	TRUE	other	TRUE
FBgn0044323	5700.68	1.48391	1.03157e-126	1.00292e-125	TRUE	other	TRUE
FBgn0044328	4868.59	1.62749	2.29132e-161	2.9029e-160	TRUE	other	TRUE
FBgn0044510	3236.01	1.9957	8.1618e-103	6.54654e-102	TRUE	other	TRUE
FBgn0044826	3095.74	1.14748	2.89566e-60	1.61155e-59	TRUE	other	TRUE
FBgn0045038	2581.23	2.53525	1.19515e-190	1.93293e-189	TRUE	other	TRUE
FBgn0045063	5090.73	1.63614	6.38196e-153	7.48619e-152	TRUE	other	TRUE
FBgn0045474	94.2374	2.73915	2.14413e-19	6.58549e-19	TRUE	other	TRUE
FBgn0045486	4.67052	5.04224	0.00291242	0.004693	TRUE	other	FALSE
FBgn0045852	918.707	1.62095	1.37387e-49	6.74494e-49	TRUE	other	TRUE
FBgn0046225	3228.47	2.14197	1.53525e-222	3.20298e-221	TRUE	other	TRUE
FBgn0046247	1162.82	1.62854	4.85043e-79	3.20063e-78	TRUE	other	TRUE
FBgn0046258	73.2888	1.5774	9.02034e-08	1.92764e-07	TRUE	other	FALSE
FBgn0046323	6.97762	3.13251	0.002932	0.00472391	TRUE	other	TRUE
FBgn0046332	8.5893	2.55266	0.00412212	0.00655252	TRUE	other	FALSE
FBgn0046692	6350.26	2.16565	2.59152e-161	3.27974e-160	TRUE	other	TRUE
FBgn0046697	200.567	2.60825	1.11066e-37	4.67208e-37	TRUE	other	TRUE
FBgn0046704	5183.2	1.69687	1.14519e-135	1.18008e-134	TRUE	other	TRUE
FBgn0046706	11720.3	2.29237	3.09824e-198	5.29197e-197	TRUE	other	TRUE
FBgn0047092	9.99043	3.94323	5.2429e-05	9.66286e-05	TRUE	other	FALSE
FBgn0047178	206.599	1.75108	5.68429e-22	1.8262e-21	TRUE	other	FALSE
FBgn0050009	25.4822	2.53181	1.52929e-05	2.91399e-05	TRUE	other	TRUE
FBgn0050015	9586.79	1.39352	3.2234e-138	3.3953e-137	TRUE	other	TRUE
FBgn0050055	1778.73	1.67765	1.3601e-106	1.12828e-105	TRUE	other	TRUE
FBgn0050089	5729.31	1.16151	9.44614e-87	6.66281e-86	TRUE	neuronal circRNA host gene	TRUE
FBgn0050106	670.046	2.18684	2.2621e-81	1.52316e-80	TRUE	other	TRUE
FBgn0050158	4608.76	1.10804	1.21289e-84	8.44473e-84	TRUE	other	TRUE
FBgn0050267	6.07281	3.80753	0.0029097	0.00468968	TRUE	other	FALSE
FBgn0050296	3823.18	1.52639	2.00732e-93	1.49024e-92	TRUE	neuronal circRNA host gene	TRUE
FBgn0050361	9556.96	2.03179	5.36333e-292	2.17297e-292	TRUE	neuronal circRNA host gene	TRUE
FBgn0050373	275.994	1.207	1.07172e-15	3.02481e-15	TRUE	other	FALSE
FBgn0050389	4557.69	1.14917	1.35047e-87	9.5653e-87	TRUE	other	TRUE
FBgn0050403	85.1037	1.73844	1.62356e-10	3.89518e-10	TRUE	other	FALSE
FBgn0050404	1302.37	1.49078	1.453e-68	8.80028e-68	TRUE	other	TRUE
FBgn0050418	963.52	2.32384	5.17439e-122	4.88665e-121	TRUE	other	TRUE
FBgn0050428	807.774	1.56558	3.41139e-49	1.67065e-48	TRUE	other	TRUE
FBgn0050463	8898.2	2.10894	2.64522e-286	9.63232e-285	TRUE	other	TRUE
FBgn0050476	167.146	1.08105	3.6853e-08	8.02571e-08	TRUE	other	FALSE
FBgn0050491	517.78	1.35746	1.57587e-32	6.15977e-32	TRUE	other	FALSE
FBgn0051064	5077.13	1.57004	1.03371e-119	9.61695e-119	TRUE	other	FALSE
FBgn0051119	542.723	2.02538	4.6873e-67	2.81025e-66	TRUE	other	FALSE
FBgn0051122	1282.09	1.26962	3.76871e-56	2.00172e-55	TRUE	other	FALSE
FBgn0051130	17.3321	3.02079	5.02832e-06	9.86957e-06	TRUE	other	FALSE
FBgn0051140	17934.7	1.95608	4.5851e-220	9.35219e-219	TRUE	neuronal circRNA host gene	TRUE
FBgn0051145	13286.9	1.31312	1.64242e-98	1.271e-97	TRUE	other	TRUE
FBgn0051158	12506.1	1.62243	6.91263e-183	1.04402e-181	TRUE	other	TRUE
FBgn0051163	20061	2.13487	4.96857e-241	1.20126e-239	TRUE	other	TRUE
FBgn0051191	5196.9	2.5144	0	0	TRUE	other	TRUE
FBgn0051216	501.902	1.25164	1.11088e-25	3.82462e-25	TRUE	other	TRUE
FBgn0051221	35310.5	2.54627	3.80766e-292	1.50168e-292	TRUE	other	TRUE
FBgn0051224	6349.03	1.85288	2.95316e-186	4.58261e-185	TRUE	other	TRUE
FBgn0051229	405.88	1.23965	1.45923e-19	4.49469e-19	TRUE	other	TRUE
FBgn0051262	55.5825	2.40635	2.40248e-11	5.94039e-11	TRUE	other	FALSE
FBgn0051323	2400.7	2.15176	1.21126e-126	1.17667e-125	TRUE	other	TRUE
FBgn0051324	3646.54	1.61113	3.66473e-110	3.12753e-109	TRUE	other	TRUE
FBgn0051342	1850.6	1.01473	8.87247e-40	3.82166e-39	TRUE	other	FALSE
FBgn0051354	5.04876	6.17621	8.53697e-05	0.000154839	TRUE	other	FALSE
FBgn0051360	336.467	2.70171	1.74306e-59	9.61966e-59	TRUE	other	TRUE
FBgn0051361	2716.15	1.53711	6.4873e-101	5.12381e-100	TRUE	neuronal circRNA host gene	TRUE
FBgn0051363	4828.62	1.4736	1.7537e-86	1.2355e-85	TRUE	other	TRUE
FBgn0051386	28.8166	1.57946	0.000873366	0.0014752	TRUE	other	TRUE
FBgn0051451	116920	3.32541	0	0	TRUE	other	TRUE
FBgn0051457	205.734	1.53474	1.59965e-14	4.38658e-14	TRUE	other	FALSE
FBgn0051475	1187.52	1.68718	3.42555e-64	1.99142e-63	TRUE	other	TRUE
FBgn0051481	341.188	1.05061	1.0449e-12	2.70005e-12	TRUE	other	TRUE
FBgn0051619	16561.6	1.66011	1.64702e-163	2.14758e-162	TRUE	neuronal circRNA host gene	TRUE
FBgn0051627	238.717	2.74899	4.4128e-36	1.81575e-35	TRUE	other	FALSE
FBgn0051632	160.307	1.28662	1.66555e-10	3.99428e-10	TRUE	other	TRUE
FBgn0051635	9886.65	1.78927	1.6025e-223	3.36101e-222	TRUE	other	TRUE
FBgn0051637	6801	1.86901	2.50098e-203	4.48477e-202	TRUE	other	TRUE
FBgn0051646	2241.31	1.44287	2.17514e-79	1.44091e-78	TRUE	other	TRUE
FBgn0051660	12821.7	2.56868	0	0	TRUE	other	TRUE
FBgn0051665	23675.1	2.00982	0	0	TRUE	other	TRUE
FBgn0051678	11014.8	2.33914	0	0	TRUE	other	TRUE
FBgn0051687	223.906	1.38711	5.66317e-12	1.43167e-11	TRUE	other	FALSE
FBgn0051690	3755.89	1.08132	1.56775e-71	9.75408e-71	TRUE	neuronal circRNA host gene	TRUE
FBgn0051708	2352.24	2.12345	1.45948e-153	1.72393e-152	TRUE	other	TRUE
FBgn0051712	11100.8	2.05849	6.85298e-292	2.6499e-291	TRUE	other	TRUE
FBgn0051716	5725.96	1.02933	3.39736e-68	2.05661e-67	TRUE	other	FALSE
FBgn0051720	31.9843	1.9901	3.6681e-05	6.82081e-05	TRUE	other	FALSE
FBgn0051721	7421.06	1.80443	2.17262e-158	2.65614e-157	TRUE	neuronal circRNA host gene	TRUE
FBgn0051729	9547.4	1.08726	1.31356e-94	9.82565e-94	TRUE	other	TRUE
FBgn0051760	7317.3	1.71907	3.28606e-185	5.04642e-184	TRUE	neuronal circRNA host gene	TRUE
FBgn0051774	15974.8	2.4093	4.32378e-277	1.42974e-275	TRUE	neuronal circRNA host gene	TRUE
FBgn0051814	6587.32	2.28625	1.01781e-288	3.81149e-287	TRUE	neuronal circRNA host gene	TRUE
FBgn0051832	18.1741	2.01336	0.00124499	0.00207778	TRUE	other	FALSE
FBgn0051849	335.788	1.23247	1.37261e-17	4.05936e-17	TRUE	other	FALSE
FBgn0051855	252.021	1.44906	1.01789e-19	3.14752e-19	TRUE	other	FALSE
FBgn0051864	102.936	2.45033	1.0708e-19	3.30854e-19	TRUE	other	FALSE
FBgn0051912	23.1595	1.77998	0.0017518	0.00288428	TRUE	other	FALSE
FBgn0051973	3360.98	1.30061	1.28545e-76	8.3249e-76	TRUE	other	TRUE
FBgn0051998	12509.5	2.30283	1.93049e-242	4.71539e-241	TRUE	other	TRUE
FBgn0052000	25858.2	1.51564	3.13795e-108	2.63069e-107	TRUE	other	TRUE
FBgn0052006	38.6535	1.53758	8.05921e-05	0.000146555	TRUE	other	FALSE
FBgn0052009	30.6259	1.45432	0.000993241	0.00167008	TRUE	other	TRUE
FBgn0052017	10594.1	1.75966	1.02163e-126	9.94084e-126	TRUE	other	TRUE
FBgn0052055	178.77	1.15418	1.06217e-09	2.47625e-09	TRUE	other	FALSE
FBgn0052056	1440	1.02069	1.35972e-35	5.54872e-35	TRUE	other	FALSE
FBgn0052057	11746.2	2.62253	0	0	TRUE	other	TRUE
FBgn0052062	37564.3	2.60602	2.43415e-291	9.8958e-292	TRUE	neuronal circRNA host gene	TRUE
FBgn0052066	2635.24	1.72287	2.51578e-111	2.17199e-110	TRUE	other	TRUE
FBgn0052085	7798.89	1.83073	2.12695e-238	5.05992e-237	TRUE	neuronal circRNA host gene	TRUE
FBgn0052100	836.208	2.19925	2.07731e-90	1.50456e-89	TRUE	other	TRUE
FBgn0052103	5525.18	1.35068	2.96109e-128	2.9171e-127	TRUE	other	TRUE
FBgn0052105	424.042	1.31439	5.41946e-20	1.68371e-19	TRUE	other	FALSE
FBgn0052109	267.819	1.16258	1.84329e-10	4.4143e-10	TRUE	other	FALSE
FBgn0052111	519.565	1.28469	2.70301e-27	9.63298e-27	TRUE	neuronal circRNA host gene	TRUE
FBgn0052112	1587.99	1.99488	4.23905e-111	3.6465e-110	TRUE	other	TRUE
FBgn0052137	1487.18	1.34263	1.07818e-54	5.63094e-54	TRUE	other	TRUE
FBgn0052150	110.194	1.07538	4.92682e-06	9.68477e-06	TRUE	other	TRUE
FBgn0052163	119.005	1.48196	2.25359e-10	5.37736e-10	TRUE	other	FALSE
FBgn0052177	1373.18	1.61363	4.40583e-92	3.24049e-91	TRUE	other	TRUE
FBgn0052183	8067.69	2.00061	2.08494e-233	4.74143e-232	TRUE	other	TRUE
FBgn0052196	98.2182	1.00299	3.06228e-05	5.72747e-05	TRUE	other	FALSE
FBgn0052204	4540.77	1.91406	5.71791e-158	6.95464e-157	TRUE	other	TRUE
FBgn0052206	23291.5	2.36033	0	0	TRUE	other	TRUE
FBgn0052225	1825.61	1.04112	4.78029e-41	2.10095e-40	TRUE	other	FALSE
FBgn0052226	3246.71	1.18603	1.17967e-70	7.2899e-70	TRUE	other	FALSE
FBgn0052227	2524.54	1.52209	9.38764e-101	7.39978e-100	TRUE	other	TRUE
FBgn0052237	53.5496	2.04885	2.33921e-09	5.36906e-09	TRUE	other	FALSE
FBgn0052264	32498.3	2.17094	4.16541e-234	9.56432e-233	TRUE	other	TRUE
FBgn0052296	4245.37	1.83338	5.21404e-151	6.06822e-150	TRUE	other	TRUE
FBgn0052333	5908.03	1.77951	4.73503e-205	8.68772e-204	TRUE	neuronal circRNA host gene	TRUE
FBgn0052350	1168.18	1.09665	4.61151e-24	1.53773e-23	TRUE	other	TRUE
FBgn0052364	212.02	2.57825	2.664e-43	1.21013e-42	TRUE	other	TRUE
FBgn0052369	6232.56	1.23898	1.46799e-84	1.02148e-83	TRUE	other	TRUE
FBgn0052380	957.275	1.7646	1.63857e-79	1.08728e-78	TRUE	other	TRUE
FBgn0052406	4286.95	1.86956	1.44255e-180	2.14057e-179	TRUE	other	TRUE
FBgn0052423	69162.6	2.59205	0	0	TRUE	neuronal circRNA host gene	TRUE
FBgn0052425	3708.37	1.13337	6.42235e-68	3.87791e-67	TRUE	other	TRUE
FBgn0052428	803.539	1.76318	7.17846e-54	3.71471e-53	TRUE	other	TRUE
FBgn0052432	22688.1	1.25075	6.31474e-113	5.52005e-112	TRUE	neuronal circRNA host gene	TRUE
FBgn0052451	23171.4	1.98832	0	0	TRUE	other	TRUE
FBgn0052457	173.759	2.67283	1.22224e-30	4.62815e-30	TRUE	other	TRUE
FBgn0052476	20.137	2.44201	3.00207e-05	5.61753e-05	TRUE	other	TRUE
FBgn0052479	4822.18	1.52277	1.83116e-127	1.7965e-126	TRUE	other	TRUE
FBgn0052485	1563.48	1.81498	3.40588e-84	2.36578e-83	TRUE	other	FALSE
FBgn0052506	3513.54	1.71221	1.79361e-175	2.54993e-174	TRUE	other	TRUE
FBgn0052529	18518.9	2.33452	0	0	TRUE	other	TRUE
FBgn0052532	411.98	1.90732	2.82588e-44	1.29722e-43	TRUE	other	TRUE
FBgn0052536	58.7973	1.04891	0.000771168	0.00130686	TRUE	other	FALSE
FBgn0052537	407.465	1.5078	1.5444e-24	5.19954e-24	TRUE	other	FALSE
FBgn0052544	2541.73	3.05898	0	0	TRUE	other	TRUE
FBgn0052547	2317.68	1.86577	1.15791e-154	1.38008e-153	TRUE	other	TRUE
FBgn0052572	20.3827	1.89223	0.00094525	0.00159187	TRUE	other	FALSE
FBgn0052582	15.418	2.27974	0.000674541	0.00114951	TRUE	other	FALSE
FBgn0052598	54.7613	2.58198	3.09728e-12	7.89517e-12	TRUE	other	FALSE
FBgn0052600	21350	2.78033	0	0	TRUE	other	TRUE
FBgn0052654	10530.7	1.6743	2.64306e-200	4.62769e-199	TRUE	other	TRUE
FBgn0052666	12690.8	2.19044	1.48357e-226	3.17324e-225	TRUE	other	TRUE
FBgn0052672	4689.18	1.67597	3.74255e-129	3.7085e-128	TRUE	other	TRUE
FBgn0052675	1734.96	1.1337	3.40565e-51	1.70297e-50	TRUE	other	TRUE
FBgn0052676	12476.8	2.57865	0	0	TRUE	other	TRUE
FBgn0052677	19079.8	2.18947	5.5164e-291	2.38997e-292	TRUE	other	TRUE
FBgn0052683	6297.41	2.61142	0	0	TRUE	other	TRUE
FBgn0052698	4918.7	2.23759	1.64809e-163	2.14758e-162	TRUE	other	TRUE
FBgn0052699	2283.92	1.43988	8.50367e-93	6.28171e-92	TRUE	other	FALSE
FBgn0052719	71.1117	3.02056	1.37798e-16	3.97233e-16	TRUE	other	TRUE
FBgn0052732	1218.26	2.13204	5.94588e-105	4.85444e-104	TRUE	other	TRUE
FBgn0052755	93.6937	1.19789	1.41466e-05	2.70077e-05	TRUE	other	FALSE
FBgn0052758	6750.04	1.84148	2.9394e-213	5.66455e-212	TRUE	other	TRUE
FBgn0052767	8269.14	2.70684	0	0	TRUE	other	TRUE
FBgn0052772	1239.27	1.29671	3.05747e-55	1.60669e-54	TRUE	other	TRUE
FBgn0052773	402.901	1.12743	1.5019e-14	4.12138e-14	TRUE	other	TRUE
FBgn0052791	2679.6	2.92843	0	0	TRUE	other	TRUE
FBgn0052792	282.46	1.69237	5.06714e-24	1.68872e-23	TRUE	other	TRUE
FBgn0052797	47.6272	2.4338	1.48615e-10	3.57199e-10	TRUE	other	FALSE
FBgn0052813	2521.07	1.6645	1.70325e-111	1.47263e-110	TRUE	other	FALSE
FBgn0052816	460.678	1.91429	5.55673e-46	2.59905e-45	TRUE	other	TRUE
FBgn0052843	2557.97	1.13146	5.9768e-47	2.83916e-46	TRUE	neuronal circRNA host gene	TRUE
FBgn0052850	4627.65	2.04262	6.76787e-131	6.78559e-130	TRUE	other	TRUE
FBgn0052865	34.7232	1.78797	0.000489207	0.000843973	TRUE	other	FALSE
FBgn0052945	7.94629	3.18152	0.00194415	0.00318552	TRUE	other	FALSE
FBgn0052982	6315.79	1.9218	6.19371e-186	9.56118e-185	TRUE	other	TRUE
FBgn0053052	248.313	1.17145	6.36995e-14	1.71624e-13	TRUE	other	FALSE
FBgn0053100	21467.3	2.65486	0	0	TRUE	other	TRUE
FBgn0053113	13867.3	1.66212	8.11937e-178	1.18555e-176	TRUE	other	TRUE
FBgn0053116	1054.76	1.71952	4.39209e-69	2.67926e-68	TRUE	other	TRUE
FBgn0053129	1654.52	1.21444	3.33379e-62	1.89628e-61	TRUE	other	FALSE
FBgn0053143	5452.87	1.79469	1.25056e-175	1.78216e-174	TRUE	other	TRUE
FBgn0053144	31156.2	2.00928	1.8392e-217	3.66328e-216	TRUE	neuronal circRNA host gene	TRUE
FBgn0053145	936.294	2.06188	1.09884e-108	9.26446e-108	TRUE	other	FALSE
FBgn0053147	14217.4	1.7659	1.78658e-250	4.63068e-249	TRUE	other	TRUE
FBgn0053158	2941.79	2.00736	6.80028e-159	8.40897e-158	TRUE	other	TRUE
FBgn0053179	5587.06	1.72902	9.17577e-189	1.45622e-187	TRUE	other	TRUE
FBgn0053181	9363.03	3.22294	0	0	TRUE	other	TRUE
FBgn0053182	3269.18	1.58634	7.38847e-123	7.00547e-122	TRUE	other	TRUE
FBgn0053198	287.728	2.09228	1.10118e-27	3.94929e-27	TRUE	other	TRUE
FBgn0053199	189.971	3.32087	9.47216e-12	2.37977e-11	TRUE	other	FALSE
FBgn0053200	373.587	2.11213	2.40107e-45	1.11167e-44	TRUE	other	TRUE
FBgn0053202	18682.3	2.31906	0	0	TRUE	neuronal circRNA host gene	TRUE
FBgn0053207	2600.28	2.37599	3.47989e-204	6.30683e-203	TRUE	other	TRUE
FBgn0053208	45681.2	1.99115	6.03403e-222	1.25447e-220	TRUE	other	TRUE
FBgn0053217	729.127	1.99387	2.94192e-49	1.44133e-48	TRUE	other	TRUE
FBgn0053223	17.6078	2.07812	0.00316355	0.0050818	TRUE	other	FALSE
FBgn0053258	55.5039	1.89153	7.78999e-08	1.66892e-07	TRUE	other	FALSE
FBgn0053267	56.7615	2.25165	7.70272e-10	1.80496e-09	TRUE	other	FALSE
FBgn0053294	117.528	1.27425	1.15568e-08	2.5749e-08	TRUE	other	TRUE
FBgn0053483	21.4215	1.90218	0.00262685	0.00424726	TRUE	other	FALSE
FBgn0053512	4153.53	1.43531	6.81816e-122	6.41859e-121	TRUE	neuronal circRNA host gene	TRUE
FBgn0053513	6833.18	1.35792	7.66961e-100	6.00963e-99	TRUE	neuronal circRNA host gene	FALSE
FBgn0053516	6623.25	2.40797	0	0	TRUE	other	TRUE
FBgn0053517	45692.4	2.8756	0	0	TRUE	other	TRUE
FBgn0053531	7159.71	1.58857	1.6121e-187	2.53474e-186	TRUE	other	TRUE
FBgn0053543	4134.17	1.07934	1.43271e-67	8.61587e-67	TRUE	other	FALSE
FBgn0053547	34000.9	2.37498	0	0	TRUE	neuronal circRNA host gene	TRUE
FBgn0053554	10165.5	1.11783	3.96172e-47	1.88874e-46	TRUE	neuronal circRNA host gene	TRUE
FBgn0053558	7711.2	2.02583	4.84329e-189	7.70707e-188	TRUE	other	TRUE
FBgn0053632	13.3143	2.37002	0.00229699	0.00373733	TRUE	other	FALSE
FBgn0053635	131.911	1.20356	2.10959e-07	4.44496e-07	TRUE	other	FALSE
FBgn0053639	3118.31	2.13379	5.82699e-207	1.0842e-205	TRUE	other	TRUE
FBgn0053653	70967	2.41517	5.12001e-293	2.14013e-292	TRUE	neuronal circRNA host gene	TRUE
FBgn0053696	979.391	1.23557	1.38607e-37	5.82031e-37	TRUE	other	TRUE
FBgn0053912	23.2199	4.30531	3.18754e-09	7.28378e-09	TRUE	other	FALSE
FBgn0053958	124.777	1.21728	1.37224e-07	2.91254e-07	TRUE	other	TRUE
FBgn0053977	71.3016	1.46031	4.80028e-07	9.95878e-07	TRUE	other	FALSE
FBgn0054031	42.8816	2.34705	1.49257e-09	3.45587e-09	TRUE	other	TRUE
FBgn0058005	8.67147	2.91785	0.00128705	0.00214557	TRUE	other	FALSE
FBgn0058045	4445.07	1.91359	4.13094e-92	3.0402e-91	TRUE	other	TRUE
FBgn0058068	27.8407	2.58676	2.67432e-07	5.61195e-07	TRUE	other	TRUE
FBgn0058178	93383.2	2.30306	3.39605e-267	1.04713e-265	TRUE	neuronal circRNA host gene	TRUE
FBgn0058191	4820.96	1.42635	6.30555e-98	4.85115e-97	TRUE	other	TRUE
FBgn0058263	59164.3	2.37924	0	0	TRUE	neuronal circRNA host gene	TRUE
FBgn0058354	18.2622	1.7804	0.00305873	0.00491875	TRUE	other	FALSE
FBgn0061200	8409.95	1.65225	9.21053e-188	1.45203e-186	TRUE	other	TRUE
FBgn0062413	1586.19	1.81918	2.18191e-93	1.61783e-92	TRUE	other	TRUE
FBgn0062978	9194.09	2.31577	1.42611e-246	3.57915e-245	TRUE	other	TRUE
FBgn0063649	1504.91	1.39252	1.05252e-60	5.90478e-60	TRUE	other	TRUE
FBgn0063670	1053.58	1.6945	2.32285e-60	1.29519e-59	TRUE	other	TRUE
FBgn0066114	759.614	2.11668	6.57603e-57	3.52116e-56	TRUE	other	TRUE
FBgn0067102	1695.74	2.07309	6.52212e-144	7.22914e-143	TRUE	other	TRUE
FBgn0067779	1632.45	1.26808	4.39571e-48	2.12552e-47	TRUE	other	TRUE
FBgn0069923	740.105	2.2456	2.74693e-55	1.44478e-54	TRUE	other	TRUE
FBgn0069969	69915.3	3.27098	0	0	TRUE	other	TRUE
FBgn0082582	4351.49	1.37476	2.66239e-109	2.25591e-108	TRUE	other	TRUE
FBgn0083228	5064.25	2.62643	1.38967e-276	4.58243e-275	TRUE	other	TRUE
FBgn0083949	27717.7	1.66048	4.42304e-200	7.73284e-199	TRUE	neuronal circRNA host gene	TRUE
FBgn0083950	23967.3	2.08231	2.03471e-291	8.62645e-292	TRUE	neuronal circRNA host gene	TRUE
FBgn0083962	6563.09	1.12625	4.72538e-91	3.45413e-90	TRUE	neuronal circRNA host gene	TRUE
FBgn0083963	30107.5	2.47231	0	0	TRUE	other	TRUE
FBgn0083969	1987.06	1.30747	1.57431e-78	1.03711e-77	TRUE	other	TRUE
FBgn0083975	12509.9	2.24545	0	0	TRUE	neuronal circRNA host gene	TRUE
FBgn0083981	871.123	2.14482	3.68234e-85	2.57438e-84	TRUE	other	TRUE
FBgn0083990	31.1069	2.32028	2.63452e-07	5.53039e-07	TRUE	other	TRUE
FBgn0083991	1946.4	3.06905	9.12605e-204	1.64643e-202	TRUE	other	TRUE
FBgn0084049	35.1648	1.23716	0.00389325	0.00620276	TRUE	other	FALSE
FBgn0085198	59.5115	2.37896	1.91168e-11	4.74561e-11	TRUE	other	TRUE
FBgn0085250	6.35452	4.03621	0.000902462	0.00152197	TRUE	other	FALSE
FBgn0085261	346.505	2.04448	1.37974e-36	5.7149e-36	TRUE	other	TRUE
FBgn0085263	81.0881	1.16821	1.92359e-05	3.64542e-05	TRUE	other	FALSE
FBgn0085321	19.74	1.94058	0.000475508	0.000821175	TRUE	other	TRUE
FBgn0085356	57.9329	3.08297	9.47013e-16	2.6773e-15	TRUE	other	FALSE
FBgn0085369	1800.93	1.16496	2.96757e-46	1.39517e-45	TRUE	other	TRUE
FBgn0085370	8620.69	1.2262	4.49761e-92	3.30595e-91	TRUE	other	TRUE
FBgn0085376	4574.53	1.23891	3.22747e-74	2.05213e-73	TRUE	other	TRUE
FBgn0085377	905.472	1.69487	2.44258e-51	1.22604e-50	TRUE	other	TRUE
FBgn0085380	5375.81	1.82192	2.27292e-157	2.75888e-156	TRUE	other	TRUE
FBgn0085382	22028.5	2.36433	0	0	TRUE	other	TRUE
FBgn0085383	20690.1	2.22565	0	0	TRUE	neuronal circRNA host gene	TRUE
FBgn0085384	8350.2	1.67952	3.84071e-193	6.38559e-192	TRUE	other	TRUE
FBgn0085385	9520.56	2.49003	0	0	TRUE	neuronal circRNA host gene	TRUE
FBgn0085386	15791.7	2.18011	4.52084e-257	1.2539e-255	TRUE	neuronal circRNA host gene	TRUE
FBgn0085387	42552.3	2.85526	0	0	TRUE	neuronal circRNA host gene	TRUE
FBgn0085390	8126.76	1.69508	2.58522e-194	4.32241e-193	TRUE	neuronal circRNA host gene	TRUE
FBgn0085391	14763.1	2.35985	3.97961e-284	1.41443e-282	TRUE	other	TRUE
FBgn0085395	10516.8	2.41182	0	0	TRUE	other	TRUE
FBgn0085397	5685.72	2.13969	1.95344e-191	3.18972e-190	TRUE	neuronal circRNA host gene	TRUE
FBgn0085399	9957.71	1.76981	2.05056e-174	2.891e-173	TRUE	neuronal circRNA host gene	TRUE
FBgn0085400	5751.23	1.29272	1.53703e-101	1.21884e-100	TRUE	other	TRUE
FBgn0085407	14647.5	2.42936	0	0	TRUE	other	TRUE
FBgn0085408	4285.14	1.21957	4.459e-63	2.56209e-62	TRUE	other	TRUE
FBgn0085410	1550.65	1.3535	2.68949e-49	1.31821e-48	TRUE	other	TRUE
FBgn0085412	19916.8	1.68913	4.07103e-190	6.54841e-189	TRUE	other	TRUE
FBgn0085413	16441.3	1.72191	2.9207e-210	5.50344e-209	TRUE	other	TRUE
FBgn0085414	22567.5	1.35367	2.70636e-163	3.52272e-162	TRUE	neuronal circRNA host gene	TRUE
FBgn0085415	15.0981	2.05313	0.0027072	0.00437241	TRUE	other	FALSE
FBgn0085420	5227.47	2.60168	0	0	TRUE	other	TRUE
FBgn0085421	12776	1.546	3.75986e-172	5.22027e-171	TRUE	neuronal circRNA host gene	TRUE
FBgn0085422	3572.24	1.40221	9.10361e-111	7.80281e-110	TRUE	other	TRUE
FBgn0085423	7456.37	1.49011	1.72599e-140	1.86096e-139	TRUE	other	TRUE
FBgn0085430	16584.7	2.49446	1.5412e-280	5.2273e-279	TRUE	other	TRUE
FBgn0085432	77869.6	2.91651	0	0	TRUE	other	TRUE
[truncated: 638 more rows]

## Sheet: ELAV-Flag IP
Gene ID	Base mean	Log2FoldChange	p-value	padj.	ELAV bound	Host gene type	Enriched in both ELAV IPs (ELAV and ELAV-Flag)
FBgn0000017	6138.25	1.68822	6.50123e-45	8.2988e-44	TRUE	other	TRUE
FBgn0000024	10671.7	2.05997	2.18293e-69	4.67299e-68	TRUE	neuronal circRNA host gene	TRUE
FBgn0000028	1180.04	2.995	3.85424e-40	4.41543e-39	TRUE	neuronal circRNA host gene	TRUE
FBgn0000036	6269.14	2.98777	1.69779e-88	6.0354e-87	TRUE	neuronal circRNA host gene	TRUE
FBgn0000038	7761.01	1.62761	5.04902e-28	4.35195e-27	TRUE	other	TRUE
FBgn0000042	4453.56	1.56164	1.61178e-24	1.24475e-23	TRUE	other	TRUE
FBgn0000097	1480.47	1.42449	2.28315e-20	1.58483e-19	TRUE	other	FALSE
FBgn0000108	15389.4	1.74714	7.22516e-54	1.12114e-52	TRUE	other	TRUE
FBgn0000114	6823.09	3.11246	7.97574e-72	1.78898e-70	TRUE	other	TRUE
FBgn0000116	10537.9	2.29914	1.45346e-102	7.41326e-101	TRUE	other	TRUE
FBgn0000117	4526.17	1.70915	5.77135e-42	6.83876e-41	TRUE	other	FALSE
FBgn0000119	3996.28	2.71714	1.06579e-137	1.56284e-135	TRUE	other	TRUE
FBgn0000147	35.3043	2.18164	0.00105045	0.0026036	TRUE	other	TRUE
FBgn0000173	574.998	1.27661	9.74146e-15	5.54474e-14	TRUE	other	TRUE
FBgn0000179	4633.94	3.46913	9.80777e-100	4.6022e-98	TRUE	other	TRUE
FBgn0000180	215.201	1.32939	2.33961e-07	8.69645e-07	TRUE	other	TRUE
FBgn0000183	2344.17	1.94217	2.97462e-78	7.91275e-77	TRUE	other	TRUE
FBgn0000228	1545.78	1.37272	1.83343e-22	1.34678e-21	TRUE	other	TRUE
FBgn0000253	10409.6	1.28654	2.86323e-13	1.52053e-12	TRUE	other	TRUE
FBgn0000256	3384.36	2.32786	1.27035e-97	5.58146e-96	TRUE	other	TRUE
FBgn0000259	1679.29	2.54731	3.50608e-67	7.20313e-66	TRUE	other	TRUE
FBgn0000273	5648.03	2.70309	5.21572e-79	1.42957e-77	TRUE	other	TRUE
FBgn0000286	1007.32	1.09277	1.27498e-08	5.19876e-08	TRUE	other	TRUE
FBgn0000287	407.723	1.16574	3.46602e-07	1.27062e-06	TRUE	neuronal circRNA host gene	FALSE
FBgn0000289	3189.01	1.67495	9.1991e-47	1.21938e-45	TRUE	other	TRUE
FBgn0000308	798.859	1.21681	1.56214e-15	9.17188e-15	TRUE	other	FALSE
FBgn0000316	592.402	1.07695	4.66755e-14	2.57066e-13	TRUE	other	FALSE
FBgn0000339	167.312	2.3257	4.6591e-17	2.91343e-16	TRUE	other	TRUE
FBgn0000370	1944.61	2.14347	3.52926e-41	4.1114e-40	TRUE	other	FALSE
FBgn0000382	8929.59	2.64833	8.01892e-112	5.00372e-110	TRUE	other	TRUE
FBgn0000384	3362.82	3.49208	1.38961e-71	3.09326e-70	TRUE	other	TRUE
FBgn0000411	161.52	1.47157	1.0643e-06	3.74483e-06	TRUE	other	TRUE
FBgn0000414	6143.28	1.95935	4.92457e-55	7.8921e-54	TRUE	neuronal circRNA host gene	TRUE
FBgn0000448	142.837	2.07956	7.28402e-11	3.43582e-10	TRUE	other	TRUE
FBgn0000463	165.64	1.19527	0.000107769	0.000309331	TRUE	other	FALSE
FBgn0000464	4182.04	3.75649	1.1678e-127	1.1709e-125	TRUE	other	TRUE
FBgn0000479	17699.9	3.64812	1.56058e-129	1.67955e-127	TRUE	neuronal circRNA host gene	TRUE
FBgn0000489	1105.8	1.94115	1.08571e-37	1.18921e-36	TRUE	other	TRUE
FBgn0000529	107.233	1.11006	0.000296642	0.000798327	TRUE	other	TRUE
FBgn0000535	8433.37	2.45547	3.03131e-60	5.4877e-59	TRUE	neuronal circRNA host gene	TRUE
FBgn0000541	6474.9	1.64004	2.32834e-47	3.12872e-46	TRUE	other	FALSE
FBgn0000546	18778.5	3.80963	8.71939e-142	1.57365e-139	TRUE	other	TRUE
FBgn0000547	5625.26	2.52898	3.68268e-53	5.56721e-52	TRUE	neuronal circRNA host gene	TRUE
FBgn0000551	31.3173	3.49244	1.44852e-05	4.57158e-05	TRUE	other	FALSE
FBgn0000567	3425.65	2.38937	6.12821e-58	1.05256e-56	TRUE	other	TRUE
FBgn0000568	9694.09	3.17155	2.15138e-121	1.77731e-119	TRUE	other	TRUE
FBgn0000575	1885.11	1.5961	2.6047e-35	2.67096e-34	TRUE	other	TRUE
FBgn0000578	1404.11	1.59473	3.77944e-28	3.26966e-27	TRUE	other	TRUE
FBgn0000581	3486.46	1.65499	2.0681e-40	2.37154e-39	TRUE	other	TRUE
FBgn0000633	9705.41	2.93618	9.26764e-106	5.08031e-104	TRUE	neuronal circRNA host gene	TRUE
FBgn0000635	4743.59	2.55277	4.64529e-74	1.08988e-72	TRUE	other	TRUE
FBgn0000636	3190.9	2.37149	2.02591e-38	2.24419e-37	TRUE	other	TRUE
FBgn0000662	1662.43	1.20065	2.45791e-21	1.75388e-20	TRUE	other	TRUE
FBgn0000711	5483.25	2.83828	8.36998e-87	2.81341e-85	TRUE	other	TRUE
FBgn0001078	3257.73	2.81021	7.33733e-80	2.05428e-78	TRUE	other	TRUE
FBgn0001085	5390.82	3.99824	1.93415e-117	1.35865e-115	TRUE	other	TRUE
FBgn0001087	2625.81	2.13863	7.42739e-64	1.44018e-62	TRUE	other	TRUE
FBgn0001105	2051.38	1.39041	5.48879e-40	6.25743e-39	TRUE	other	TRUE
FBgn0001112	112.174	2.48261	1.33767e-09	5.83355e-09	TRUE	other	FALSE
FBgn0001122	9098.67	3.05371	4.21535e-164	1.83149e-161	TRUE	neuronal circRNA host gene	TRUE
FBgn0001134	521.701	2.03814	1.33777e-45	1.72835e-44	TRUE	other	TRUE
FBgn0001137	11.2967	5.62325	7.35489e-06	2.38211e-05	TRUE	other	FALSE
FBgn0001138	1112.72	3.27172	6.5956e-76	1.64974e-74	TRUE	other	TRUE
FBgn0001174	4.31196	6.52079	0.00312739	0.00717391	TRUE	other	TRUE
FBgn0001180	56.8345	1.97977	1.89451e-05	5.88884e-05	TRUE	other	TRUE
FBgn0001234	51402.7	3.50296	2.96032e-15	1.72345e-14	TRUE	other	TRUE
FBgn0001235	9572.69	2.71941	3.60144e-61	6.64284e-60	TRUE	other	TRUE
FBgn0001258	72.6755	1.46372	0.000208035	0.000572744	TRUE	other	FALSE
FBgn0001297	1937.08	1.36926	1.06131e-28	9.30514e-28	TRUE	other	FALSE
FBgn0001316	7699.42	1.63551	2.47635e-51	3.62672e-50	TRUE	other	FALSE
FBgn0001319	382.974	1.48425	1.96403e-13	1.05205e-12	TRUE	other	TRUE
FBgn0001325	138.782	2.53686	5.38057e-11	2.56063e-10	TRUE	other	TRUE
FBgn0001404	1492.96	1.1157	1.05098e-20	7.36063e-20	TRUE	other	TRUE
FBgn0001624	12583.6	2.58382	2.97669e-100	1.41949e-98	TRUE	neuronal circRNA host gene	TRUE
FBgn0001991	14009.9	1.66994	2.0495e-40	2.35251e-39	TRUE	neuronal circRNA host gene	TRUE
FBgn0001994	4130.33	2.42589	1.71217e-74	4.04135e-73	TRUE	other	TRUE
FBgn0002023	1361.81	3.25044	3.70318e-68	7.7299e-67	TRUE	other	TRUE
FBgn0002283	189.781	1.0136	0.000124972	0.000355146	TRUE	other	TRUE
FBgn0002413	1980.81	1.72919	2.19005e-38	2.42144e-37	TRUE	other	TRUE
FBgn0002521	2774.82	3.24709	1.65174e-62	3.1102e-61	TRUE	other	TRUE
FBgn0002525	547.019	1.49403	4.11995e-17	2.58732e-16	TRUE	other	TRUE
FBgn0002535	3.13031	7.17615	0.00341504	0.00777899	TRUE	other	FALSE
FBgn0002543	1027.47	1.9361	6.16919e-44	7.65019e-43	TRUE	other	TRUE
FBgn0002566	2925.95	2.35033	1.91121e-56	3.14012e-55	TRUE	neuronal circRNA host gene	TRUE
FBgn0002573	8.80565	6.33283	3.29566e-05	0.000100133	TRUE	other	FALSE
FBgn0002643	4061.15	2.60983	2.78306e-68	5.84045e-67	TRUE	other	TRUE
FBgn0002645	3116.31	3.15841	2.22506e-180	1.74014e-177	TRUE	other	TRUE
FBgn0002673	114.6	1.38879	0.00244247	0.00570201	TRUE	other	TRUE
FBgn0002723	841.824	1.82321	2.80315e-23	2.1012e-22	TRUE	other	TRUE
FBgn0002878	376.539	3.71103	5.73647e-52	8.50753e-51	TRUE	other	TRUE
FBgn0002899	85.1171	2.08642	8.62438e-05	0.000250241	TRUE	other	TRUE
FBgn0002921	56946.5	2.48744	1.18013e-118	8.81787e-117	TRUE	neuronal circRNA host gene	TRUE
FBgn0002932	790.936	2.27378	1.97912e-47	2.66251e-46	TRUE	other	TRUE
FBgn0002945	2142.21	2.28325	7.28188e-59	1.2865e-57	TRUE	other	TRUE
FBgn0002973	2005.16	2.46231	9.77523e-73	2.25735e-71	TRUE	other	TRUE
FBgn0003011	355.081	1.54976	4.24638e-16	2.54935e-15	TRUE	other	FALSE
FBgn0003016	4676.25	2.46061	1.82778e-80	5.2043e-79	TRUE	other	TRUE
FBgn0003042	445.321	1.6095	1.60257e-19	1.08169e-18	TRUE	other	TRUE
FBgn0003044	350.767	1.22642	2.24405e-09	9.64635e-09	TRUE	other	FALSE
FBgn0003091	8477.91	2.55836	6.26913e-86	2.03721e-84	TRUE	other	TRUE
FBgn0003093	3286.53	1.03924	6.09183e-36	6.38635e-35	TRUE	neuronal circRNA host gene	TRUE
FBgn0003140	6.76782	7.06083	0.000270046	0.000732125	TRUE	other	FALSE
FBgn0003165	26449.9	3.61487	2.63903e-137	3.72993e-135	TRUE	neuronal circRNA host gene	TRUE
FBgn0003169	1704.69	2.80392	2.1136e-65	4.22395e-64	TRUE	other	TRUE
FBgn0003175	6772.62	1.98228	5.63443e-54	8.77789e-53	TRUE	neuronal circRNA host gene	TRUE
FBgn0003205	618.731	1.3332	5.26245e-18	3.38082e-17	TRUE	other	TRUE
FBgn0003209	2865.8	2.65657	8.38987e-57	1.40803e-55	TRUE	other	TRUE
FBgn0003218	7705.82	1.67575	1.25151e-57	2.14015e-56	TRUE	other	TRUE
FBgn0003249	3915.13	2.11144	5.55948e-12	2.78472e-11	TRUE	other	TRUE
FBgn0003250	5060.07	2.26023	7.63687e-16	4.53611e-15	TRUE	other	TRUE
FBgn0003255	496.75	1.86637	2.40406e-19	1.60695e-18	TRUE	other	TRUE
FBgn0003256	13615	3.00226	6.2375e-30	5.61997e-29	TRUE	other	TRUE
FBgn0003285	1192.13	2.18527	3.16261e-31	2.94215e-30	TRUE	neuronal circRNA host gene	TRUE
FBgn0003292	174.705	1.97568	4.17787e-14	2.30421e-13	TRUE	other	FALSE
FBgn0003295	185.714	2.48636	1.28408e-12	6.63594e-12	TRUE	other	TRUE
FBgn0003301	11147.6	2.24477	3.48265e-92	1.33078e-90	TRUE	other	TRUE
FBgn0003321	3217.36	1.22968	4.07894e-20	2.80975e-19	TRUE	other	FALSE
FBgn0003326	747.824	1.00527	2.13289e-09	9.1921e-09	TRUE	other	FALSE
FBgn0003334	962.611	1.56447	1.8627e-25	1.48447e-24	TRUE	other	TRUE
FBgn0003339	488.824	3.25746	1.49508e-44	1.88185e-43	TRUE	neuronal circRNA host gene	TRUE
FBgn0003345	1864.88	2.03607	1.21071e-36	1.29117e-35	TRUE	other	TRUE
FBgn0003371	6853.54	2.19132	6.73702e-64	1.30848e-62	TRUE	neuronal circRNA host gene	TRUE
FBgn0003380	54254.2	3.4307	1.08435e-91	4.07708e-90	TRUE	other	TRUE
FBgn0003386	2313.44	1.51098	1.21198e-25	9.7515e-25	TRUE	other	TRUE
FBgn0003392	10104.1	1.86925	9.29739e-88	3.22685e-86	TRUE	other	TRUE
FBgn0003396	4307.57	1.95585	3.68897e-47	4.93447e-46	TRUE	other	TRUE
FBgn0003410	525.57	1.92961	8.80287e-21	6.17622e-20	TRUE	other	TRUE
FBgn0003415	7574.24	2.11669	9.56321e-85	3.03205e-83	TRUE	neuronal circRNA host gene	TRUE
FBgn0003423	4968.71	1.77653	1.04816e-62	1.98643e-61	TRUE	neuronal circRNA host gene	TRUE
FBgn0003429	42542.5	3.38852	1.59622e-95	6.6638e-94	TRUE	neuronal circRNA host gene	TRUE
FBgn0003435	24050.9	3.54775	6.12422e-152	1.46619e-149	TRUE	neuronal circRNA host gene	TRUE
FBgn0003447	1109.74	1.52589	2.66377e-19	1.77751e-18	TRUE	other	TRUE
FBgn0003459	343.48	1.60693	9.53034e-20	6.4887e-19	TRUE	other	TRUE
FBgn0003475	6027.1	1.34265	7.78017e-27	6.48219e-26	TRUE	other	TRUE
FBgn0003499	1169.7	3.41514	3.00441e-75	7.28196e-74	TRUE	other	TRUE
FBgn0003502	1720.18	2.17887	8.91887e-37	9.53758e-36	TRUE	neuronal circRNA host gene	TRUE
FBgn0003514	472.445	1.07292	7.83934e-09	3.23815e-08	TRUE	other	TRUE
FBgn0003520	1963.8	2.45535	1.81712e-61	3.37822e-60	TRUE	other	TRUE
FBgn0003654	1167.19	1.44973	2.41713e-22	1.77332e-21	TRUE	other	TRUE
FBgn0003710	43.6744	1.96016	0.00307193	0.00706452	TRUE	other	TRUE
FBgn0003716	6081.26	3.17916	3.86335e-141	6.86681e-139	TRUE	other	TRUE
FBgn0003721	4145.59	1.17952	3.93135e-20	2.70967e-19	TRUE	other	TRUE
FBgn0003862	6750.33	1.17356	2.38953e-47	3.20728e-46	TRUE	other	FALSE
FBgn0003866	156.577	1.07856	0.000299792	0.00080625	TRUE	neuronal circRNA host gene	FALSE
FBgn0003870	1663.3	1.19121	8.91789e-26	7.20991e-25	TRUE	other	FALSE
FBgn0003891	4198.81	1.09694	8.26441e-37	8.84579e-36	TRUE	other	FALSE
FBgn0003896	1136.88	2.48069	2.60087e-35	2.66936e-34	TRUE	other	TRUE
FBgn0003920	93.4164	1.98238	0.00197195	0.00467522	TRUE	other	FALSE
FBgn0003944	46.4473	3.56404	1.0447e-11	5.17544e-11	TRUE	neuronal circRNA host gene	FALSE
FBgn0003969	1355.5	1.06169	5.36387e-16	3.20711e-15	TRUE	other	FALSE
FBgn0003984	494.344	1.68774	1.20531e-17	7.6637e-17	TRUE	other	FALSE
FBgn0003997	341.552	1.6057	4.56116e-08	1.79554e-07	TRUE	other	TRUE
FBgn0004055	3301.45	2.35345	1.56258e-87	5.37554e-86	TRUE	other	TRUE
FBgn0004101	574.807	1.29743	4.46413e-13	2.35577e-12	TRUE	other	FALSE
FBgn0004102	2720.23	3.4253	3.73514e-117	2.60815e-115	TRUE	other	TRUE
FBgn0004108	1037.52	1.14071	6.32026e-19	4.17707e-18	TRUE	other	TRUE
FBgn0004118	1530.83	2.06007	1.08911e-29	9.76785e-29	TRUE	other	TRUE
FBgn0004168	5060.73	2.99279	4.48632e-121	3.65479e-119	TRUE	neuronal circRNA host gene	TRUE
FBgn0004179	2663.48	2.38149	6.4803e-85	2.06577e-83	TRUE	other	TRUE
FBgn0004191	2484.78	1.99336	5.64921e-05	0.00016714	TRUE	other	FALSE
FBgn0004198	6646.05	2.53499	3.71078e-88	1.30333e-86	TRUE	neuronal circRNA host gene	TRUE
FBgn0004227	2268.4	2.11334	4.71595e-37	5.11301e-36	TRUE	other	TRUE
FBgn0004237	916.035	1.77107	3.499e-27	2.9361e-26	TRUE	other	TRUE
FBgn0004242	35088.2	2.49452	1.65016e-85	5.30358e-84	TRUE	neuronal circRNA host gene	TRUE
FBgn0004244	15047.4	2.67818	2.21826e-53	3.37953e-52	TRUE	neuronal circRNA host gene	TRUE
FBgn0004362	809.928	1.17392	5.17182e-14	2.84172e-13	TRUE	other	TRUE
FBgn0004363	3205.94	1.07379	7.22834e-22	5.21819e-21	TRUE	other	FALSE
FBgn0004367	215.143	1.14677	5.68022e-05	0.00016793	TRUE	other	FALSE
FBgn0004369	10589.1	2.33244	1.41355e-81	4.11472e-80	TRUE	neuronal circRNA host gene	TRUE
FBgn0004370	4317.18	2.3853	1.44884e-73	3.37899e-72	TRUE	other	TRUE
FBgn0004380	835.873	1.12264	9.55802e-15	5.44296e-14	TRUE	other	TRUE
FBgn0004381	939.363	1.12482	1.67817e-11	8.20275e-11	TRUE	other	TRUE
FBgn0004387	1820.06	1.13354	1.29474e-25	1.03889e-24	TRUE	other	TRUE
FBgn0004390	2113.83	1.80472	8.63283e-35	8.73033e-34	TRUE	other	TRUE
FBgn0004394	359.478	3.08947	7.78192e-28	6.64893e-27	TRUE	other	TRUE
FBgn0004395	2874.34	2.82228	2.93327e-67	6.03687e-66	TRUE	other	TRUE
FBgn0004401	4329.03	1.31973	1.22494e-29	1.09777e-28	TRUE	other	TRUE
FBgn0004435	1273.95	3.26146	1.41447e-56	2.34035e-55	TRUE	other	TRUE
FBgn0004449	14728.5	1.18109	1.1129e-24	8.65174e-24	TRUE	other	TRUE
FBgn0004456	1411.54	1.83866	9.02881e-23	6.66983e-22	TRUE	other	TRUE
FBgn0004509	9521.4	2.85845	1.05099e-75	2.61211e-74	TRUE	other	TRUE
FBgn0004514	2285.63	3.0581	8.09517e-88	2.81793e-86	TRUE	other	TRUE
FBgn0004573	4588.09	3.40748	1.68226e-134	2.16863e-132	TRUE	other	TRUE
FBgn0004575	12185.3	2.26008	2.96146e-93	1.1658e-91	TRUE	neuronal circRNA host gene	TRUE
FBgn0004580	4533.3	2.86896	2.75958e-70	6.02843e-69	TRUE	other	TRUE
FBgn0004595	30121.4	3.15065	1.00028e-87	3.46146e-86	TRUE	other	TRUE
FBgn0004607	8606.81	2.28604	1.52923e-78	4.09576e-77	TRUE	neuronal circRNA host gene	TRUE
FBgn0004611	8293.82	1.2249	1.1158e-31	1.04632e-30	TRUE	other	TRUE
FBgn0004619	1535.85	1.84355	7.25804e-40	8.22648e-39	TRUE	other	TRUE
FBgn0004648	3960.21	1.80864	1.44676e-48	1.99202e-47	TRUE	other	TRUE
FBgn0004652	18811	3.73575	5.73843e-153	1.417e-150	TRUE	other	TRUE
FBgn0004656	6976.69	1.92002	2.78158e-62	5.22092e-61	TRUE	neuronal circRNA host gene	TRUE
FBgn0004657	2126.95	2.40837	3.71695e-83	1.11518e-81	TRUE	other	TRUE
FBgn0004666	568.089	3.13848	2.0096e-63	3.85206e-62	TRUE	other	TRUE
FBgn0004698	2143.52	1.70401	1.47489e-47	1.99101e-46	TRUE	other	TRUE
FBgn0004795	1620.05	1.44363	4.87004e-20	3.34879e-19	TRUE	other	FALSE
FBgn0004828	4488.43	2.03319	5.24951e-36	5.50822e-35	TRUE	other	TRUE
FBgn0004838	7280.72	2.50815	1.59413e-86	5.25301e-85	TRUE	other	TRUE
FBgn0004839	289.515	1.24961	5.09081e-11	2.42963e-10	TRUE	neuronal circRNA host gene	FALSE
FBgn0004841	404.607	2.38924	5.5994e-21	3.95941e-20	TRUE	other	TRUE
FBgn0004842	444.221	3.47259	3.889e-62	7.27621e-61	TRUE	other	TRUE
FBgn0004852	2147.11	1.09729	4.03631e-16	2.42447e-15	TRUE	other	TRUE
FBgn0004858	1258.67	2.51507	9.24588e-50	1.30679e-48	TRUE	other	FALSE
FBgn0004860	848.951	1.4049	4.1902e-18	2.70381e-17	TRUE	other	TRUE
FBgn0004861	1366.47	2.38477	2.47575e-54	3.89316e-53	TRUE	other	TRUE
FBgn0004865	4769.61	3.15656	4.31216e-84	1.34896e-82	TRUE	other	TRUE
FBgn0004870	2355.34	3.38041	1.54194e-60	2.82191e-59	TRUE	other	TRUE
FBgn0004872	39.8562	2.38126	1.78163e-05	5.56155e-05	TRUE	other	FALSE
FBgn0004875	6486	2.36544	8.60132e-79	2.3303e-77	TRUE	neuronal circRNA host gene	TRUE
FBgn0004876	5164.08	2.39587	1.26167e-110	7.70867e-109	TRUE	other	TRUE
FBgn0004880	3093.74	2.49764	1.8706e-48	2.56955e-47	TRUE	neuronal circRNA host gene	TRUE
FBgn0004882	2240.14	1.88251	6.64516e-54	1.03251e-52	TRUE	other	TRUE
FBgn0004889	1271.36	1.50553	1.47524e-34	1.48041e-33	TRUE	other	TRUE
FBgn0004897	3.05277	8.12263	0.000245816	0.000671402	TRUE	other	FALSE
FBgn0004907	8607.89	2.12089	4.6263e-48	6.30327e-47	TRUE	other	TRUE
FBgn0004910	1325.19	2.96676	1.63042e-41	1.92225e-40	TRUE	other	TRUE
FBgn0004919	4739.6	2.22499	1.54389e-77	4.05176e-76	TRUE	other	TRUE
FBgn0004921	7000.96	3.03403	3.99069e-90	1.45388e-88	TRUE	other	TRUE
FBgn0004957	260.443	1.67763	3.72294e-11	1.79211e-10	TRUE	other	TRUE
FBgn0005386	1919.93	1.53469	2.67928e-38	2.95678e-37	TRUE	other	TRUE
FBgn0005427	4632.53	1.73796	2.16094e-48	2.96144e-47	TRUE	other	TRUE
FBgn0005536	5978.69	1.59189	1.164e-35	1.20626e-34	TRUE	other	TRUE
FBgn0005558	2165.78	1.42047	8.89602e-24	6.75028e-23	TRUE	neuronal circRNA host gene	TRUE
FBgn0005564	3875.78	2.06894	1.03581e-67	2.15064e-66	TRUE	other	TRUE
FBgn0005586	3304.99	1.10251	1.47766e-36	1.56872e-35	TRUE	other	TRUE
FBgn0005616	606.185	1.21939	2.23292e-17	1.41057e-16	TRUE	other	TRUE
FBgn0005617	1287.38	1.09736	1.04477e-14	5.93811e-14	TRUE	other	TRUE
FBgn0005624	294.485	1.1825	1.69953e-06	5.86387e-06	TRUE	other	FALSE
FBgn0005626	416.958	1.01919	6.87599e-07	2.46448e-06	TRUE	other	TRUE
FBgn0005640	12352.2	3.89797	2.94519e-131	3.35437e-129	TRUE	other	TRUE
FBgn0005658	1077.63	2.43273	8.8217e-45	1.12242e-43	TRUE	other	TRUE
FBgn0005671	2857.44	1.68328	4.0737e-31	3.77776e-30	TRUE	other	TRUE
FBgn0005672	3305.18	2.30333	5.53709e-58	9.52428e-57	TRUE	other	TRUE
FBgn0005677	1822.62	1.72098	3.9934e-42	4.75117e-41	TRUE	neuronal circRNA host gene	TRUE
FBgn0005775	13083.1	3.55596	3.09327e-153	8.06382e-151	TRUE	other	TRUE
FBgn0010039	72.9337	2.22615	8.08843e-08	3.11406e-07	TRUE	other	TRUE
FBgn0010100	3091.84	1.15364	1.98709e-13	1.06344e-12	TRUE	other	TRUE
FBgn0010105	633.849	2.06214	6.35508e-34	6.29658e-33	TRUE	other	TRUE
FBgn0010113	7711.4	3.95619	3.9396e-141	6.89783e-139	TRUE	other	TRUE
FBgn0010197	117.321	1.22245	0.00130667	0.00319345	TRUE	other	TRUE
FBgn0010215	4908.9	2.55319	5.71056e-44	7.08895e-43	TRUE	other	TRUE
FBgn0010247	28991.3	2.8167	2.15114e-64	4.23407e-63	TRUE	neuronal circRNA host gene	TRUE
FBgn0010263	6904.76	3.18301	2.97809e-120	2.29842e-118	TRUE	other	TRUE
FBgn0010269	357.959	1.14987	4.29712e-06	1.42641e-05	TRUE	other	TRUE
FBgn0010280	3026.86	1.81429	1.41685e-39	1.59511e-38	TRUE	other	TRUE
FBgn0010300	6177.05	4.22069	4.32105e-292	5.06902e-291	TRUE	neuronal circRNA host gene	TRUE
FBgn0010303	2731.61	2.47161	3.36625e-68	7.03913e-67	TRUE	other	TRUE
FBgn0010309	454.8	1.07328	1.99727e-06	6.85688e-06	TRUE	other	TRUE
FBgn0010313	2227.45	1.26485	1.49037e-21	1.06737e-20	TRUE	other	TRUE
FBgn0010323	47.6327	3.57931	2.14424e-08	8.60556e-08	TRUE	other	TRUE
FBgn0010329	1289.61	2.96179	2.63291e-58	4.56229e-57	TRUE	other	TRUE
FBgn0010350	4546.5	1.21861	1.22721e-27	1.04397e-26	TRUE	other	TRUE
FBgn0010352	7305.92	2.27773	1.26012e-108	7.24629e-107	TRUE	other	TRUE
FBgn0010382	255.025	3.25777	1.44676e-30	1.32077e-29	TRUE	other	TRUE
FBgn0010398	123.825	1.37559	6.17229e-05	0.000181608	TRUE	other	TRUE
FBgn0010399	2202.03	1.37024	2.07496e-24	1.59511e-23	TRUE	other	FALSE
FBgn0010406	424.713	1.5487	5.72686e-15	3.29484e-14	TRUE	other	TRUE
FBgn0010415	15307	3.55909	1.12197e-132	1.34304e-130	TRUE	other	TRUE
FBgn0010453	483.069	3.0243	1.43371e-35	1.47793e-34	TRUE	other	TRUE
FBgn0010473	25806.7	2.64715	1.75356e-92	6.81158e-91	TRUE	neuronal circRNA host gene	TRUE
FBgn0010583	2256.19	2.37236	1.51748e-68	3.20172e-67	TRUE	other	TRUE
FBgn0010750	4459.55	3.44455	9.90683e-130	1.08614e-127	TRUE	other	TRUE
FBgn0010762	2401.73	1.97974	7.05918e-45	9.00122e-44	TRUE	other	TRUE
FBgn0010768	306.377	2.31908	8.0581e-18	5.14307e-17	TRUE	other	TRUE
FBgn0010825	4536.99	1.22195	1.79771e-19	1.20854e-18	TRUE	other	TRUE
FBgn0010894	223.442	1.75113	1.58182e-11	7.7415e-11	TRUE	other	TRUE
FBgn0010905	13143.9	2.68326	1.36857e-208	2.29353e-205	TRUE	neuronal circRNA host gene	TRUE
FBgn0010909	5583.31	1.77013	1.67275e-56	2.75604e-55	TRUE	other	TRUE
FBgn0011206	6917.44	3.65031	2.53317e-140	4.30676e-138	TRUE	neuronal circRNA host gene	TRUE
FBgn0011217	1100.14	1.59885	1.6736e-18	1.08951e-17	TRUE	other	FALSE
FBgn0011224	22825.6	3.65079	8.804e-139	1.3413e-136	TRUE	other	TRUE
FBgn0011259	13496.9	3.69836	4.06275e-125	3.78255e-123	TRUE	neuronal circRNA host gene	TRUE
FBgn0011260	2441.01	2.51926	7.13541e-53	1.07453e-51	TRUE	other	TRUE
FBgn0011288	57175.5	4.0957	5.03721e-157	1.47729e-154	TRUE	other	TRUE
FBgn0011300	3358.79	2.14901	1.43052e-63	2.7601e-62	TRUE	other	TRUE
FBgn0011481	1293.34	1.168	1.0416e-16	6.42094e-16	TRUE	other	TRUE
FBgn0011569	16.8861	3.38932	0.000775917	0.00195664	TRUE	other	TRUE
FBgn0011581	291.987	1.10831	0.00196986	0.0046712	TRUE	other	TRUE
FBgn0011582	4479.97	2.47711	1.49601e-98	6.724e-97	TRUE	other	TRUE
FBgn0011589	5423.26	2.86044	1.15006e-142	2.14148e-140	TRUE	other	TRUE
FBgn0011592	2268.25	2.28824	1.6138e-75	3.96888e-74	TRUE	other	TRUE
FBgn0011648	1273.46	2.1365	7.24695e-50	1.02922e-48	TRUE	other	TRUE
FBgn0011655	618.258	1.02974	2.95488e-09	1.25821e-08	TRUE	other	TRUE
FBgn0011656	6316.09	2.67452	7.77743e-95	3.17899e-93	TRUE	other	TRUE
FBgn0011666	14838.9	3.85448	1.45376e-117	1.02735e-115	TRUE	other	TRUE
FBgn0011672	968.635	1.47691	5.04156e-22	3.65303e-21	TRUE	other	FALSE
FBgn0011676	2448.49	1.56628	1.37949e-50	1.98318e-49	TRUE	other	TRUE
FBgn0011725	1806.26	2.23482	8.61506e-54	1.33153e-52	TRUE	other	TRUE
FBgn0011737	600.856	2.34818	3.56477e-25	2.80848e-24	TRUE	other	TRUE
FBgn0011742	1021.25	1.25539	4.26388e-20	2.9337e-19	TRUE	other	TRUE
FBgn0011747	8483.73	1.4055	1.56755e-26	1.29408e-25	TRUE	other	FALSE
FBgn0011754	1533.76	1.12272	3.19961e-15	1.85815e-14	TRUE	other	TRUE
FBgn0011760	2721.6	2.40357	1.67516e-43	2.05773e-42	TRUE	other	TRUE
FBgn0011766	1986.54	2.31979	4.15212e-58	7.16302e-57	TRUE	other	TRUE
FBgn0011817	5944.63	4.09938	2.47894e-121	2.0336e-119	TRUE	other	TRUE
FBgn0011818	934.149	2.20841	2.20631e-53	3.36569e-52	TRUE	other	TRUE
FBgn0012034	10338.2	1.56506	8.21884e-101	4.00063e-99	TRUE	other	TRUE
FBgn0013303	979.81	1.22084	3.18092e-12	1.6105e-11	TRUE	other	TRUE
FBgn0013334	17973.7	2.16066	6.03766e-65	1.19844e-63	TRUE	neuronal circRNA host gene	TRUE
FBgn0013342	5891.57	1.63293	1.10138e-24	8.56783e-24	TRUE	other	TRUE
FBgn0013433	1568.84	2.72152	1.84314e-53	2.8227e-52	TRUE	other	TRUE
FBgn0013467	5368.23	2.56993	1.30987e-118	9.72537e-117	TRUE	other	TRUE
FBgn0013576	41584.8	2.8529	4.10652e-113	2.63243e-111	TRUE	neuronal circRNA host gene	TRUE
FBgn0013717	321.706	1.35905	2.77899e-10	1.26162e-09	TRUE	other	FALSE
FBgn0013718	2761.91	1.99481	1.32186e-26	1.09434e-25	TRUE	other	TRUE
FBgn0013732	230.221	1.02974	1.32695e-06	4.64117e-06	TRUE	other	TRUE
FBgn0013733	48905.7	1.69788	1.99966e-57	3.3948e-56	TRUE	neuronal circRNA host gene	FALSE
FBgn0013751	370.382	3.0679	1.45252e-10	6.71904e-10	TRUE	other	TRUE
FBgn0013759	16149.4	2.19281	1.84264e-89	6.59024e-88	TRUE	other	TRUE
FBgn0013765	2289.68	1.38879	1.64721e-33	1.61567e-32	TRUE	other	TRUE
FBgn0013973	7288.73	2.02302	1.1488e-75	2.83718e-74	TRUE	other	TRUE
FBgn0013995	11972	2.52568	2.86239e-95	1.18653e-93	TRUE	neuronal circRNA host gene	TRUE
FBgn0013997	2922.75	2.16382	7.99712e-85	2.54239e-83	TRUE	other	TRUE
FBgn0014133	6519.33	1.48389	5.46703e-44	6.80103e-43	TRUE	neuronal circRNA host gene	TRUE
FBgn0014135	248.526	1.5666	2.64902e-09	1.13332e-08	TRUE	other	FALSE
FBgn0014163	1711.72	1.08823	5.65762e-14	3.10138e-13	TRUE	other	TRUE
FBgn0014184	4051.62	1.77925	2.86687e-74	6.73972e-73	TRUE	other	TRUE
FBgn0014388	2183.45	3.13635	1.11453e-68	2.36003e-67	TRUE	other	TRUE
FBgn0014464	42.2618	2.52736	8.35723e-07	2.97087e-06	TRUE	other	TRUE
FBgn0014465	34.2063	1.64848	0.00419874	0.00941969	TRUE	other	FALSE
FBgn0014859	3378.3	4.00053	9.29158e-128	9.64597e-126	TRUE	other	TRUE
FBgn0015010	111.206	2.40249	6.35587e-07	2.28363e-06	TRUE	other	TRUE
FBgn0015229	734.53	1.8628	1.09718e-31	1.02968e-30	TRUE	other	TRUE
FBgn0015269	3706.73	1.32529	5.43089e-30	4.90452e-29	TRUE	other	FALSE
FBgn0015286	1363.69	2.55157	7.76496e-44	9.61888e-43	TRUE	other	TRUE
FBgn0015338	161.144	1.29402	3.3047e-06	1.11145e-05	TRUE	other	TRUE
FBgn0015371	6625.11	2.12633	1.36854e-56	2.27077e-55	TRUE	other	TRUE
FBgn0015380	2481.32	3.21058	1.91361e-112	1.21343e-110	TRUE	other	TRUE
FBgn0015381	44.8717	2.40612	4.36054e-07	1.58272e-06	TRUE	other	TRUE
FBgn0015396	566.419	2.46093	1.55442e-22	1.14469e-21	TRUE	other	TRUE
FBgn0015399	1764.1	1.99563	2.06295e-43	2.52879e-42	TRUE	other	TRUE
FBgn0015400	18555.8	4.16066	4.76076e-220	1.11697e-216	TRUE	other	TRUE
FBgn0015519	7057.11	3.87239	1.59367e-148	3.4621e-146	TRUE	neuronal circRNA host gene	TRUE
FBgn0015524	224.303	1.65674	7.48393e-11	3.5287e-10	TRUE	other	FALSE
FBgn0015546	613.566	2.09788	8.1588e-35	8.27234e-34	TRUE	other	TRUE
FBgn0015553	49.2103	1.43672	0.00159768	0.00383828	TRUE	other	FALSE
FBgn0015569	135.653	1.16672	5.43055e-05	0.000160954	TRUE	other	FALSE
FBgn0015589	3260.54	1.0965	1.14232e-15	6.73736e-15	TRUE	other	TRUE
FBgn0015591	146.826	1.62644	8.38148e-05	0.000243434	TRUE	other	FALSE
FBgn0015600	14304.9	2.59564	3.97843e-144	7.65098e-142	TRUE	neuronal circRNA host gene	TRUE
FBgn0015602	171.149	1.19326	6.79414e-05	0.000199305	TRUE	other	TRUE
FBgn0015609	31791.6	3.17335	1.67047e-163	6.99866e-161	TRUE	neuronal circRNA host gene	TRUE
FBgn0015721	530.072	2.20164	2.52987e-20	1.75298e-19	TRUE	other	TRUE
FBgn0015754	2554.23	1.23651	8.61559e-28	7.34516e-27	TRUE	other	TRUE
FBgn0015773	448.788	3.77313	5.40496e-57	9.1231e-56	TRUE	other	TRUE
FBgn0015774	7591.97	3.48351	2.08646e-192	2.71959e-189	TRUE	neuronal circRNA host gene	TRUE
FBgn0015791	642.668	1.40523	1.86979e-14	1.04849e-13	TRUE	other	TRUE
FBgn0015903	270.289	1.51841	5.8226e-08	2.26701e-07	TRUE	other	FALSE
FBgn0015904	223.868	2.14205	1.28097e-14	7.24896e-14	TRUE	other	TRUE
FBgn0015949	1380.47	1.09746	6.32033e-23	4.69265e-22	TRUE	other	TRUE
FBgn0016061	6600.35	2.58056	3.32014e-93	1.30263e-91	TRUE	neuronal circRNA host gene	TRUE
FBgn0016078	1738.67	2.25072	2.61802e-53	3.97309e-52	TRUE	other	TRUE
FBgn0016081	9894.85	2.36599	1.51904e-99	7.09954e-98	TRUE	other	TRUE
FBgn0016126	12696.8	2.10683	5.4059e-39	6.04543e-38	TRUE	neuronal circRNA host gene	TRUE
FBgn0016694	7168.78	3.00359	9.94338e-82	2.90164e-80	TRUE	other	TRUE
FBgn0016754	3561.34	2.30332	7.70719e-75	1.83766e-73	TRUE	other	TRUE
FBgn0016794	694.36	1.15358	5.08933e-13	2.67966e-12	TRUE	other	FALSE
FBgn0016797	7407.89	3.24608	2.43173e-99	1.11432e-97	TRUE	other	TRUE
FBgn0016917	4892.73	1.77849	2.10246e-41	2.46639e-40	TRUE	other	TRUE
FBgn0016920	104.241	1.45237	0.000537841	0.00139127	TRUE	other	TRUE
FBgn0016926	2146.88	1.10185	2.81628e-20	1.95028e-19	TRUE	other	FALSE
FBgn0016930	6693.32	2.67158	1.67349e-83	5.09913e-82	TRUE	other	TRUE
FBgn0016977	27528.1	2.2083	3.17994e-92	1.21908e-90	TRUE	other	TRUE
FBgn0017418	1616.45	1.94993	2.33838e-46	3.06841e-45	TRUE	other	TRUE
FBgn0017430	173.621	1.8383	4.03338e-13	2.13422e-12	TRUE	other	TRUE
FBgn0017590	7154.2	2.42603	8.87693e-80	2.47352e-78	TRUE	neuronal circRNA host gene	TRUE
FBgn0019650	5898	2.68442	4.32255e-86	1.41248e-84	TRUE	neuronal circRNA host gene	TRUE
FBgn0019660	2294.45	2.27294	3.62797e-08	1.43686e-07	TRUE	other	FALSE
FBgn0019661	63195.6	4.06165	7.79682e-99	3.53555e-97	TRUE	other	TRUE
FBgn0019662	777.614	1.82385	1.34219e-20	9.36099e-20	TRUE	other	TRUE
FBgn0019968	10362.2	2.03867	1.09251e-113	7.1599e-112	TRUE	other	TRUE
FBgn0019985	4037.07	2.44072	1.51639e-57	2.58935e-56	TRUE	neuronal circRNA host gene	TRUE
FBgn0020224	970.664	2.67934	3.15935e-70	6.88891e-69	TRUE	other	TRUE
FBgn0020236	3003.92	1.30947	1.12193e-49	1.58189e-48	TRUE	other	FALSE
FBgn0020238	3064.08	1.07776	3.05572e-23	2.28906e-22	TRUE	other	TRUE
FBgn0020248	181.737	1.93551	2.73511e-15	1.59392e-14	TRUE	other	TRUE
FBgn0020251	5678.68	3.00539	3.84614e-113	2.47907e-111	TRUE	other	TRUE
FBgn0020269	3990.4	3.12021	5.26119e-108	2.99607e-106	TRUE	neuronal circRNA host gene	TRUE
FBgn0020272	42.2754	1.51703	0.00208518	0.00492377	TRUE	other	TRUE
FBgn0020294	3136.15	3.38218	1.14888e-170	6.12616e-168	TRUE	other	TRUE
FBgn0020304	2747.83	1.20049	4.73621e-31	4.38175e-30	TRUE	other	FALSE
FBgn0020309	3080.02	1.09704	5.31701e-21	3.76426e-20	TRUE	other	TRUE
FBgn0020378	250.709	2.99595	2.19555e-18	1.42692e-17	TRUE	other	TRUE
FBgn0020386	6099.27	1.98591	2.87374e-67	5.92476e-66	TRUE	other	TRUE
FBgn0020412	1311.36	1.70667	1.71776e-27	1.4518e-26	TRUE	neuronal circRNA host gene	TRUE
FBgn0020493	962.554	1.6531	8.02593e-25	6.26429e-24	TRUE	other	TRUE
FBgn0020496	3447.31	1.72969	5.45203e-46	7.09853e-45	TRUE	other	TRUE
FBgn0020503	6828.08	1.8837	2.04333e-31	1.90694e-30	TRUE	other	TRUE
FBgn0020617	411.376	1.84123	1.625e-14	9.14724e-14	TRUE	neuronal circRNA host gene	TRUE
FBgn0020620	1271.03	1.35385	8.55854e-24	6.5026e-23	TRUE	other	TRUE
FBgn0020621	5661.95	1.03445	1.68569e-35	1.73464e-34	TRUE	other	FALSE
FBgn0020622	898.958	1.44985	3.06984e-27	2.58523e-26	TRUE	other	TRUE
FBgn0020647	5465.31	1.93442	1.17403e-65	2.36236e-64	TRUE	other	TRUE
FBgn0020655	519.144	1.37076	4.95034e-09	2.0718e-08	TRUE	other	TRUE
FBgn0020660	458.822	2.03429	3.39685e-29	3.00064e-28	TRUE	other	FALSE
FBgn0020767	3306.38	2.59417	9.86736e-140	1.58567e-137	TRUE	other	TRUE
FBgn0020908	126.16	4.28223	3.52855e-25	2.78181e-24	TRUE	other	FALSE
FBgn0020912	235.116	1.88484	4.79954e-09	2.01012e-08	TRUE	neuronal circRNA host gene	TRUE
FBgn0021760	2478.5	1.67193	7.09218e-51	1.02841e-49	TRUE	other	TRUE
FBgn0021764	4629.95	2.02831	3.17147e-47	4.24709e-46	TRUE	other	TRUE
FBgn0021768	278.868	2.51284	6.01372e-38	6.59934e-37	TRUE	other	TRUE
FBgn0021856	197.471	1.20685	7.75307e-06	2.50417e-05	TRUE	other	FALSE
FBgn0021895	248.434	1.13708	3.83127e-05	0.000115598	TRUE	other	TRUE
FBgn0022361	3574.6	2.588	3.59922e-17	2.26272e-16	TRUE	other	TRUE
FBgn0022382	7359.04	2.87665	3.85706e-153	9.83635e-151	TRUE	other	TRUE
FBgn0022709	559.516	1.51037	1.38944e-13	7.49058e-13	TRUE	other	FALSE
FBgn0022710	2417.88	1.69771	7.27395e-32	6.88706e-31	TRUE	other	TRUE
FBgn0022764	10309	1.82864	2.2586e-104	1.20985e-102	TRUE	other	FALSE
FBgn0022768	2636.45	1.58417	1.22533e-35	1.2687e-34	TRUE	other	TRUE
FBgn0022893	756.023	1.84554	1.09562e-27	9.33386e-27	TRUE	other	TRUE
FBgn0022985	517.684	1.13355	1.67602e-07	6.30576e-07	TRUE	other	TRUE
FBgn0023091	138.154	3.1177	3.10969e-12	1.5758e-11	TRUE	other	TRUE
FBgn0023095	3877.27	2.18791	1.9546e-53	2.9856e-52	TRUE	other	TRUE
FBgn0023097	2759.9	1.43229	6.29912e-46	8.19235e-45	TRUE	other	TRUE
FBgn0023178	129.737	1.2851	8.55365e-05	0.000248251	TRUE	other	FALSE
FBgn0023179	5235.08	1.0969	4.7469e-35	4.83804e-34	TRUE	other	TRUE
FBgn0023213	5077.06	1.96587	5.1651e-40	5.89414e-39	TRUE	other	FALSE
FBgn0023215	3612.69	3.29405	1.6003e-87	5.48923e-86	TRUE	neuronal circRNA host gene	TRUE
FBgn0023216	483.563	1.48964	9.4775e-12	4.70307e-11	TRUE	other	TRUE
FBgn0023407	7848.34	3.18468	3.64069e-223	1.06772e-219	TRUE	neuronal circRNA host gene	TRUE
FBgn0023416	5378.8	2.03592	3.93049e-69	8.38338e-68	TRUE	other	TRUE
FBgn0023458	6247.14	1.33643	2.28642e-17	1.4436e-16	TRUE	other	FALSE
FBgn0023526	1455.77	2.84165	6.91477e-55	1.09915e-53	TRUE	other	TRUE
FBgn0023527	176.895	1.01122	0.000126691	0.000359729	TRUE	other	FALSE
FBgn0023545	296.845	1.75906	3.32774e-14	1.84314e-13	TRUE	other	FALSE
FBgn0024150	670.112	1.07964	2.03618e-07	7.61201e-07	TRUE	other	TRUE
FBgn0024187	4073.65	1.74731	1.98549e-61	3.67959e-60	TRUE	other	TRUE
FBgn0024189	6102.76	1.8045	1.26093e-44	1.59396e-43	TRUE	other	TRUE
FBgn0024232	4021.25	2.34546	1.49459e-77	3.94001e-76	TRUE	other	TRUE
FBgn0024236	1297.08	1.72934	1.30981e-36	1.39306e-35	TRUE	other	TRUE
FBgn0024238	2599.95	2.63189	6.70568e-88	2.3412e-86	TRUE	other	TRUE
FBgn0024245	371.923	2.40262	1.19319e-32	1.1492e-31	TRUE	other	TRUE
FBgn0024277	11894.3	2.1069	5.91499e-94	2.38449e-92	TRUE	neuronal circRNA host gene	TRUE
FBgn0024320	2171.04	1.00396	2.83254e-21	2.01874e-20	TRUE	other	FALSE
FBgn0024321	3667.47	3.0794	8.05948e-76	2.00734e-74	TRUE	neuronal circRNA host gene	TRUE
FBgn0024555	3188.62	1.23478	4.44494e-50	6.32811e-49	TRUE	other	TRUE
FBgn0024732	773.416	2.15824	6.47668e-30	5.831e-29	TRUE	other	TRUE
FBgn0024734	1096.49	3.59696	5.49315e-93	2.14087e-91	TRUE	other	TRUE
FBgn0024754	1089.61	1.28292	1.48471e-24	1.14889e-23	TRUE	other	TRUE
FBgn0024804	23564.4	3.71639	3.22657e-114	2.15062e-112	TRUE	other	TRUE
FBgn0024811	2450.44	3.03878	2.41006e-55	3.89427e-54	TRUE	other	TRUE
FBgn0024836	4820.37	2.73181	7.83038e-107	4.3742e-105	TRUE	neuronal circRNA host gene	TRUE
FBgn0024913	2319.08	1.94376	7.20833e-26	5.84792e-25	TRUE	other	TRUE
FBgn0024921	1629.99	1.51072	4.99531e-34	4.97031e-33	TRUE	other	TRUE
FBgn0024941	996.535	1.40768	6.12417e-21	4.32266e-20	TRUE	other	TRUE
FBgn0024944	3012.68	2.00744	3.62353e-57	6.12502e-56	TRUE	neuronal circRNA host gene	TRUE
FBgn0024963	17273.4	3.16088	5.2007e-84	1.61829e-82	TRUE	neuronal circRNA host gene	TRUE
FBgn0024985	2307.24	1.98794	9.23131e-47	1.22226e-45	TRUE	other	TRUE
FBgn0024989	568.036	3.27157	1.26645e-46	1.67306e-45	TRUE	other	TRUE
FBgn0024993	57.5627	1.30565	0.00346919	0.00789774	TRUE	other	TRUE
FBgn0025390	1810.92	1.18062	1.47977e-14	8.34173e-14	TRUE	other	TRUE
FBgn0025456	215.391	2.18784	8.70875e-16	5.16232e-15	TRUE	other	FALSE
FBgn0025525	2076.66	2.23142	9.32252e-50	1.31603e-48	TRUE	other	TRUE
FBgn0025574	3487.85	2.37903	8.55056e-50	1.2129e-48	TRUE	other	TRUE
FBgn0025633	2577.67	2.22292	1.62164e-56	2.67558e-55	TRUE	other	TRUE
FBgn0025635	230.568	1.28098	2.38996e-05	7.3557e-05	TRUE	other	TRUE
FBgn0025637	579.963	1.18351	2.80122e-08	1.11734e-07	TRUE	other	TRUE
FBgn0025702	1807.22	1.35349	2.02304e-25	1.60897e-24	TRUE	other	TRUE
FBgn0025726	82124.1	2.84967	7.57967e-67	1.55178e-65	TRUE	neuronal circRNA host gene	TRUE
FBgn0025740	2038.75	2.89249	4.48639e-79	1.23255e-77	TRUE	other	TRUE
FBgn0025741	11029.2	3.48479	5.4826e-148	1.14851e-145	TRUE	neuronal circRNA host gene	TRUE
FBgn0025800	1461.24	1.72279	4.05166e-37	4.40093e-36	TRUE	other	TRUE
FBgn0025833	3077.78	3.06131	1.82176e-97	7.9525e-96	TRUE	other	TRUE
FBgn0025836	4729.06	1.45071	1.07304e-42	1.29505e-41	TRUE	other	FALSE
FBgn0025864	2183.93	1.03925	1.92965e-14	1.07948e-13	TRUE	other	FALSE
FBgn0025936	5651.47	2.57054	2.83981e-36	2.99585e-35	TRUE	other	TRUE
FBgn0026060	111.248	1.04952	0.000429932	0.00112932	TRUE	other	TRUE
FBgn0026083	3157.63	1.10937	1.05376e-25	8.51354e-25	TRUE	other	TRUE
FBgn0026084	560.167	1.36871	7.13294e-18	4.56251e-17	TRUE	other	TRUE
FBgn0026088	120.235	1.30305	0.000164303	0.000459133	TRUE	other	TRUE
FBgn0026147	3886.9	2.17807	1.56985e-76	3.97751e-75	TRUE	other	TRUE
FBgn0026149	275.957	2.30363	3.00274e-22	2.19745e-21	TRUE	other	TRUE
FBgn0026160	4378.35	2.06003	1.32833e-52	1.98758e-51	TRUE	other	TRUE
FBgn0026179	5226.95	2.70699	6.95194e-101	3.39805e-99	TRUE	other	TRUE
FBgn0026181	1430.45	1.48165	1.81468e-23	1.36989e-22	TRUE	other	TRUE
FBgn0026189	3782.32	1.59135	8.63507e-50	1.22341e-48	TRUE	other	TRUE
FBgn0026192	741.209	2.27729	2.1874e-42	2.62914e-41	TRUE	other	TRUE
FBgn0026199	694.119	1.73549	5.75482e-11	2.72987e-10	TRUE	other	FALSE
FBgn0026206	13734.9	3.52843	9.4313e-159	3.25408e-156	TRUE	other	TRUE
FBgn0026238	3343.52	3.09163	4.84223e-95	1.99313e-93	TRUE	other	TRUE
FBgn0026239	985.368	1.05497	2.30032e-13	1.2266e-12	TRUE	other	FALSE
FBgn0026250	1540.82	2.10389	2.05768e-64	4.05691e-63	TRUE	other	TRUE
FBgn0026259	2178.43	1.2726	6.59465e-21	4.64357e-20	TRUE	other	FALSE
FBgn0026262	4064.13	2.32481	5.61921e-52	8.34417e-51	TRUE	other	TRUE
FBgn0026263	219.059	1.5431	8.61333e-10	3.80004e-09	TRUE	other	FALSE
FBgn0026371	71.6363	1.85768	0.000139488	0.000393256	TRUE	other	TRUE
FBgn0026374	459.561	1.63142	2.76243e-11	1.33799e-10	TRUE	other	TRUE
FBgn0026376	2123.9	1.5519	8.84486e-36	9.20666e-35	TRUE	other	TRUE
FBgn0026401	5944.34	2.52819	3.24393e-35	3.31197e-34	TRUE	other	TRUE
FBgn0026411	2325.5	3.64458	7.99257e-79	2.17039e-77	TRUE	neuronal circRNA host gene	TRUE
FBgn0026418	1531.38	1.21607	1.72234e-33	1.68654e-32	TRUE	other	FALSE
FBgn0026430	544.67	1.16617	8.18446e-11	3.84355e-10	TRUE	other	FALSE
FBgn0026441	898.479	1.48267	1.30395e-24	1.01034e-23	TRUE	other	TRUE
FBgn0026616	3351.76	2.2148	2.41672e-80	6.86454e-79	TRUE	other	TRUE
FBgn0026713	1551.95	2.515	1.21433e-60	2.22582e-59	TRUE	other	TRUE
FBgn0026718	137.559	1.16701	7.76985e-06	2.5082e-05	TRUE	other	FALSE
FBgn0026777	1003.87	1.33377	1.0652e-18	6.97314e-18	TRUE	other	FALSE
FBgn0026787	303.951	1.53139	6.60384e-11	3.12126e-10	TRUE	other	TRUE
FBgn0026869	10997.2	3.26255	4.99928e-132	5.80659e-130	TRUE	other	TRUE
FBgn0027066	1394.24	1.3819	5.72106e-24	4.36654e-23	TRUE	other	TRUE
FBgn0027083	309.19	2.33447	1.08908e-21	7.84285e-21	TRUE	other	TRUE
FBgn0027095	246.448	1.26928	2.91226e-10	1.32008e-09	TRUE	other	FALSE
FBgn0027101	3907.16	2.27047	9.16886e-35	9.25644e-34	TRUE	other	TRUE
FBgn0027106	26.127	2.02116	0.000648297	0.0016533	TRUE	other	FALSE
FBgn0027111	3775.74	1.81275	2.38737e-42	2.85778e-41	TRUE	other	TRUE
FBgn0027279	17658.2	2.60302	2.43e-130	2.68927e-128	TRUE	other	TRUE
FBgn0027287	1689	1.73434	2.21467e-45	2.84871e-44	TRUE	other	TRUE
FBgn0027339	9723.46	3.00622	6.85759e-121	5.51003e-119	TRUE	other	TRUE
FBgn0027356	4506.74	2.09514	5.63087e-54	8.77789e-53	TRUE	other	TRUE
FBgn0027359	110.85	1.21561	0.000376232	0.000994946	TRUE	other	FALSE
FBgn0027453	319.027	1.04855	2.35656e-06	8.04095e-06	TRUE	other	TRUE
FBgn0027492	5388.11	2.37881	1.66147e-101	8.29391e-100	TRUE	other	TRUE
FBgn0027497	723.486	1.08246	1.18678e-10	5.50717e-10	TRUE	other	TRUE
FBgn0027499	1368.61	1.00064	4.14e-17	2.59852e-16	TRUE	other	TRUE
FBgn0027506	1646.49	1.68013	1.21596e-27	1.03516e-26	TRUE	other	TRUE
FBgn0027538	218.539	1.50897	3.10759e-07	1.14351e-06	TRUE	other	TRUE
FBgn0027583	93.0358	1.41501	0.000464228	0.00121289	TRUE	other	FALSE
FBgn0027589	4252.27	2.79536	7.03799e-131	7.93872e-129	TRUE	other	TRUE
FBgn0027598	6248.83	2.81841	8.35598e-91	3.09224e-89	TRUE	other	TRUE
FBgn0027602	298.336	1.21127	1.01942e-07	3.88398e-07	TRUE	other	FALSE
FBgn0027603	1301.83	1.22037	2.12718e-30	1.93592e-29	TRUE	other	TRUE
FBgn0027620	1912.84	2.3974	4.22241e-81	1.21405e-79	TRUE	other	TRUE
FBgn0027654	1997.45	1.70315	5.64859e-42	6.70007e-41	TRUE	other	TRUE
FBgn0027779	1918.11	1.55625	1.34845e-32	1.29662e-31	TRUE	other	TRUE
FBgn0027835	2779.2	1.24628	2.75661e-27	2.32479e-26	TRUE	other	FALSE
FBgn0027865	1010.8	2.40714	5.28771e-30	4.7789e-29	TRUE	other	TRUE
FBgn0027951	1851.73	1.13581	1.92003e-14	1.07513e-13	TRUE	other	TRUE
FBgn0028331	3782.78	1.92651	5.5935e-57	9.42779e-56	TRUE	other	TRUE
FBgn0028341	3691.01	2.17465	3.35774e-77	8.75327e-76	TRUE	other	TRUE
FBgn0028342	744.319	1.2076	1.081e-18	7.0726e-18	TRUE	other	FALSE
FBgn0028343	1083.28	1.23762	3.18743e-19	2.12092e-18	TRUE	other	FALSE
FBgn0028369	3294.75	2.74225	2.89046e-54	4.53316e-53	TRUE	other	TRUE
FBgn0028370	5090.51	3.66243	6.91904e-161	2.6183e-158	TRUE	other	TRUE
FBgn0028380	279.627	2.14001	3.18786e-16	1.92866e-15	TRUE	other	TRUE
FBgn0028397	4487.88	2.70479	7.24935e-54	1.12341e-52	TRUE	other	TRUE
FBgn0028400	4047.85	1.77252	1.15687e-34	1.16592e-33	TRUE	other	TRUE
FBgn0028406	647.325	1.3089	2.42079e-21	1.72844e-20	TRUE	other	TRUE
FBgn0028407	213.462	1.19502	1.15399e-08	4.72018e-08	TRUE	other	TRUE
FBgn0028408	1097.62	1.75157	1.26205e-18	8.24797e-18	TRUE	other	TRUE
FBgn0028421	1665.69	2.09832	1.23207e-53	1.89927e-52	TRUE	other	TRUE
FBgn0028425	139.588	1.14363	2.31834e-06	7.91514e-06	TRUE	other	TRUE
FBgn0028481	7927.55	2.50855	1.87745e-104	1.01029e-102	TRUE	neuronal circRNA host gene	TRUE
FBgn0028496	6955.06	1.21692	7.74752e-37	8.30769e-36	TRUE	other	TRUE
FBgn0028499	1270.01	1.96366	1.4563e-33	1.42961e-32	TRUE	other	FALSE
FBgn0028507	320.566	1.32322	8.57071e-13	4.46858e-12	TRUE	other	TRUE
FBgn0028509	5780.05	2.71033	7.64473e-75	1.82648e-73	TRUE	other	TRUE
FBgn0028550	1191.15	1.8107	3.51508e-23	2.62479e-22	TRUE	other	FALSE
FBgn0028572	2816.62	1.55593	7.16882e-45	9.13109e-44	TRUE	other	TRUE
FBgn0028577	6033.5	1.16383	1.21307e-20	8.48573e-20	TRUE	other	TRUE
FBgn0028582	8001.42	1.14451	8.77145e-24	6.66006e-23	TRUE	other	FALSE
FBgn0028644	3700.06	3.75174	9.54182e-103	4.90943e-101	TRUE	other	TRUE
FBgn0028645	6281.76	3.65955	4.89677e-97	2.0965e-95	TRUE	other	TRUE
FBgn0028662	922.36	1.7095	1.39122e-26	1.1509e-25	TRUE	other	TRUE
FBgn0028663	250.522	2.30756	3.02996e-29	2.68057e-28	TRUE	other	TRUE
FBgn0028703	3342.37	2.26421	1.3394e-86	4.43855e-85	TRUE	other	TRUE
FBgn0028704	33597.8	3.00797	3.17255e-127	3.10143e-125	TRUE	neuronal circRNA host gene	TRUE
FBgn0028743	1292.67	2.07474	3.2702e-32	3.11639e-31	TRUE	other	TRUE
FBgn0028863	8054.61	2.90692	6.61992e-141	1.14203e-138	TRUE	other	TRUE
FBgn0028875	15847.9	3.09513	3.27414e-79	9.01618e-78	TRUE	other	TRUE
FBgn0028879	3791.47	1.75751	3.35663e-44	4.189e-43	TRUE	other	TRUE
FBgn0028888	4578.44	2.7159	7.74117e-124	7.03966e-122	TRUE	other	TRUE
FBgn0028894	48.0235	1.77577	0.00122375	0.00300018	TRUE	other	FALSE
FBgn0028916	1073.27	1.348	2.22209e-25	1.76131e-24	TRUE	other	FALSE
FBgn0028953	1258.89	1.75977	1.48195e-38	1.64785e-37	TRUE	other	TRUE
FBgn0028993	5606.17	3.55316	4.89658e-66	9.95524e-65	TRUE	other	TRUE
FBgn0028996	14285.9	2.52214	2.99374e-127	2.95122e-125	TRUE	other	TRUE
FBgn0029002	383.244	2.10801	6.2151e-23	4.61744e-22	TRUE	other	TRUE
FBgn0029003	261.824	1.29213	2.23522e-09	9.61195e-09	TRUE	other	TRUE
FBgn0029006	1866.23	1.90292	7.24326e-77	1.86749e-75	TRUE	other	TRUE
FBgn0029067	405.229	1.04501	1.93398e-05	6.00517e-05	TRUE	other	TRUE
FBgn0029082	1268.3	2.31261	6.49681e-37	6.98571e-36	TRUE	other	TRUE
FBgn0029088	1286.24	1.75008	4.82846e-29	4.24926e-28	TRUE	other	TRUE
FBgn0029105	1581.64	1.25278	7.192e-16	4.27836e-15	TRUE	other	FALSE
FBgn0029155	2345.05	1.26437	2.14661e-31	2.00174e-30	TRUE	other	TRUE
FBgn0029504	4523.06	3.36246	1.91727e-148	4.08937e-146	TRUE	other	TRUE
FBgn0029663	1523.66	1.94606	6.03675e-76	1.51319e-74	TRUE	other	TRUE
FBgn0029665	66.6239	1.31466	0.00233771	0.00547161	TRUE	other	FALSE
FBgn0029672	225.35	1.92975	2.33282e-14	1.30192e-13	TRUE	other	FALSE
FBgn0029687	1336.41	2.24586	1.06914e-70	2.35753e-69	TRUE	other	TRUE
FBgn0029688	4637.96	1.86942	2.77313e-102	1.4083e-100	TRUE	other	FALSE
FBgn0029720	1548.63	2.28057	2.95989e-58	5.11377e-57	TRUE	other	TRUE
FBgn0029761	10987.5	3.24387	6.73817e-91	2.50144e-89	TRUE	neuronal circRNA host gene	TRUE
FBgn0029768	2388.48	2.08223	1.75804e-41	2.06856e-40	TRUE	other	TRUE
FBgn0029789	452.155	1.16787	6.69399e-11	3.16005e-10	TRUE	other	TRUE
FBgn0029814	6304.27	2.20891	1.28995e-52	1.93262e-51	TRUE	other	TRUE
FBgn0029821	60.207	2.72176	1.23002e-09	5.37807e-09	TRUE	other	TRUE
FBgn0029824	1277.62	1.85414	3.52614e-26	2.88863e-25	TRUE	other	TRUE
FBgn0029825	174.1	1.17359	2.286e-06	7.81385e-06	TRUE	other	TRUE
FBgn0029830	183.145	1.43122	3.4488e-10	1.55607e-09	TRUE	other	TRUE
FBgn0029849	301.439	1.08385	1.17538e-07	4.46038e-07	TRUE	other	TRUE
FBgn0029864	2317.55	1.33138	3.82353e-22	2.78769e-21	TRUE	neuronal circRNA host gene	TRUE
FBgn0029870	3879.52	1.55566	2.34179e-45	3.00893e-44	TRUE	other	TRUE
FBgn0029881	7986.22	3.13984	2.46307e-169	1.20393e-166	TRUE	other	TRUE
FBgn0029893	1466.41	1.25873	6.85997e-18	4.39031e-17	TRUE	other	TRUE
FBgn0029895	2170.38	1.98864	3.45096e-48	4.71283e-47	TRUE	other	TRUE
FBgn0029899	4269.84	1.27791	1.36823e-34	1.37538e-33	TRUE	other	FALSE
FBgn0029903	3159.07	1.86055	1.07907e-48	1.48925e-47	TRUE	other	TRUE
FBgn0029914	369.086	1.29677	2.54774e-13	1.35668e-12	TRUE	other	TRUE
FBgn0029915	367.245	3.63904	3.27275e-29	2.89319e-28	TRUE	other	TRUE
FBgn0029922	4399.15	3.64553	1.00598e-108	5.81339e-107	TRUE	other	TRUE
FBgn0029930	1895.36	3.84052	3.71231e-91	1.38251e-89	TRUE	other	TRUE
FBgn0029936	257.888	1.51641	1.04155e-10	4.85434e-10	TRUE	other	TRUE
FBgn0029939	2846.67	3.47209	2.32458e-70	5.08763e-69	TRUE	neuronal circRNA host gene	TRUE
FBgn0029955	184.831	1.09904	0.00012511	0.000355452	TRUE	other	TRUE
FBgn0029959	280.378	1.03321	0.000473363	0.00123448	TRUE	other	TRUE
FBgn0029962	510.566	2.30913	5.57007e-31	5.14103e-30	TRUE	other	TRUE
FBgn0029974	548.185	1.71708	5.08406e-24	3.88542e-23	TRUE	other	TRUE
FBgn0029975	695.541	1.10891	3.75454e-12	1.89439e-11	TRUE	other	TRUE
FBgn0029976	1046.38	1.34256	3.10405e-16	1.88184e-15	TRUE	other	TRUE
FBgn0029979	2426.96	2.47146	3.40255e-110	2.02616e-108	TRUE	other	TRUE
FBgn0029986	175.042	1.8315	2.14695e-11	1.04679e-10	TRUE	other	TRUE
FBgn0029987	2.62982	8.25452	0.000369737	0.000978874	TRUE	other	FALSE
FBgn0029996	1089.1	1.4919	2.20598e-19	1.47876e-18	TRUE	other	TRUE
FBgn0029997	1614.58	1.50986	1.66358e-38	1.84631e-37	TRUE	other	TRUE
FBgn0030011	768.277	1.50838	2.85859e-14	1.59005e-13	TRUE	other	TRUE
FBgn0030017	860.009	2.01394	3.90533e-33	3.79879e-32	TRUE	other	TRUE
FBgn0030018	1948.39	1.54803	3.94858e-27	3.30627e-26	TRUE	other	TRUE
FBgn0030030	263.266	1.25414	4.64911e-07	1.68537e-06	TRUE	other	TRUE
FBgn0030038	703.145	1.24919	1.1953e-17	7.60417e-17	TRUE	other	TRUE
FBgn0030049	1584.03	1.38045	1.32335e-21	9.50657e-21	TRUE	other	TRUE
FBgn0030055	457.993	1.79013	8.35131e-20	5.70584e-19	TRUE	other	TRUE
FBgn0030089	2347.11	1.39931	2.29156e-41	2.68554e-40	TRUE	other	TRUE
FBgn0030090	1156.96	2.49606	1.38477e-67	2.86503e-66	TRUE	other	TRUE
FBgn0030092	92.279	1.74958	3.52329e-05	0.00010669	TRUE	other	TRUE
FBgn0030141	440.581	1.09044	1.70285e-07	6.40466e-07	TRUE	other	FALSE
FBgn0030158	1009.76	1.07044	3.3782e-09	1.43222e-08	TRUE	other	FALSE
FBgn0030160	814.62	1.89935	2.14702e-36	2.26703e-35	TRUE	other	FALSE
FBgn0030174	3066.22	3.06485	3.60441e-75	8.68241e-74	TRUE	other	TRUE
FBgn0030183	193.886	3.15245	2.60858e-13	1.38781e-12	TRUE	other	TRUE
FBgn0030230	755.13	1.2206	4.95632e-16	2.96797e-15	TRUE	other	TRUE
FBgn0030234	202.922	1.24075	0.000116274	0.000332362	TRUE	other	FALSE
FBgn0030243	2188.03	1.52799	5.84435e-25	4.5829e-24	TRUE	other	TRUE
FBgn0030268	1409.51	1.58589	8.26278e-36	8.60841e-35	TRUE	other	TRUE
FBgn0030276	2104.62	1.79268	6.39346e-80	1.7943e-78	TRUE	other	TRUE
FBgn0030286	2559.74	1.13537	1.10658e-16	6.81074e-16	TRUE	other	TRUE
FBgn0030323	131.34	1.11276	0.000401353	0.00105732	TRUE	other	TRUE
FBgn0030326	3.30003	7.86465	0.000361965	0.000960463	TRUE	other	FALSE
FBgn0030329	445.662	1.77152	3.01417e-15	1.75306e-14	TRUE	other	TRUE
FBgn0030343	827.742	1.44594	1.06842e-32	1.02988e-31	TRUE	other	TRUE
FBgn0030360	180.174	2.0271	3.93393e-08	1.55488e-07	TRUE	other	TRUE
FBgn0030361	302.857	2.30157	7.47587e-15	4.28848e-14	TRUE	other	TRUE
FBgn0030366	2611.67	1.90418	1.35002e-40	1.55877e-39	TRUE	other	TRUE
FBgn0030391	183.666	2.26713	3.71481e-17	2.33414e-16	TRUE	other	TRUE
FBgn0030400	2310.04	1.74928	9.87733e-49	1.3664e-47	TRUE	other	TRUE
FBgn0030406	286.254	1.58792	3.05593e-12	1.5499e-11	TRUE	other	TRUE
FBgn0030407	71.6358	1.32987	0.00167637	0.00401254	TRUE	other	FALSE
FBgn0030412	11361.6	1.56754	3.0683e-44	3.83325e-43	TRUE	neuronal circRNA host gene	TRUE
FBgn0030417	65.0173	1.24241	0.000863427	0.00216475	TRUE	other	TRUE
FBgn0030418	239.172	2.3158	2.14371e-19	1.43784e-18	TRUE	other	TRUE
FBgn0030420	332.782	1.19131	3.96462e-09	1.67058e-08	TRUE	other	TRUE
FBgn0030421	733.394	2.52486	5.09588e-55	8.14438e-54	TRUE	other	TRUE
FBgn0030437	163.124	1.4439	6.78754e-06	2.2075e-05	TRUE	other	TRUE
FBgn0030478	2533.36	1.23228	2.58571e-33	2.52354e-32	TRUE	other	FALSE
FBgn0030485	745.835	1.61655	4.4945e-26	3.6691e-25	TRUE	other	TRUE
FBgn0030505	6658.01	2.3694	2.42762e-58	4.21902e-57	TRUE	other	TRUE
FBgn0030508	3581.92	2.28806	1.45767e-63	2.80787e-62	TRUE	other	TRUE
FBgn0030512	1801.88	2.63637	1.66285e-136	2.29493e-134	TRUE	other	TRUE
FBgn0030520	1705.95	1.88296	3.37876e-37	3.68366e-36	TRUE	other	TRUE
FBgn0030528	130.033	2.04967	7.16651e-07	2.56312e-06	TRUE	other	TRUE
FBgn0030529	696.891	2.36761	1.7953e-40	2.06883e-39	TRUE	other	TRUE
FBgn0030530	442.541	1.10999	1.49893e-09	6.51984e-09	TRUE	other	TRUE
FBgn0030572	98.8983	1.19823	0.000965501	0.00240883	TRUE	other	FALSE
FBgn0030574	3224.84	2.47296	1.49883e-76	3.8058e-75	TRUE	other	TRUE
FBgn0030581	3295.98	1.6214	8.37735e-43	1.0121e-41	TRUE	other	TRUE
FBgn0030600	14908.3	2.16274	2.646e-49	3.69527e-48	TRUE	other	TRUE
FBgn0030613	15165.3	2.10101	1.55728e-86	5.14605e-85	TRUE	neuronal circRNA host gene	TRUE
FBgn0030625	350.429	1.5188	1.61358e-12	8.28761e-12	TRUE	other	TRUE
FBgn0030634	652.168	2.11777	1.76066e-34	1.76532e-33	TRUE	other	TRUE
FBgn0030669	141.178	1.13897	5.96913e-05	0.000175895	TRUE	other	TRUE
FBgn0030670	1305.26	1.44069	2.54765e-28	2.21381e-27	TRUE	other	TRUE
FBgn0030683	80.0849	1.74781	0.000531933	0.0013772	TRUE	other	TRUE
FBgn0030692	541.601	1.13078	1.49728e-11	7.33387e-11	TRUE	other	FALSE
FBgn0030695	231.845	1.14327	2.00862e-05	6.2254e-05	TRUE	other	TRUE
FBgn0030706	8736.35	1.67511	6.88091e-87	2.31954e-85	TRUE	other	TRUE
FBgn0030710	253.491	1.4542	1.85349e-10	8.52008e-10	TRUE	other	TRUE
FBgn0030723	866.509	2.21259	8.43196e-44	1.04341e-42	TRUE	other	TRUE
FBgn0030724	583.92	2.12385	7.64538e-25	5.9792e-24	TRUE	other	TRUE
FBgn0030743	165.261	1.45643	8.11518e-09	3.34972e-08	TRUE	other	FALSE
FBgn0030745	228.543	2.99788	4.56008e-22	3.31645e-21	TRUE	other	TRUE
FBgn0030766	729.196	2.31953	6.39065e-49	8.86156e-48	TRUE	other	TRUE
FBgn0030778	3705.37	2.17418	2.66294e-73	6.1982e-72	TRUE	other	TRUE
FBgn0030780	385.846	1.58694	5.56086e-11	2.64107e-10	TRUE	other	TRUE
FBgn0030790	480.736	1.04226	1.12346e-11	5.54684e-11	TRUE	other	TRUE
FBgn0030791	391.591	1.47213	5.64297e-15	3.24976e-14	TRUE	other	TRUE
FBgn0030812	1489.55	1.72201	8.48143e-32	7.99804e-31	TRUE	other	TRUE
FBgn0030847	1976.79	2.24239	1.46124e-44	1.84123e-43	TRUE	other	TRUE
FBgn0030850	965.662	1.3503	4.55367e-18	2.9335e-17	TRUE	other	TRUE
FBgn0030876	131.136	1.56116	3.65464e-06	1.22353e-05	TRUE	other	TRUE
FBgn0030897	2963.13	3.13418	6.19955e-49	8.61694e-48	TRUE	other	TRUE
FBgn0030913	2539.79	2.43161	4.31606e-45	5.52747e-44	TRUE	other	TRUE
FBgn0030954	341.048	1.62433	8.80681e-13	4.58964e-12	TRUE	other	TRUE
FBgn0030970	213.334	1.04709	6.16486e-05	0.000181435	TRUE	other	TRUE
FBgn0030976	1769.26	2.18836	3.10571e-48	4.24628e-47	TRUE	other	TRUE
FBgn0030997	1209.29	1.7486	1.26068e-35	1.303e-34	TRUE	other	TRUE
FBgn0031005	240.624	1.43149	6.58364e-11	3.11297e-10	TRUE	other	FALSE
FBgn0031016	5353.5	3.00268	1.56586e-69	3.38914e-68	TRUE	neuronal circRNA host gene	TRUE
FBgn0031021	307.258	1.10763	1.60089e-06	5.53493e-06	TRUE	other	FALSE
FBgn0031037	952.717	1.90404	1.36936e-39	1.54313e-38	TRUE	other	TRUE
FBgn0031051	570.16	1.10088	2.55004e-11	1.2387e-10	TRUE	other	TRUE
FBgn0031052	1113.55	2.1208	1.40782e-58	2.47604e-57	TRUE	other	TRUE
FBgn0031064	3793.35	1.74459	1.02206e-57	1.7529e-56	TRUE	other	TRUE
FBgn0031066	1106.8	1.09046	1.65917e-10	7.64781e-10	TRUE	other	FALSE
FBgn0031080	13.6478	3.25832	0.00159336	0.00382964	TRUE	other	FALSE
FBgn0031081	1705.96	1.78483	2.4095e-46	3.1582e-45	TRUE	other	TRUE
FBgn0031090	486.942	1.55024	2.12462e-17	1.34361e-16	TRUE	other	TRUE
FBgn0031100	412.145	1.83152	6.13027e-14	3.35734e-13	TRUE	other	TRUE
FBgn0031118	5515.3	2.40622	1.94548e-101	9.62971e-100	TRUE	other	TRUE
FBgn0031119	1697.6	1.05027	6.77075e-16	4.03596e-15	TRUE	other	TRUE
FBgn0031142	64.321	1.99332	2.89393e-05	8.84312e-05	TRUE	other	TRUE
FBgn0031145	565.034	1.82477	1.69455e-27	1.43322e-26	TRUE	other	TRUE
FBgn0031148	679.758	1.33286	8.38114e-19	5.50191e-18	TRUE	other	FALSE
FBgn0031150	3334.59	2.86992	2.14014e-90	7.87021e-89	TRUE	other	TRUE
FBgn0031170	3511.35	1.59106	1.94651e-39	2.18512e-38	TRUE	other	TRUE
FBgn0031187	4353.66	2.02729	9.2311e-77	2.36958e-75	TRUE	neuronal circRNA host gene	TRUE
FBgn0031188	153.069	1.31431	4.37947e-06	1.45252e-05	TRUE	other	TRUE
FBgn0031189	143.96	1.14549	1.87062e-05	5.82385e-05	TRUE	other	TRUE
FBgn0031190	1397.52	2.30276	8.58837e-63	1.6329e-61	TRUE	other	TRUE
FBgn0031194	1305.12	1.53202	5.65967e-34	5.62181e-33	TRUE	other	TRUE
FBgn0031213	2287.78	1.16884	2.90756e-13	1.54338e-12	TRUE	other	FALSE
FBgn0031214	702.78	2.30743	1.93283e-29	1.72426e-28	TRUE	other	TRUE
FBgn0031216	2495.61	1.10953	1.59188e-15	9.3325e-15	TRUE	other	FALSE
FBgn0031250	584.286	1.27901	4.68089e-12	2.34865e-11	TRUE	other	TRUE
FBgn0031258	1092.01	1.42887	3.07209e-26	2.52195e-25	TRUE	other	FALSE
FBgn0031268	148.958	1.89019	0.000116661	0.000333243	TRUE	other	TRUE
FBgn0031275	1722.87	1.42807	5.63041e-28	4.83886e-27	TRUE	other	TRUE
FBgn0031294	38555.3	1.20302	5.3605e-14	2.94263e-13	TRUE	neuronal circRNA host gene	TRUE
FBgn0031347	31.0875	2.46817	5.13056e-05	0.00015268	TRUE	other	FALSE
FBgn0031375	906.518	2.40011	5.88641e-40	6.69772e-39	TRUE	other	TRUE
FBgn0031384	2887.81	2.19464	1.1871e-86	3.94502e-85	TRUE	other	TRUE
FBgn0031393	37.0112	3.42331	2.9791e-08	1.18588e-07	TRUE	other	TRUE
FBgn0031395	456.768	1.65589	8.71321e-17	5.38539e-16	TRUE	other	TRUE
FBgn0031403	56.729	1.67622	0.00104965	0.00260215	TRUE	other	TRUE
FBgn0031413	237.203	1.42235	2.80775e-08	1.11957e-07	TRUE	other	FALSE
FBgn0031420	603.052	1.73235	3.06608e-22	2.2424e-21	TRUE	other	TRUE
FBgn0031424	10112.5	2.94094	6.88873e-280	4.04059e-276	TRUE	neuronal circRNA host gene	TRUE
FBgn0031460	65.0589	2.4511	1.10209e-06	3.87549e-06	TRUE	other	TRUE
FBgn0031473	909.345	1.74442	1.02958e-28	9.03368e-28	TRUE	other	TRUE
FBgn0031474	1582.91	1.56942	1.1767e-39	1.3273e-38	TRUE	other	TRUE
FBgn0031530	2328.21	2.07435	2.70466e-53	4.09927e-52	TRUE	other	TRUE
FBgn0031568	733.214	2.20047	2.91349e-28	2.52797e-27	TRUE	other	TRUE
FBgn0031589	1486.04	1.71688	2.43164e-24	1.86808e-23	TRUE	other	FALSE
FBgn0031601	76.009	1.92837	0.000105646	0.000303461	TRUE	other	FALSE
FBgn0031602	6308.82	2.73607	1.01936e-67	2.12024e-66	TRUE	other	TRUE
FBgn0031606	334.55	1.19753	7.66718e-08	2.95965e-07	TRUE	other	FALSE
FBgn0031608	118.571	1.0207	0.000728856	0.0018467	TRUE	other	TRUE
FBgn0031627	7974.34	2.62647	4.43019e-118	3.18838e-116	TRUE	other	FALSE
FBgn0031633	270.337	1.53048	1.24057e-14	7.02711e-14	TRUE	other	TRUE
FBgn0031637	2029.76	1.29494	1.40162e-32	1.34664e-31	TRUE	other	TRUE
FBgn0031673	518.317	1.11593	1.92908e-05	5.99312e-05	TRUE	other	TRUE
FBgn0031675	801.857	1.29262	1.75751e-19	1.18355e-18	TRUE	other	TRUE
FBgn0031681	3107.85	2.2242	1.97682e-72	4.52932e-71	TRUE	other	TRUE
FBgn0031683	1307.86	1.91511	6.52356e-40	7.40114e-39	TRUE	other	TRUE
FBgn0031692	179.262	1.64064	5.1225e-07	1.85069e-06	TRUE	other	FALSE
FBgn0031698	2088.25	1.19455	1.50034e-16	9.19565e-16	TRUE	other	FALSE
FBgn0031708	245.604	1.20768	1.51695e-05	4.77855e-05	TRUE	other	TRUE
FBgn0031725	867.802	1.96273	4.3716e-43	5.29785e-42	TRUE	other	TRUE
FBgn0031730	56.2724	2.7479	5.26536e-09	2.19893e-08	TRUE	other	TRUE
FBgn0031736	2727.83	2.85015	2.16744e-76	5.45628e-75	TRUE	other	TRUE
FBgn0031738	3777.1	3.03901	1.39883e-120	1.10132e-118	TRUE	other	TRUE
FBgn0031751	11.433	6.61367	3.19967e-06	1.07736e-05	TRUE	other	TRUE
FBgn0031752	1649.11	1.45564	7.04603e-36	7.36693e-35	TRUE	other	FALSE
FBgn0031759	3121.22	1.25296	1.41334e-30	1.29126e-29	TRUE	other	TRUE
FBgn0031760	333.29	2.26775	1.89441e-28	1.65107e-27	TRUE	other	TRUE
FBgn0031769	188.558	1.1622	7.67744e-05	0.000223762	TRUE	other	TRUE
FBgn0031814	2181.35	1.29411	3.09278e-33	3.01591e-32	TRUE	other	TRUE
FBgn0031820	1543.72	1.07092	5.28417e-22	3.82646e-21	TRUE	other	TRUE
FBgn0031834	318.824	2.40821	2.49912e-29	2.22437e-28	TRUE	other	TRUE
FBgn0031835	9386.75	2.52717	1.47961e-107	8.34485e-106	TRUE	neuronal circRNA host gene	TRUE
FBgn0031855	1155.46	3.87294	8.96672e-172	5.00898e-169	TRUE	other	TRUE
FBgn0031866	4794.71	1.90262	5.73962e-77	1.48307e-75	TRUE	neuronal circRNA host gene	TRUE
FBgn0031882	273.626	1.78125	2.5064e-15	1.46427e-14	TRUE	other	TRUE
FBgn0031893	1295.59	1.63292	2.15954e-32	2.06467e-31	TRUE	other	TRUE
FBgn0031896	1312.66	2.73004	9.59214e-92	3.61818e-90	TRUE	other	TRUE
FBgn0031897	3010.12	1.75992	8.0637e-35	8.19007e-34	TRUE	other	FALSE
FBgn0031903	119.093	1.12012	0.000614635	0.00157571	TRUE	other	FALSE
FBgn0031904	520.948	1.29313	1.09587e-11	5.42205e-11	TRUE	other	TRUE
FBgn0031939	101.288	1.80139	2.57022e-07	9.52044e-07	TRUE	other	TRUE
FBgn0031942	381.29	1.98685	3.49422e-20	2.41121e-19	TRUE	other	FALSE
FBgn0031945	90.071	1.23051	0.000305833	0.000821367	TRUE	other	FALSE
FBgn0031952	2544.67	2.13394	1.28976e-78	3.46229e-77	TRUE	other	TRUE
FBgn0031955	1333.18	1.72449	7.36589e-30	6.6214e-29	TRUE	other	TRUE
FBgn0031972	366.149	2.10236	3.33579e-24	2.55432e-23	TRUE	other	TRUE
FBgn0031987	248.039	1.93973	1.20607e-11	5.94472e-11	TRUE	other	TRUE
FBgn0031988	603.722	1.18477	6.43484e-15	3.69673e-14	TRUE	other	FALSE
FBgn0031990	2642.48	2.05478	2.66021e-92	1.02318e-90	TRUE	other	FALSE
FBgn0031995	2168.8	1.50496	4.37878e-40	5.00658e-39	TRUE	other	FALSE
FBgn0031998	866.911	2.10979	1.25005e-21	8.99103e-21	TRUE	other	TRUE
FBgn0032013	747.468	1.20472	1.14763e-13	6.20695e-13	TRUE	other	FALSE
FBgn0032018	598.411	1.2281	9.59139e-11	4.48273e-10	TRUE	other	TRUE
FBgn0032020	169.122	2.09947	7.10567e-07	2.54291e-06	TRUE	other	TRUE
FBgn0032021	1195.81	1.46532	6.98166e-13	3.6596e-12	TRUE	other	TRUE
FBgn0032023	369.461	1.86607	3.0264e-16	1.83571e-15	TRUE	other	FALSE
FBgn0032026	846.192	1.05974	6.76018e-14	3.69714e-13	TRUE	other	TRUE
FBgn0032036	1793.29	1.91981	3.74679e-52	5.59205e-51	TRUE	other	TRUE
FBgn0032048	558.873	1.74237	5.75111e-17	3.58101e-16	TRUE	other	TRUE
FBgn0032078	1132.45	1.44192	2.21074e-16	1.34723e-15	TRUE	other	FALSE
FBgn0032079	317.942	1.60246	7.0823e-09	2.93577e-08	TRUE	other	FALSE
FBgn0032120	2036.4	1.5118	7.90513e-32	7.46059e-31	TRUE	neuronal circRNA host gene	TRUE
FBgn0032123	2400.89	1.55967	2.646e-32	2.5277e-31	TRUE	other	FALSE
FBgn0032129	3443.65	1.95464	1.29051e-65	2.59228e-64	TRUE	other	TRUE
FBgn0032135	1329.46	1.4475	4.09801e-34	4.0879e-33	TRUE	other	TRUE
FBgn0032151	21703	3.6897	2.06481e-98	9.21e-97	TRUE	other	TRUE
FBgn0032168	91.0828	1.1381	0.00190067	0.00451717	TRUE	other	TRUE
FBgn0032223	799.356	2.2846	8.58172e-32	8.08612e-31	TRUE	other	TRUE
FBgn0032249	1139.1	1.88015	2.85922e-28	2.48271e-27	TRUE	other	TRUE
FBgn0032252	150.526	1.84975	8.96475e-10	3.95062e-09	TRUE	other	TRUE
FBgn0032297	1812.76	1.03059	6.09737e-08	2.37084e-07	TRUE	other	FALSE
FBgn0032338	370.017	1.1988	2.18392e-10	9.98037e-10	TRUE	other	TRUE
FBgn0032339	754.599	2.71844	2.84821e-65	5.67273e-64	TRUE	other	TRUE
FBgn0032341	872.812	1.19825	1.41787e-16	8.69475e-16	TRUE	other	TRUE
FBgn0032346	42.5197	1.68432	0.002182	0.00513996	TRUE	other	TRUE
FBgn0032395	561.719	1.14095	4.72726e-11	2.26257e-10	TRUE	other	FALSE
FBgn0032420	147.073	2.27682	1.71385e-14	9.63355e-14	TRUE	other	TRUE
FBgn0032447	1610.86	2.82088	2.1363e-79	5.91061e-78	TRUE	other	TRUE
FBgn0032455	2153.22	1.26898	1.64936e-13	8.8674e-13	TRUE	other	FALSE
FBgn0032456	7567.85	1.46079	5.9797e-49	8.32122e-48	TRUE	other	FALSE
FBgn0032465	354.902	1.85242	3.97136e-23	2.96361e-22	TRUE	other	TRUE
FBgn0032475	1216.32	1.11123	2.38222e-19	1.59326e-18	TRUE	other	FALSE
FBgn0032479	4697.64	1.19154	4.52216e-28	3.90357e-27	TRUE	other	FALSE
FBgn0032482	2809.92	1.70251	1.21873e-42	1.46937e-41	TRUE	other	TRUE
FBgn0032515	1019.17	1.17149	2.41273e-12	1.22953e-11	TRUE	other	FALSE
FBgn0032517	322.334	1.07269	3.59114e-09	1.51874e-08	TRUE	other	TRUE
FBgn0032586	2386.84	2.19352	2.61563e-50	3.73739e-49	TRUE	other	TRUE
FBgn0032600	3195.49	2.51036	3.20297e-49	4.46247e-48	TRUE	other	TRUE
FBgn0032614	376.794	2.55252	7.51415e-07	2.6801e-06	TRUE	other	TRUE
FBgn0032629	4200.98	3.87103	7.55902e-118	5.37423e-116	TRUE	other	TRUE
FBgn0032633	2537.39	2.00305	1.02292e-62	1.94173e-61	TRUE	other	TRUE
FBgn0032637	90.8108	2.7691	6.8381e-11	3.22678e-10	TRUE	other	TRUE
FBgn0032639	40.1525	3.24231	4.94107e-08	1.93664e-07	TRUE	other	TRUE
FBgn0032647	14.7212	3.14708	0.000862938	0.00216399	TRUE	other	FALSE
FBgn0032650	10.0002	4.51048	0.000465739	0.00121656	TRUE	other	TRUE
FBgn0032660	7.55014	7.10133	0.000116668	0.000333243	TRUE	other	FALSE
FBgn0032694	2951.64	3.1008	6.47287e-79	1.76589e-77	TRUE	other	TRUE
FBgn0032719	847.447	1.19505	2.3501e-19	1.57268e-18	TRUE	other	FALSE
FBgn0032723	2571.39	2.75932	2.51081e-90	9.1758e-89	TRUE	other	TRUE
FBgn0032724	333.048	1.95699	1.66622e-08	6.74478e-08	TRUE	other	TRUE
FBgn0032731	1212.95	1.04078	5.4162e-14	2.97182e-13	TRUE	other	FALSE
FBgn0032732	63.7008	2.04421	0.000173244	0.000482622	TRUE	other	FALSE
FBgn0032800	1312.44	1.25977	8.96022e-13	4.66337e-12	TRUE	other	TRUE
FBgn0032814	216.469	1.19307	1.60617e-05	5.04605e-05	TRUE	other	TRUE
FBgn0032816	136.665	2.54311	2.68446e-12	1.36563e-11	TRUE	other	TRUE
FBgn0032821	2212.64	1.3925	6.62816e-47	8.82576e-46	TRUE	other	TRUE
FBgn0032822	71.6493	1.25576	0.00262182	0.00609042	TRUE	other	FALSE
FBgn0032840	2194.63	2.8181	3.50694e-50	5.00486e-49	TRUE	other	TRUE
FBgn0032850	86.1592	2.50917	6.19469e-13	3.25582e-12	TRUE	other	TRUE
FBgn0032857	1105.19	2.97699	1.41133e-76	3.59138e-75	TRUE	other	TRUE
FBgn0032867	139.297	1.23893	0.000636754	0.00162598	TRUE	other	TRUE
FBgn0032886	2246.42	2.38783	1.68754e-70	3.70028e-69	TRUE	other	TRUE
FBgn0032889	593.102	1.00681	1.21343e-09	5.30947e-09	TRUE	other	FALSE
FBgn0032895	75.2124	1.16212	0.00273271	0.00633421	TRUE	other	TRUE
FBgn0032910	1394.07	2.29581	6.07586e-26	4.93942e-25	TRUE	other	TRUE
FBgn0032911	1028.42	1.17533	1.65218e-15	9.67635e-15	TRUE	other	FALSE
FBgn0032938	5478.78	3.00247	1.82912e-86	6.01046e-85	TRUE	neuronal circRNA host gene	TRUE
FBgn0032940	3356.12	1.63689	1.25175e-28	1.09339e-27	TRUE	other	FALSE
FBgn0032943	1467.43	3.09367	8.9172e-77	2.29403e-75	TRUE	other	TRUE
FBgn0032946	21719.8	3.15978	1.91682e-81	5.53848e-80	TRUE	other	TRUE
FBgn0032949	1298.45	1.32284	5.8618e-14	3.21181e-13	TRUE	other	TRUE
FBgn0032956	1649.71	1.43907	5.08221e-37	5.49488e-36	TRUE	other	FALSE
FBgn0032957	4781.66	1.55982	1.17225e-34	1.1804e-33	TRUE	other	TRUE
FBgn0032961	490.982	1.03995	4.45395e-06	1.47597e-05	TRUE	other	FALSE
FBgn0032974	589.832	1.24584	9.03326e-11	4.23031e-10	TRUE	other	TRUE
FBgn0032986	2859.52	2.56002	4.10683e-87	1.39241e-85	TRUE	other	TRUE
FBgn0032988	814.072	2.15059	8.5295e-28	7.28236e-27	TRUE	other	TRUE
FBgn0032997	248.366	1.18438	8.10184e-06	2.6125e-05	TRUE	other	FALSE
FBgn0033000	240.726	2.07376	2.94978e-14	1.63767e-13	TRUE	other	FALSE
FBgn0033005	896.95	1.09146	1.11692e-07	4.24664e-07	TRUE	other	FALSE
FBgn0033010	2980.59	4.15993	6.13133e-75	1.47089e-73	TRUE	other	TRUE
FBgn0033015	740.878	1.97527	6.53913e-41	7.57261e-40	TRUE	other	TRUE
FBgn0033017	316.846	1.64213	2.51109e-12	1.27854e-11	TRUE	other	FALSE
FBgn0033019	155.995	1.12196	8.40602e-05	0.000244087	TRUE	other	TRUE
FBgn0033020	17.3457	4.54271	7.49746e-06	2.42455e-05	TRUE	other	TRUE
FBgn0033028	2107.18	2.68393	2.98901e-75	7.25965e-74	TRUE	other	TRUE
FBgn0033054	1789.63	2.21771	7.80048e-53	1.17317e-51	TRUE	other	TRUE
FBgn0033058	156.808	1.2185	0.00122685	0.00300652	TRUE	other	FALSE
FBgn0033092	790.948	2.45517	2.22368e-42	2.67001e-41	TRUE	other	TRUE
FBgn0033108	3104.82	1.74615	6.30754e-69	1.3429e-67	TRUE	other	TRUE
FBgn0033159	8991.82	1.89599	8.24964e-55	1.30603e-53	TRUE	other	TRUE
FBgn0033166	887.723	1.83072	6.90958e-24	5.25998e-23	TRUE	other	TRUE
FBgn0033185	435.725	1.29508	6.14616e-11	2.9108e-10	TRUE	other	TRUE
FBgn0033196	3531.07	1.33689	5.4347e-26	4.42125e-25	TRUE	other	TRUE
FBgn0033212	2831.62	1.16346	1.35948e-23	1.02824e-22	TRUE	other	TRUE
FBgn0033236	968.343	1.16916	1.7785e-17	1.12654e-16	TRUE	neuronal circRNA host gene	FALSE
FBgn0033252	1533.41	2.39398	2.01975e-33	1.97283e-32	TRUE	other	TRUE
FBgn0033358	704.084	1.40046	1.71951e-12	8.81241e-12	TRUE	other	TRUE
FBgn0033368	4487.57	2.48853	3.90385e-80	1.10087e-78	TRUE	neuronal circRNA host gene	TRUE
FBgn0033405	3871.24	2.74957	1.97115e-75	4.80739e-74	TRUE	other	TRUE
FBgn0033434	473.548	1.23555	8.8904e-12	4.41734e-11	TRUE	other	TRUE
FBgn0033438	11295.4	2.30736	4.55223e-72	1.02696e-70	TRUE	other	TRUE
FBgn0033473	258.778	1.36727	7.24305e-10	3.21119e-09	TRUE	other	TRUE
FBgn0033474	449.935	1.13034	2.27131e-13	1.21223e-12	TRUE	other	FALSE
FBgn0033476	1797.68	1.14783	9.86638e-20	6.7136e-19	TRUE	other	FALSE
FBgn0033494	3327.63	1.91226	5.11438e-51	7.43454e-50	TRUE	other	TRUE
FBgn0033500	817.784	2.78898	7.74205e-46	1.00245e-44	TRUE	other	TRUE
FBgn0033504	3223.55	1.05233	1.51366e-14	8.52458e-14	TRUE	other	FALSE
FBgn0033538	1622.56	1.50875	9.63083e-32	9.04558e-31	TRUE	other	TRUE
FBgn0033542	4.04589	6.6218	0.000666054	0.00169527	TRUE	other	FALSE
FBgn0033579	860.528	2.80669	2.884e-29	2.5553e-28	TRUE	other	TRUE
FBgn0033624	331.846	1.48323	2.75292e-12	1.39985e-11	TRUE	other	TRUE
FBgn0033636	6381.77	1.45014	4.09064e-33	3.97575e-32	TRUE	other	TRUE
FBgn0033638	3426.26	1.44331	5.32277e-31	4.92052e-30	TRUE	other	TRUE
FBgn0033639	1844.67	1.73331	3.66904e-25	2.88869e-24	TRUE	other	TRUE
FBgn0033652	6676.67	3.32131	4.83758e-125	4.46848e-123	TRUE	other	TRUE
FBgn0033669	416.562	1.07401	1.84794e-05	5.75781e-05	TRUE	other	TRUE
FBgn0033686	113.312	1.41176	3.01984e-06	1.01886e-05	TRUE	other	TRUE
FBgn0033769	321.999	1.80879	6.83661e-19	4.50563e-18	TRUE	other	TRUE
FBgn0033777	441.611	1.95241	1.31812e-16	8.09147e-16	TRUE	other	FALSE
FBgn0033791	1026.72	1.32141	3.54541e-16	2.13726e-15	TRUE	neuronal circRNA host gene	TRUE
FBgn0033792	323.616	1.363	8.55506e-13	4.4624e-12	TRUE	other	TRUE
FBgn0033793	282.376	1.18405	6.74843e-07	2.42171e-06	TRUE	other	TRUE
FBgn0033802	211.003	4.08607	1.27809e-19	8.65166e-19	TRUE	neuronal circRNA host gene	TRUE
FBgn0033828	305.193	5.12172	4.07126e-45	5.21966e-44	TRUE	other	TRUE
FBgn0033844	2210.07	1.80151	2.84129e-45	3.64674e-44	TRUE	other	TRUE
FBgn0033856	83.4545	2.34373	6.11659e-09	2.54717e-08	TRUE	other	TRUE
FBgn0033872	5622.31	3.06043	1.6336e-89	5.86047e-88	TRUE	other	TRUE
FBgn0033885	124.261	1.14823	0.000262832	0.000714054	TRUE	other	TRUE
FBgn0033936	1424.25	1.97756	6.17194e-48	8.37998e-47	TRUE	other	FALSE
FBgn0033954	3.36409	5.55203	0.00328833	0.00751811	TRUE	other	FALSE
FBgn0033958	3953.32	1.13608	1.76931e-25	1.41292e-24	TRUE	other	TRUE
FBgn0033983	600.202	1.12838	3.86657e-09	1.62985e-08	TRUE	other	TRUE
FBgn0033984	2374.46	2.52512	1.67347e-110	1.01193e-108	TRUE	other	TRUE
FBgn0033985	584.386	2.57529	1.13195e-34	1.14178e-33	TRUE	other	TRUE
FBgn0033987	2131.17	2.18454	8.27506e-57	1.39076e-55	TRUE	other	TRUE
FBgn0033988	1028.31	1.46226	1.55508e-16	9.52621e-16	TRUE	other	FALSE
FBgn0033989	408.242	2.37586	6.61137e-23	4.89634e-22	TRUE	other	TRUE
FBgn0033995	127.892	1.04291	0.000793712	0.00199894	TRUE	other	TRUE
FBgn0034009	734.63	1.42067	1.83074e-13	9.82453e-13	TRUE	other	TRUE
FBgn0034032	441.644	1.38768	8.44991e-15	4.83305e-14	TRUE	other	TRUE
FBgn0034046	765.093	1.17081	1.95758e-10	8.98448e-10	TRUE	other	TRUE
FBgn0034070	3768.75	1.64615	2.98713e-42	3.56481e-41	TRUE	other	TRUE
FBgn0034072	3175.43	1.09172	6.45579e-21	4.55125e-20	TRUE	other	TRUE
FBgn0034083	2220.02	2.4652	7.1189e-82	2.08259e-80	TRUE	other	TRUE
FBgn0034091	1829.61	2.23689	1.46301e-49	2.06034e-48	TRUE	other	TRUE
FBgn0034135	1058.51	2.09711	6.694e-37	7.19114e-36	TRUE	other	TRUE
FBgn0034145	2036.63	1.35839	3.61769e-27	3.03137e-26	TRUE	other	TRUE
FBgn0034153	20.5673	5.15454	6.24749e-05	0.000183728	TRUE	other	FALSE
FBgn0034158	1459.8	1.58933	5.40035e-33	5.22702e-32	TRUE	other	TRUE
FBgn0034180	3968.34	1.42142	4.07957e-28	3.52671e-27	TRUE	other	TRUE
FBgn0034218	308.402	1.2688	8.72765e-08	3.34698e-07	TRUE	other	TRUE
FBgn0034270	98.4642	1.29037	0.000729832	0.00184837	TRUE	other	TRUE
FBgn0034286	3675.74	3.3389	3.36703e-114	2.21903e-112	TRUE	other	TRUE
FBgn0034300	705.415	1.51829	2.12119e-11	1.03466e-10	TRUE	other	TRUE
FBgn0034308	1143.85	1.4864	9.99438e-20	6.79676e-19	TRUE	other	TRUE
FBgn0034313	1378.42	1.74577	5.6875e-30	5.13231e-29	TRUE	other	TRUE
FBgn0034408	5679.74	3.57367	1.44212e-139	2.28616e-137	TRUE	other	TRUE
FBgn0034420	2243.62	1.06994	1.64074e-21	1.17435e-20	TRUE	other	TRUE
FBgn0034455	141.571	1.26504	1.04362e-06	3.6754e-06	TRUE	other	TRUE
FBgn0034468	50.3986	3.32978	7.91347e-06	2.55386e-05	TRUE	other	FALSE
FBgn0034476	1188.64	1.1118	1.41865e-19	9.59207e-19	TRUE	other	FALSE
FBgn0034505	68.7327	1.8888	0.000169248	0.000472499	TRUE	other	TRUE
FBgn0034521	336.296	1.12318	3.53876e-08	1.40295e-07	TRUE	other	TRUE
FBgn0034523	10.7429	4.15623	0.00033131	0.000884122	TRUE	other	FALSE
FBgn0034567	507.487	1.5642	9.87243e-14	5.3543e-13	TRUE	other	TRUE
FBgn0034595	78.6429	3.64272	3.29169e-10	1.4869e-09	TRUE	other	TRUE
FBgn0034606	2660.69	2.05003	4.09083e-43	4.973e-42	TRUE	other	TRUE
FBgn0034634	156.936	1.09161	8.37184e-06	2.69808e-05	TRUE	other	TRUE
FBgn0034636	461.75	1.49426	6.22798e-10	2.77691e-09	TRUE	other	TRUE
FBgn0034657	120.501	1.17441	0.000855282	0.00214616	TRUE	other	TRUE
FBgn0034720	8149.82	2.1564	3.14441e-75	7.60557e-74	TRUE	neuronal circRNA host gene	TRUE
FBgn0034723	1124.39	1.37712	2.94562e-20	2.03745e-19	TRUE	other	TRUE
FBgn0034726	77.1569	1.87915	0.000784769	0.00197811	TRUE	other	TRUE
FBgn0034731	1824.24	1.19536	6.62136e-17	4.10762e-16	TRUE	other	FALSE
FBgn0034735	322.447	1.73103	5.19064e-15	2.99515e-14	TRUE	other	TRUE
FBgn0034788	409.505	1.0747	1.55017e-08	6.28588e-08	TRUE	other	TRUE
FBgn0034808	927.481	1.99755	1.71985e-33	1.68551e-32	TRUE	other	TRUE
FBgn0034878	461.036	1.08211	3.31172e-12	1.67456e-11	TRUE	other	FALSE
FBgn0034894	709.923	2.15561	8.95459e-32	8.42392e-31	TRUE	other	TRUE
FBgn0034911	2625.56	1.22826	2.06082e-35	2.11694e-34	TRUE	other	TRUE
FBgn0034970	366.841	1.57772	4.93327e-14	2.71318e-13	TRUE	other	TRUE
FBgn0034971	1409.82	1.71829	1.02358e-29	9.18712e-29	TRUE	other	TRUE
FBgn0035010	1766.88	1.68443	1.86223e-19	1.25047e-18	TRUE	other	FALSE
FBgn0035041	1837.68	1.39333	1.24012e-20	8.66976e-20	TRUE	other	TRUE
FBgn0035047	370.003	1.59072	1.15228e-11	5.68676e-11	TRUE	other	TRUE
FBgn0035050	391.612	1.41781	6.52988e-12	3.26105e-11	TRUE	other	TRUE
FBgn0035060	3280.85	1.35744	8.02e-25	6.26382e-24	TRUE	other	TRUE
FBgn0035083	543.988	1.89618	8.16951e-25	6.36787e-24	TRUE	other	FALSE
FBgn0035086	1953.5	2.00289	6.14442e-84	1.90185e-82	TRUE	other	TRUE
FBgn0035092	1732.15	1.27726	5.17442e-17	3.23222e-16	TRUE	other	TRUE
FBgn0035094	105.083	3.31239	5.41933e-11	2.57698e-10	TRUE	other	TRUE
FBgn0035101	1827.13	1.69235	5.4099e-60	9.73367e-59	TRUE	other	FALSE
FBgn0035142	8280.57	2.22333	8.45305e-108	4.79047e-106	TRUE	neuronal circRNA host gene	TRUE
FBgn0035155	92.2264	1.21987	0.00019715	0.000544692	TRUE	other	FALSE
FBgn0035157	288.67	2.06878	6.33331e-21	4.4676e-20	TRUE	other	TRUE
FBgn0035160	150.003	1.31847	1.49444e-06	5.18678e-06	TRUE	other	FALSE
FBgn0035161	25.7995	4.40428	1.4351e-06	4.99262e-06	TRUE	other	TRUE
FBgn0035181	408.156	1.47943	2.28613e-11	1.1128e-10	TRUE	other	TRUE
FBgn0035186	191.106	1.02516	0.000124796	0.000354733	TRUE	other	FALSE
FBgn0035207	2300.86	1.24316	1.16233e-16	7.14639e-16	TRUE	other	TRUE
FBgn0035229	1849.33	1.16467	3.81444e-26	3.12262e-25	TRUE	other	TRUE
FBgn0035236	1575.56	1.81181	1.09424e-67	2.26793e-66	TRUE	other	TRUE
FBgn0035237	6930.4	2.10436	1.97594e-61	3.66768e-60	TRUE	other	TRUE
FBgn0035253	17994.6	1.34534	2.55221e-29	2.26646e-28	TRUE	other	TRUE
FBgn0035260	429.471	1.80952	2.64657e-11	1.28399e-10	TRUE	other	TRUE
FBgn0035285	1297.61	2.08178	1.94397e-58	3.39356e-57	TRUE	other	TRUE
FBgn0035286	101.605	1.41063	0.000600238	0.00154247	TRUE	other	TRUE
FBgn0035331	1106.13	3.14002	9.35911e-70	2.03318e-68	TRUE	other	TRUE
FBgn0035333	1760.54	1.15765	8.72835e-11	4.09242e-10	TRUE	other	TRUE
FBgn0035335	126.639	1.33766	0.000520341	0.00134927	TRUE	other	TRUE
FBgn0035356	101.029	1.11112	0.000802072	0.00201912	TRUE	other	TRUE
FBgn0035372	242.402	1.72782	5.76601e-12	2.88325e-11	TRUE	other	TRUE
FBgn0035385	337.841	3.12087	1.68619e-48	2.31895e-47	TRUE	other	TRUE
FBgn0035397	3142.88	1.66645	3.55711e-36	3.74582e-35	TRUE	other	TRUE
FBgn0035400	4357.72	1.9747	8.65222e-60	1.54961e-58	TRUE	other	TRUE
FBgn0035424	3322.76	1.90806	4.92722e-51	7.17137e-50	TRUE	other	TRUE
FBgn0035481	2363.26	1.24429	3.81358e-16	2.29539e-15	TRUE	other	TRUE
FBgn0035495	3168.32	1.57812	2.3545e-23	1.76942e-22	TRUE	other	TRUE
FBgn0035505	3445.78	1.84992	7.71565e-51	1.11606e-49	TRUE	other	TRUE
FBgn0035521	414.778	2.31309	3.25806e-16	1.97012e-15	TRUE	other	TRUE
FBgn0035533	4258.97	2.7127	1.02635e-74	2.44221e-73	TRUE	other	TRUE
FBgn0035538	3233.99	1.49088	4.00372e-19	2.65654e-18	TRUE	other	FALSE
FBgn0035542	2505.29	1.24484	8.21711e-22	5.9247e-21	TRUE	other	FALSE
FBgn0035601	858.589	1.25203	1.06257e-18	6.95979e-18	TRUE	other	TRUE
FBgn0035610	164.435	2.02011	1.09993e-11	5.43984e-11	TRUE	other	TRUE
FBgn0035625	2892.55	1.13208	7.24972e-16	4.31051e-15	TRUE	other	TRUE
FBgn0035626	8.90652	3.83599	0.00295844	0.0068197	TRUE	other	FALSE
FBgn0035676	765.666	1.13579	1.41801e-11	6.96009e-11	TRUE	other	TRUE
FBgn0035677	551.239	1.21652	1.70786e-13	9.17352e-13	TRUE	other	TRUE
FBgn0035678	101.748	2.12344	1.04652e-08	4.29707e-08	TRUE	other	TRUE
FBgn0035679	232.736	1.66124	2.15262e-10	9.84496e-10	TRUE	other	FALSE
FBgn0035699	1055.09	3.06787	1.04776e-39	1.18414e-38	TRUE	other	TRUE
FBgn0035708	930.121	1.22272	1.15651e-13	6.24922e-13	TRUE	other	TRUE
FBgn0035719	721.288	1.1518	5.41867e-11	2.57698e-10	TRUE	other	TRUE
FBgn0035720	35471	2.6328	2.26705e-99	1.04293e-97	TRUE	other	TRUE
FBgn0035733	721.799	2.82579	2.67593e-49	3.73263e-48	TRUE	other	TRUE
FBgn0035756	3912.23	2.32102	1.12417e-56	1.87592e-55	TRUE	neuronal circRNA host gene	TRUE
FBgn0035802	2128.31	1.70738	8.00838e-42	9.47995e-41	TRUE	other	FALSE
FBgn0035815	279.694	1.33405	6.29435e-07	2.26292e-06	TRUE	other	FALSE
FBgn0035833	732.804	1.0989	1.94266e-08	7.82334e-08	TRUE	other	TRUE
FBgn0035839	38.4617	1.52299	0.00424972	0.00952675	TRUE	other	FALSE
FBgn0035850	794.788	1.60254	3.00087e-24	2.30387e-23	TRUE	other	TRUE
FBgn0035872	1269.43	1.02646	1.35237e-12	6.9796e-12	TRUE	other	TRUE
FBgn0035879	1726.37	1.20935	8.1894e-34	8.07309e-33	TRUE	other	FALSE
FBgn0035888	1681.9	2.28424	2.18476e-88	7.74302e-87	TRUE	other	TRUE
FBgn0035896	1154.02	2.50941	1.28184e-79	3.56334e-78	TRUE	other	FALSE
FBgn0035903	675.401	1.02952	1.47399e-08	5.9873e-08	TRUE	other	TRUE
FBgn0035914	1841.06	1.52926	1.11069e-43	1.37153e-42	TRUE	other	FALSE
FBgn0035918	14.2341	3.35315	0.00355725	0.00808252	TRUE	other	TRUE
FBgn0035936	1836.9	2.34111	1.94949e-68	4.10584e-67	TRUE	other	TRUE
FBgn0035986	406.788	1.19187	1.39396e-09	6.07224e-09	TRUE	other	TRUE
FBgn0035989	1868.27	2.20614	3.57946e-78	9.50013e-77	TRUE	neuronal circRNA host gene	TRUE
FBgn0035995	837.376	1.41253	3.22832e-21	2.29803e-20	TRUE	other	TRUE
FBgn0036028	106.91	1.23065	7.6749e-05	0.000223743	TRUE	other	TRUE
FBgn0036030	2579.8	2.39085	1.02162e-64	2.02443e-63	TRUE	other	TRUE
FBgn0036059	856.773	1.42542	4.04497e-13	2.13939e-12	TRUE	other	TRUE
FBgn0036062	150.185	1.42662	1.13952e-06	4.00111e-06	TRUE	other	TRUE
FBgn0036090	62.995	2.86744	2.32849e-07	8.66061e-07	TRUE	other	TRUE
FBgn0036111	786.141	1.15084	2.03382e-10	9.32347e-10	TRUE	other	TRUE
FBgn0036126	102.194	2.09911	1.08252e-09	4.75086e-09	TRUE	other	TRUE
FBgn0036141	246.813	1.22233	5.70298e-10	2.54476e-09	TRUE	other	TRUE
FBgn0036144	3230.74	1.9054	1.32872e-35	1.37211e-34	TRUE	other	TRUE
FBgn0036165	1901.87	2.15983	4.47211e-40	5.10831e-39	TRUE	other	TRUE
FBgn0036173	109.407	1.37479	9.05746e-06	2.91184e-05	TRUE	other	FALSE
FBgn0036178	22.3956	2.83205	0.00150213	0.0036288	TRUE	other	TRUE
FBgn0036179	414.726	1.34973	8.81849e-10	3.88762e-09	TRUE	other	TRUE
FBgn0036188	133.305	1.14531	0.00238069	0.00556443	TRUE	other	TRUE
FBgn0036191	539.343	2.09369	3.19633e-26	2.62211e-25	TRUE	other	TRUE
FBgn0036194	478.12	1.2548	3.0156e-08	1.2e-07	TRUE	other	TRUE
FBgn0036196	1339.54	2.34502	2.10707e-65	4.2181e-64	TRUE	other	TRUE
FBgn0036202	3034.75	2.26433	1.55639e-61	2.89809e-60	TRUE	other	TRUE
FBgn0036237	332.676	1.99327	5.36844e-21	3.79838e-20	TRUE	other	TRUE
FBgn0036239	990.026	1.83454	1.56711e-39	1.7609e-38	TRUE	other	FALSE
FBgn0036255	61.0996	2.03343	0.000140135	0.000394794	TRUE	other	TRUE
FBgn0036259	224.393	2.94761	2.08643e-23	1.573e-22	TRUE	other	TRUE
FBgn0036260	980.178	1.67087	1.20389e-24	9.35287e-24	TRUE	other	FALSE
FBgn0036272	972.312	1.11349	1.64185e-13	8.83108e-13	TRUE	other	TRUE
FBgn0036273	536.033	1.19756	1.05486e-11	5.22131e-11	TRUE	other	FALSE
FBgn0036274	196.43	1.21028	8.58182e-07	3.04425e-06	TRUE	other	FALSE
FBgn0036301	249.057	1.72109	3.33194e-11	1.60653e-10	TRUE	other	TRUE
FBgn0036302	2130.88	2.17851	1.95033e-69	4.20577e-68	TRUE	other	TRUE
FBgn0036316	2197.79	1.00546	2.93693e-13	1.55826e-12	TRUE	other	TRUE
FBgn0036317	2106.09	1.86637	1.87023e-32	1.79099e-31	TRUE	other	TRUE
FBgn0036342	85.3246	1.61662	0.000475078	0.00123848	TRUE	other	FALSE
FBgn0036360	556.69	2.0427	1.89772e-25	1.51135e-24	TRUE	other	FALSE
FBgn0036369	717.885	1.0424	6.45609e-08	2.50451e-07	TRUE	other	TRUE
FBgn0036373	1230.86	2.01304	3.9681e-29	3.49998e-28	TRUE	other	TRUE
FBgn0036374	903.598	1.22651	1.16688e-12	6.04625e-12	TRUE	other	TRUE
FBgn0036377	61.9301	1.6357	0.000217972	0.000599257	TRUE	other	TRUE
FBgn0036380	48.7277	3.45167	2.1737e-11	1.0594e-10	TRUE	other	TRUE
FBgn0036391	2050.17	2.30778	1.18033e-78	3.18308e-77	TRUE	other	TRUE
FBgn0036397	357.299	1.67047	9.73181e-12	4.82722e-11	TRUE	other	TRUE
FBgn0036398	5626.68	1.43767	4.64078e-34	4.62147e-33	TRUE	other	TRUE
FBgn0036446	2084.57	2.76622	2.51793e-60	4.56535e-59	TRUE	other	TRUE
FBgn0036451	3798.04	1.66557	2.06857e-26	1.7029e-25	TRUE	other	TRUE
FBgn0036454	10362	2.15653	1.45638e-70	3.1994e-69	TRUE	other	FALSE
FBgn0036463	330.734	1.44428	3.21488e-10	1.45444e-09	TRUE	other	TRUE
FBgn0036485	808.606	1.22378	1.84617e-14	1.03574e-13	TRUE	other	TRUE
FBgn0036486	222.624	1.13544	2.513e-07	9.32026e-07	TRUE	other	TRUE
FBgn0036494	2341.45	2.95464	5.73624e-162	2.24306e-159	TRUE	other	TRUE
FBgn0036518	3010.3	2.12704	1.59866e-60	2.91663e-59	TRUE	other	TRUE
FBgn0036519	249.725	1.98024	3.30451e-17	2.0808e-16	TRUE	other	TRUE
FBgn0036534	1890.68	1.3346	2.25461e-23	1.69653e-22	TRUE	other	TRUE
FBgn0036537	162.663	1.44576	2.51734e-08	1.00582e-07	TRUE	other	FALSE
FBgn0036544	5123.65	2.71954	6.61953e-121	5.35543e-119	TRUE	neuronal circRNA host gene	TRUE
FBgn0036556	2363.81	1.99707	5.34298e-31	4.93531e-30	TRUE	other	TRUE
FBgn0036575	8.26088	5.67208	0.000114344	0.000327597	TRUE	other	FALSE
FBgn0036576	1942.04	1.63104	8.83629e-17	5.45858e-16	TRUE	other	FALSE
FBgn0036577	8.08216	6.25063	3.28853e-05	9.99682e-05	TRUE	other	TRUE
FBgn0036583	70.0845	1.29649	0.000748965	0.00189315	TRUE	other	TRUE
FBgn0036621	1493.75	1.8376	3.86405e-24	2.95689e-23	TRUE	other	TRUE
FBgn0036660	157.141	1.39516	8.13386e-05	0.000236477	TRUE	other	TRUE
FBgn0036681	6.89349	5.9719	5.1749e-06	1.70429e-05	TRUE	other	FALSE
FBgn0036725	2054.37	3.98955	1.43794e-79	3.98783e-78	TRUE	neuronal circRNA host gene	TRUE
FBgn0036733	283.261	1.31415	6.24123e-10	2.7807e-09	TRUE	other	TRUE
FBgn0036741	1873.25	1.24967	7.67197e-46	9.94474e-45	TRUE	other	FALSE
FBgn0036773	1013.13	3.19668	1.41263e-114	9.52387e-113	TRUE	other	TRUE
FBgn0036789	753.297	3.73587	3.9581e-60	7.13248e-59	TRUE	other	TRUE
FBgn0036790	2399.38	3.04162	1.39902e-77	3.69637e-76	TRUE	other	TRUE
FBgn0036801	1576.43	1.57502	3.68892e-18	2.38297e-17	TRUE	other	FALSE
FBgn0036814	1477.58	1.51927	4.74425e-23	3.53139e-22	TRUE	other	FALSE
FBgn0036816	747.026	1.26763	2.57731e-11	1.25143e-10	TRUE	other	FALSE
FBgn0036843	385.503	1.17913	1.17564e-07	4.46038e-07	TRUE	other	TRUE
FBgn0036844	3831.81	2.57846	3.44936e-83	1.04022e-81	TRUE	other	TRUE
FBgn0036851	1931.86	2.87017	1.04146e-59	1.86241e-58	TRUE	other	TRUE
FBgn0036853	88.8334	1.55075	1.31035e-05	4.15116e-05	TRUE	other	TRUE
FBgn0036860	56.1516	3.64746	1.74271e-09	7.55495e-09	TRUE	other	TRUE
FBgn0036861	53.5745	2.69507	1.97266e-07	7.37923e-07	TRUE	other	TRUE
FBgn0036862	2049.53	2.49367	3.62782e-80	1.02549e-78	TRUE	other	TRUE
FBgn0036887	145.258	2.16846	3.99145e-09	1.68128e-08	TRUE	other	TRUE
FBgn0036896	2862.24	1.22399	7.73115e-27	6.44592e-26	TRUE	other	TRUE
FBgn0036899	253.387	1.38537	5.70383e-06	1.87009e-05	TRUE	neuronal circRNA host gene	TRUE
FBgn0036909	289.06	1.77318	7.09526e-10	3.14805e-09	TRUE	other	TRUE
FBgn0036913	4241.16	2.20285	1.43608e-89	5.1836e-88	TRUE	other	TRUE
FBgn0036921	1664.38	1.39937	6.3187e-17	3.92401e-16	TRUE	other	TRUE
FBgn0036934	1765.89	2.32929	3.55557e-97	1.53913e-95	TRUE	neuronal circRNA host gene	TRUE
FBgn0036958	1327.77	1.21583	2.51817e-20	1.7459e-19	TRUE	other	TRUE
FBgn0036967	548.426	1.58827	6.0736e-20	4.17151e-19	TRUE	other	TRUE
FBgn0036974	1654.49	1.11252	2.89053e-18	1.87342e-17	TRUE	other	FALSE
FBgn0036988	196.495	1.39968	2.15419e-09	9.27369e-09	TRUE	other	TRUE
FBgn0036999	292.412	1.40878	2.04802e-06	7.02496e-06	TRUE	other	TRUE
FBgn0037007	1916.1	1.28373	1.58116e-13	8.50855e-13	TRUE	other	FALSE
FBgn0037015	1383.03	3.38272	1.46863e-50	2.10618e-49	TRUE	other	TRUE
FBgn0037021	1249.12	1.43468	4.29798e-33	4.1738e-32	TRUE	other	TRUE
FBgn0037031	331.186	2.46761	2.93333e-27	2.47205e-26	TRUE	other	TRUE
FBgn0037061	69.722	2.04591	2.32958e-07	8.6619e-07	TRUE	other	TRUE
FBgn0037064	216.533	1.39834	1.50191e-06	5.2087e-06	TRUE	other	TRUE
FBgn0037070	623.159	1.15778	3.12612e-16	1.89327e-15	TRUE	other	FALSE
FBgn0037081	1265.04	1.78053	7.26735e-26	5.89173e-25	TRUE	neuronal circRNA host gene	TRUE
FBgn0037084	1366.5	1.70869	1.09374e-38	1.21848e-37	TRUE	other	TRUE
FBgn0037092	720.75	2.88713	2.33741e-58	4.06828e-57	TRUE	other	TRUE
FBgn0037098	3795.34	1.85221	3.77203e-65	7.49995e-64	TRUE	other	TRUE
FBgn0037107	1207.85	2.06661	2.89569e-37	3.15994e-36	TRUE	other	TRUE
FBgn0037109	1354.73	1.83314	1.02413e-22	7.56079e-22	TRUE	other	FALSE
FBgn0037117	806.1	1.75747	1.54742e-18	1.00905e-17	TRUE	other	TRUE
FBgn0037130	2125.61	1.75169	2.77586e-46	3.62221e-45	TRUE	neuronal circRNA host gene	TRUE
FBgn0037133	3.85805	6.57249	0.00436788	0.00977108	TRUE	other	FALSE
FBgn0037141	245.336	1.47438	2.42435e-07	9.00571e-07	TRUE	other	TRUE
FBgn0037153	7862.05	2.72453	2.51638e-88	8.89146e-87	TRUE	neuronal circRNA host gene	TRUE
FBgn0037163	1219.6	1.34278	1.23152e-11	6.05995e-11	TRUE	other	FALSE
FBgn0037171	5054	3.778	2.54245e-92	9.81101e-91	TRUE	other	TRUE
FBgn0037174	43.931	2.70072	2.46761e-06	8.4052e-06	TRUE	other	FALSE
FBgn0037188	521.118	1.81219	8.26156e-18	5.27005e-17	TRUE	other	TRUE
FBgn0037191	91.1965	2.39763	6.77233e-06	2.20439e-05	TRUE	other	TRUE
FBgn0037206	419.45	1.08938	3.23712e-07	1.18931e-06	TRUE	other	TRUE
FBgn0037229	949.961	2.95132	1.72099e-51	2.52677e-50	TRUE	other	TRUE
FBgn0037232	705.276	1.73967	5.02854e-34	4.99914e-33	TRUE	other	TRUE
FBgn0037238	5531.85	1.30865	8.32504e-69	1.76922e-67	TRUE	other	TRUE
FBgn0037242	292.15	1.00117	9.2175e-06	2.96086e-05	TRUE	other	TRUE
FBgn0037248	330.286	1.26304	2.29971e-07	8.55897e-07	TRUE	other	FALSE
FBgn0037263	40.8178	1.8774	0.00018516	0.000513865	TRUE	other	TRUE
FBgn0037292	135.948	1.87036	0.000363084	0.000963215	TRUE	other	TRUE
FBgn0037295	1044.72	1.61947	6.6512e-27	5.55735e-26	TRUE	other	TRUE
FBgn0037307	8.74178	4.06638	0.00245171	0.00572016	TRUE	other	FALSE
FBgn0037315	1834.24	1.20466	3.62555e-33	3.52957e-32	TRUE	other	FALSE
FBgn0037326	8982.43	3.00176	8.59296e-120	6.50348e-118	TRUE	other	TRUE
FBgn0037332	2531.06	1.52046	4.5107e-31	4.17641e-30	TRUE	other	TRUE
FBgn0037408	341.689	2.12463	4.18518e-15	2.42092e-14	TRUE	other	TRUE
FBgn0037443	3211.98	1.25988	1.29665e-20	9.05108e-20	TRUE	other	FALSE
FBgn0037448	2378.19	2.99479	1.67974e-75	4.1224e-74	TRUE	other	TRUE
FBgn0037475	274.703	1.5069	4.88118e-07	1.76514e-06	TRUE	other	TRUE
FBgn0037478	275.797	1.23141	5.24729e-07	1.89441e-06	TRUE	other	TRUE
FBgn0037520	63.6207	2.82329	9.63698e-08	3.68366e-07	TRUE	other	TRUE
FBgn0037521	5488.71	1.69017	2.39592e-52	3.58045e-51	TRUE	other	TRUE
FBgn0037525	14942.4	2.99941	3.72131e-96	1.57031e-94	TRUE	neuronal circRNA host gene	TRUE
FBgn0037529	1098.44	2.24334	1.72027e-53	2.63798e-52	TRUE	other	TRUE
FBgn0037536	806.722	1.08966	8.99601e-15	5.14039e-14	TRUE	other	TRUE
FBgn0037541	6153.37	1.22648	2.96053e-29	2.62113e-28	TRUE	other	FALSE
FBgn0037546	2637.5	2.72109	5.22783e-66	1.06103e-64	TRUE	other	TRUE
FBgn0037547	16.8477	3.19951	0.000674188	0.00171448	TRUE	other	FALSE
FBgn0037551	405.252	1.18929	2.77012e-07	1.02254e-06	TRUE	other	TRUE
FBgn0037555	442.323	1.30586	1.46429e-14	8.25844e-14	TRUE	other	FALSE
FBgn0037556	732.425	1.98379	7.98641e-37	8.55604e-36	TRUE	other	TRUE
FBgn0037606	722.692	1.57635	4.93861e-19	3.26762e-18	TRUE	other	TRUE
FBgn0037623	1484.23	1.8496	3.78697e-52	5.64485e-51	TRUE	other	TRUE
FBgn0037635	2057.21	2.53964	8.24983e-52	1.21888e-50	TRUE	other	TRUE
FBgn0037636	3477.72	1.84211	2.36274e-25	1.87152e-24	TRUE	other	TRUE
FBgn0037662	4.3309	5.45015	0.00140671	0.00341659	TRUE	other	FALSE
FBgn0037671	1244.2	1.88122	2.84011e-43	3.46695e-42	TRUE	other	TRUE
FBgn0037676	2609.98	3.86743	1.00221e-125	9.55848e-124	TRUE	other	TRUE
FBgn0037679	348.404	1.24918	1.12315e-11	5.54684e-11	TRUE	other	TRUE
FBgn0037698	13074.6	3.38055	5.81238e-158	1.84284e-155	TRUE	other	TRUE
FBgn0037702	2618.02	1.5838	1.04262e-54	1.64837e-53	TRUE	other	TRUE
FBgn0037705	4548.7	2.84262	3.05421e-64	5.97149e-63	TRUE	other	TRUE
FBgn0037736	2153.86	1.59106	3.71165e-34	3.71197e-33	TRUE	other	TRUE
FBgn0037747	813.711	1.8889	4.61146e-26	3.76197e-25	TRUE	other	TRUE
FBgn0037755	501.802	1.36989	2.93016e-10	1.32768e-09	TRUE	other	TRUE
FBgn0037766	4410.99	3.74403	2.61794e-110	1.56689e-108	TRUE	other	TRUE
FBgn0037770	408.664	1.30197	7.21395e-10	3.1995e-09	TRUE	other	TRUE
FBgn0037810	263.117	1.26542	2.13226e-06	7.30536e-06	TRUE	other	TRUE
FBgn0037831	1739.65	1.96742	1.7451e-41	2.0554e-40	TRUE	other	TRUE
FBgn0037842	169.075	1.04594	0.00271564	0.00629713	TRUE	other	FALSE
FBgn0037856	427.352	1.42826	6.01257e-11	2.84868e-10	TRUE	other	TRUE
FBgn0037890	497.17	2.21942	2.57513e-25	2.03701e-24	TRUE	other	TRUE
FBgn0037908	563.838	1.76937	5.37725e-16	3.21347e-15	TRUE	other	TRUE
FBgn0037918	2225.76	1.78367	1.25755e-56	2.08956e-55	TRUE	other	TRUE
FBgn0037941	954.743	1.7398	3.20852e-27	2.69622e-26	TRUE	other	FALSE
FBgn0037949	1894.43	1.13391	3.21417e-23	2.40621e-22	TRUE	other	TRUE
FBgn0037956	1480.41	2.47731	2.47475e-53	3.76054e-52	TRUE	other	TRUE
FBgn0037963	2344.32	1.73459	5.78165e-55	9.22782e-54	TRUE	other	TRUE
FBgn0037976	777.555	1.64386	2.51399e-22	1.84323e-21	TRUE	other	TRUE
FBgn0037989	4485.09	1.56812	1.92839e-41	2.26445e-40	TRUE	other	TRUE
FBgn0037993	1837.6	2.91724	9.74978e-121	7.72802e-119	TRUE	other	TRUE
FBgn0038006	2.00846	8.51139	0.001088	0.00269041	TRUE	other	FALSE
FBgn0038008	28.3206	2.58833	0.000359076	0.000953229	TRUE	other	FALSE
FBgn0038053	1333.19	1.46956	5.02233e-26	4.09145e-25	TRUE	other	TRUE
FBgn0038063	12742.6	3.14819	3.61729e-140	6.06206e-138	TRUE	neuronal circRNA host gene	TRUE
FBgn0038083	10.5467	5.46697	9.91314e-05	0.000285587	TRUE	other	FALSE
FBgn0038084	1885.33	3.47813	3.97164e-83	1.18855e-81	TRUE	other	TRUE
FBgn0038087	958.844	3.09595	9.5257e-81	2.71888e-79	TRUE	other	TRUE
FBgn0038092	1003.84	3.28496	1.79978e-40	2.07196e-39	TRUE	other	TRUE
FBgn0038127	95.9481	3.01466	1.67312e-07	6.29689e-07	TRUE	other	TRUE
FBgn0038139	83.8312	1.95332	5.27789e-08	2.05903e-07	TRUE	other	TRUE
FBgn0038143	4816.54	1.3162	1.75468e-28	1.53042e-27	TRUE	other	FALSE
FBgn0038156	2995.47	1.17499	1.56281e-25	1.25057e-24	TRUE	other	FALSE
FBgn0038223	1989.58	2.22202	1.7351e-75	4.24938e-74	TRUE	other	TRUE
FBgn0038237	5098.34	2.11489	1.9137e-84	6.01865e-83	TRUE	other	TRUE
FBgn0038246	4203.6	2.77248	2.60144e-187	3.05175e-184	TRUE	other	TRUE
FBgn0038268	148.003	1.35584	6.65894e-07	2.39106e-06	TRUE	other	TRUE
FBgn0038282	4440.01	2.93124	9.29192e-159	3.25408e-156	TRUE	neuronal circRNA host gene	TRUE
FBgn0038286	2457.31	1.52174	1.38066e-46	1.81984e-45	TRUE	other	TRUE
FBgn0038290	495.292	1.36199	2.36484e-11	1.15016e-10	TRUE	other	TRUE
FBgn0038295	1367.43	2.89057	6.84434e-75	1.63859e-73	TRUE	other	TRUE
FBgn0038380	53.7805	2.2702	4.17057e-05	0.00012516	TRUE	other	TRUE
FBgn0038418	169.132	1.46501	1.44138e-06	5.01149e-06	TRUE	other	TRUE
FBgn0038419	46.4065	4.08293	1.17714e-10	5.46674e-10	TRUE	other	TRUE
FBgn0038424	235.279	1.57997	9.76838e-06	3.13095e-05	TRUE	other	TRUE
FBgn0038432	199.937	2.19474	4.90363e-21	3.4758e-20	TRUE	other	TRUE
FBgn0038437	52.7652	1.93292	0.000149402	0.00041899	TRUE	other	FALSE
FBgn0038472	163.233	1.17473	0.00147873	0.00358112	TRUE	other	FALSE
FBgn0038478	486.856	1.82945	1.47311e-30	1.34378e-29	TRUE	other	TRUE
FBgn0038494	2324.94	2.56868	1.00641e-55	1.63295e-54	TRUE	neuronal circRNA host gene	TRUE
FBgn0038498	6061.78	3.58425	1.17017e-144	2.32665e-142	TRUE	other	TRUE
FBgn0038499	744.61	1.79338	1.16952e-44	1.4816e-43	TRUE	other	TRUE
FBgn0038504	2370.87	2.19151	8.06565e-80	2.25281e-78	TRUE	other	TRUE
FBgn0038532	1192.85	2.64386	1.51901e-46	1.99994e-45	TRUE	other	TRUE
FBgn0038535	1719.87	1.04274	1.85943e-15	1.08793e-14	TRUE	other	FALSE
FBgn0038542	260.817	1.07811	1.84211e-06	6.34276e-06	TRUE	other	TRUE
FBgn0038564	168.522	2.18102	1.50111e-10	6.93832e-10	TRUE	other	TRUE
FBgn0038588	379.928	1.50511	1.9745e-08	7.9461e-08	TRUE	other	TRUE
FBgn0038603	1456.77	1.17844	1.11168e-19	7.54258e-19	TRUE	other	TRUE
FBgn0038606	3207.82	3.30655	1.04581e-103	5.4285e-102	TRUE	other	TRUE
FBgn0038627	106.52	2.3817	6.25302e-10	2.78384e-09	TRUE	other	TRUE
FBgn0038629	186.29	2.5945	4.69079e-08	1.84347e-07	TRUE	other	FALSE
FBgn0038641	298.126	1.81015	2.27077e-09	9.7541e-09	TRUE	other	TRUE
FBgn0038647	7.58253	3.58995	0.00230707	0.0054096	TRUE	other	FALSE
FBgn0038649	114.214	1.25399	0.00318705	0.00730078	TRUE	other	TRUE
FBgn0038653	11488.8	3.46236	1.69339e-158	5.67576e-156	TRUE	other	TRUE
FBgn0038693	16695.6	2.40788	1.468e-85	4.73108e-84	TRUE	neuronal circRNA host gene	TRUE
FBgn0038720	778.909	2.45835	7.1243e-43	8.616e-42	TRUE	other	TRUE
FBgn0038721	683.329	1.36435	8.12788e-16	4.82043e-15	TRUE	other	TRUE
FBgn0038735	2268.87	1.8308	3.28161e-63	6.26979e-62	TRUE	other	TRUE
FBgn0038740	1558.26	1.56357	3.53179e-27	2.9615e-26	TRUE	other	TRUE
FBgn0038747	1555.65	1.60174	2.20796e-30	2.00787e-29	TRUE	other	TRUE
FBgn0038755	6430.34	3.71596	1.0116e-127	1.04097e-125	TRUE	neuronal circRNA host gene	TRUE
FBgn0038763	413.624	1.51985	1.41973e-13	7.65037e-13	TRUE	other	TRUE
FBgn0038803	1241.76	1.03683	8.16838e-12	4.06893e-11	TRUE	other	FALSE
FBgn0038806	93.3843	1.34502	0.00166561	0.00398843	TRUE	other	TRUE
FBgn0038814	29.8204	3.18635	0.000129101	0.000365993	TRUE	other	TRUE
FBgn0038815	357.221	1.59963	2.53414e-10	1.1527e-09	TRUE	other	TRUE
FBgn0038816	2103.58	1.44336	7.55437e-28	6.4592e-27	TRUE	other	TRUE
FBgn0038821	21.7389	3.09799	0.00170018	0.00406457	TRUE	other	FALSE
FBgn0038826	8715.79	2.89891	1.63102e-81	4.73603e-80	TRUE	other	TRUE
FBgn0038830	79.8734	1.99446	3.07871e-08	1.2247e-07	TRUE	other	TRUE
FBgn0038837	1503.98	1.17763	1.25989e-24	9.78146e-24	TRUE	other	TRUE
FBgn0038839	1139.91	1.29422	1.2805e-09	5.59044e-09	TRUE	other	TRUE
FBgn0038862	1030.75	1.07952	8.12587e-16	4.82043e-15	TRUE	other	FALSE
FBgn0038874	203.532	1.38797	6.9946e-07	2.50622e-06	TRUE	other	TRUE
FBgn0038880	330.253	1.27283	3.24984e-09	1.3793e-08	TRUE	other	TRUE
FBgn0038881	16627.8	2.96144	9.7769e-110	5.76346e-108	TRUE	other	TRUE
FBgn0038890	1460.87	1.16693	1.92188e-25	1.52955e-24	TRUE	other	TRUE
FBgn0038917	310.474	2.15966	3.29401e-16	1.99083e-15	TRUE	other	TRUE
FBgn0038922	1565.45	2.69037	8.09084e-62	1.50896e-60	TRUE	other	TRUE
FBgn0038929	182.148	2.35665	1.67589e-18	1.0904e-17	TRUE	other	TRUE
FBgn0038931	1.78738	8.18888	0.00248562	0.00579237	TRUE	other	FALSE
FBgn0038956	101.839	1.58666	0.00140178	0.00340674	TRUE	other	TRUE
FBgn0038965	266.664	1.31121	4.14925e-10	1.86422e-09	TRUE	other	TRUE
FBgn0038975	17027.5	2.10072	3.7195e-56	6.07709e-55	TRUE	other	TRUE
FBgn0038980	2956.93	2.31381	7.78783e-55	1.23458e-53	TRUE	other	TRUE
FBgn0039026	6468.9	1.64637	4.08183e-77	1.05938e-75	TRUE	other	TRUE
FBgn0039054	18278.5	2.3936	4.3651e-109	2.54761e-107	TRUE	other	TRUE
FBgn0039064	16300.3	3.17489	1.83632e-144	3.59031e-142	TRUE	other	TRUE
FBgn0039065	241.504	1.69977	3.92636e-06	1.30964e-05	TRUE	other	TRUE
FBgn0039068	111.954	1.69972	3.32936e-06	1.1191e-05	TRUE	other	TRUE
FBgn0039089	1994.75	2.48852	2.21364e-64	4.3425e-63	TRUE	neuronal circRNA host gene	TRUE
FBgn0039132	376.808	1.66759	3.37123e-14	1.86546e-13	TRUE	other	TRUE
FBgn0039137	700.784	1.36594	2.70093e-19	1.80026e-18	TRUE	other	TRUE
FBgn0039141	998.069	1.73977	8.07973e-25	6.30208e-24	TRUE	other	TRUE
FBgn0039161	210.375	1.9093	1.47164e-11	7.2173e-11	TRUE	other	FALSE
FBgn0039186	1440.21	1.62567	5.36346e-28	4.6162e-27	TRUE	other	TRUE
FBgn0039209	4406.64	2.81188	9.59366e-87	3.21552e-85	TRUE	other	TRUE
FBgn0039225	53.0181	1.26377	0.00413964	0.00929952	TRUE	other	FALSE
FBgn0039232	202.836	1.18625	8.09733e-05	0.000235473	TRUE	other	FALSE
FBgn0039257	857.975	1.6709	3.83637e-26	3.13839e-25	TRUE	other	TRUE
FBgn0039274	38.9357	1.71636	0.00139361	0.00338828	TRUE	other	FALSE
FBgn0039286	265.305	2.86733	1.44821e-42	1.74425e-41	TRUE	other	TRUE
FBgn0039290	1308.31	1.52459	1.91151e-41	2.24689e-40	TRUE	other	FALSE
FBgn0039303	446.583	1.04025	1.58104e-06	5.47115e-06	TRUE	other	TRUE
FBgn0039312	111.477	1.61603	6.63081e-06	2.16012e-05	TRUE	other	TRUE
FBgn0039347	235.236	1.07578	7.75691e-06	2.50472e-05	TRUE	other	TRUE
FBgn0039348	1280.31	2.57746	1.10962e-47	1.50311e-46	TRUE	other	TRUE
FBgn0039350	1268.53	1.82451	5.75004e-31	5.30296e-30	TRUE	other	TRUE
FBgn0039354	96.877	1.83831	1.00366e-06	3.54104e-06	TRUE	other	TRUE
FBgn0039358	1672.62	1.46093	1.9229e-29	1.71671e-28	TRUE	other	TRUE
FBgn0039378	11.9842	2.89558	0.00185996	0.00442759	TRUE	other	TRUE
FBgn0039380	1122.33	3.05791	1.24126e-74	2.94761e-73	TRUE	other	TRUE
FBgn0039381	500.384	1.1907	1.39377e-08	5.66735e-08	TRUE	other	TRUE
FBgn0039396	378.89	3.40561	8.17275e-47	1.08455e-45	TRUE	other	TRUE
FBgn0039415	168.547	2.83495	1.67968e-24	1.29548e-23	TRUE	other	TRUE
FBgn0039417	179.258	1.20991	1.11846e-06	3.9307e-06	TRUE	other	FALSE
FBgn0039420	1189.6	2.61058	1.96997e-57	3.34924e-56	TRUE	other	TRUE
FBgn0039431	5750.12	3.66373	1.78921e-175	1.16607e-172	TRUE	other	TRUE
FBgn0039461	144.964	1.15357	4.64838e-05	0.000138895	TRUE	other	FALSE
FBgn0039464	1049.5	1.56085	4.28096e-36	4.49999e-35	TRUE	other	FALSE
FBgn0039466	2206.84	2.02295	3.44251e-60	6.21293e-59	TRUE	other	TRUE
FBgn0039479	78.0487	2.16072	2.29583e-05	7.07445e-05	TRUE	other	FALSE
FBgn0039482	4.56512	7.11862	5.89765e-05	0.000173964	TRUE	other	FALSE
FBgn0039487	170.934	1.27028	8.49213e-09	3.49794e-08	TRUE	other	FALSE
FBgn0039492	2353.29	1.434	3.56019e-41	4.14331e-40	TRUE	other	TRUE
FBgn0039523	24.8089	1.72257	0.00374671	0.00847853	TRUE	other	FALSE
FBgn0039530	3638.05	1.89955	1.31742e-43	1.61999e-42	TRUE	other	TRUE
FBgn0039584	8421.65	3.73086	9.03008e-157	2.52219e-154	TRUE	other	TRUE
FBgn0039590	3481.97	1.59981	8.85848e-40	1.00211e-38	TRUE	other	TRUE
FBgn0039595	138.245	2.49872	1.73912e-08	7.02968e-08	TRUE	other	TRUE
FBgn0039617	2454.22	2.91809	1.05376e-76	2.69317e-75	TRUE	other	TRUE
FBgn0039633	6751.66	2.4177	1.62e-74	3.8315e-73	TRUE	other	TRUE
FBgn0039647	4061.35	1.66845	7.00015e-36	7.32549e-35	TRUE	other	TRUE
FBgn0039663	209.6	1.61917	1.86509e-09	8.06464e-09	TRUE	other	TRUE
FBgn0039681	294.003	1.65771	2.80918e-13	1.4925e-12	TRUE	other	TRUE
FBgn0039764	486.509	2.52528	2.69708e-23	2.02428e-22	TRUE	other	TRUE
FBgn0039790	1921.39	2.38802	7.14445e-59	1.26413e-57	TRUE	other	TRUE
FBgn0039804	246.791	1.7326	2.85828e-09	1.22018e-08	TRUE	other	TRUE
FBgn0039816	1129.64	1.09055	1.34906e-17	8.5684e-17	TRUE	other	FALSE
FBgn0039831	3253.86	1.67147	8.00561e-60	1.43599e-58	TRUE	other	TRUE
FBgn0039858	10044.5	1.41927	2.74377e-46	3.59231e-45	TRUE	other	TRUE
FBgn0039862	4093.26	2.46796	3.97057e-59	7.04671e-58	TRUE	other	TRUE
FBgn0039879	29.4821	3.58654	2.00106e-08	8.04746e-08	TRUE	other	TRUE
FBgn0039882	485.92	1.90364	1.14656e-23	8.69444e-23	TRUE	other	FALSE
FBgn0039883	13003.2	1.63738	1.48417e-41	1.75335e-40	TRUE	neuronal circRNA host gene	TRUE
FBgn0039887	26.2203	6.0417	8.03188e-08	3.0933e-07	TRUE	other	TRUE
FBgn0039890	4901.5	3.3986	1.30968e-94	5.29787e-93	TRUE	neuronal circRNA host gene	TRUE
FBgn0039900	14772.9	3.91781	7.4669e-94	2.9998e-92	TRUE	neuronal circRNA host gene	TRUE
FBgn0039902	898.405	1.71219	4.33937e-18	2.79853e-17	TRUE	other	TRUE
FBgn0039904	4928.08	2.09043	1.73342e-84	5.46634e-83	TRUE	other	TRUE
FBgn0039907	2288.17	1.09616	1.25152e-15	7.37025e-15	TRUE	other	FALSE
FBgn0039908	16671.4	2.39284	1.81932e-66	3.71819e-65	TRUE	neuronal circRNA host gene	TRUE
FBgn0039911	6098.35	2.2967	5.46405e-84	1.69574e-82	TRUE	other	TRUE
FBgn0039914	383.014	1.51902	6.75189e-07	2.42221e-06	TRUE	other	FALSE
FBgn0039916	1086.23	1.97105	1.2447e-23	9.42642e-23	TRUE	other	TRUE
FBgn0039920	4813.6	3.34589	4.09874e-80	1.15305e-78	TRUE	other	TRUE
FBgn0039923	2709.53	2.20038	3.28885e-23	2.46055e-22	TRUE	other	FALSE
FBgn0039924	2169.94	1.71125	7.8695e-19	5.17473e-18	TRUE	neuronal circRNA host gene	FALSE
FBgn0039925	2938.76	3.3887	4.41058e-72	9.98852e-71	TRUE	other	TRUE
FBgn0039927	8051.37	1.5221	7.82733e-15	4.48352e-14	TRUE	neuronal circRNA host gene	FALSE
FBgn0039928	4337.94	2.11399	2.14367e-23	1.61408e-22	TRUE	other	TRUE
FBgn0039932	523.514	3.36282	9.50098e-41	1.09917e-39	TRUE	other	TRUE
FBgn0039936	8329.34	1.86599	3.19637e-60	5.7776e-59	TRUE	other	TRUE
FBgn0039937	203.354	2.71751	7.05868e-17	4.37661e-16	TRUE	other	TRUE
FBgn0039938	3558.37	2.60274	2.34937e-60	4.27294e-59	TRUE	other	TRUE
FBgn0039944	427.274	3.80491	4.02368e-42	4.78235e-41	TRUE	other	TRUE
FBgn0039955	3797.43	2.37401	9.29585e-51	1.34132e-49	TRUE	other	TRUE
FBgn0039958	2380.71	3.29762	1.41944e-58	2.49274e-57	TRUE	other	TRUE
FBgn0039959	11110.4	3.60257	1.14377e-86	3.81182e-85	TRUE	other	TRUE
FBgn0039965	400.448	1.03489	1.6873e-06	5.82512e-06	TRUE	other	TRUE
FBgn0039972	84.8821	1.87098	3.3839e-05	0.000102602	TRUE	other	TRUE
FBgn0039993	1127.56	1.09576	2.68915e-07	9.94843e-07	TRUE	other	FALSE
FBgn0039994	3297.36	1.82431	1.29593e-24	1.00479e-23	TRUE	other	FALSE
FBgn0040005	700.677	1.07523	2.00178e-05	6.20584e-05	TRUE	other	TRUE
FBgn0040010	1765.01	2.80007	3.07531e-64	5.99277e-63	TRUE	other	TRUE
FBgn0040011	1573.69	2.11338	2.57788e-55	4.15971e-54	TRUE	other	TRUE
FBgn0040020	268.188	1.81619	2.55357e-13	1.35916e-12	TRUE	other	TRUE
FBgn0040056	7376.37	2.67776	6.42441e-23	4.76389e-22	TRUE	other	TRUE
FBgn0040068	1931.32	2.01072	4.2716e-43	5.18202e-42	TRUE	other	TRUE
FBgn0040070	483.668	1.11164	7.84683e-12	3.91041e-11	TRUE	other	FALSE
FBgn0040071	4736.56	2.49174	1.86163e-63	3.57427e-62	TRUE	other	TRUE
FBgn0040153	588.526	2.11091	1.54347e-41	1.82158e-40	TRUE	other	TRUE
FBgn0040206	1746.1	2.61993	1.58334e-82	4.67864e-81	TRUE	other	TRUE
FBgn0040212	736.709	1.67799	1.75231e-20	1.21779e-19	TRUE	other	TRUE
FBgn0040230	796.894	1.25095	1.82664e-19	1.22728e-18	TRUE	other	TRUE
FBgn0040238	1413.31	1.71261	6.11077e-22	4.4223e-21	TRUE	other	TRUE
FBgn0040297	932.865	2.9015	1.05967e-25	8.55542e-25	TRUE	other	TRUE
FBgn0040299	377.445	1.38602	7.17377e-12	3.57956e-11	TRUE	other	FALSE
FBgn0040318	62.4275	3.83497	2.69929e-16	1.64155e-15	TRUE	other	TRUE
FBgn0040319	1431.61	1.32304	1.36579e-30	1.25075e-29	TRUE	other	FALSE
FBgn0040324	3967.5	3.13478	2.09981e-72	4.80172e-71	TRUE	other	TRUE
FBgn0040334	176.894	1.19929	2.57486e-05	7.90312e-05	TRUE	other	TRUE
FBgn0040346	139.815	1.03835	0.000126707	0.000359729	TRUE	other	FALSE
FBgn0040351	537.519	1.53328	3.5478e-16	2.13761e-15	TRUE	other	TRUE
FBgn0040352	5.41406	6.03478	0.00370346	0.00839036	TRUE	other	FALSE
FBgn0040353	13.2398	3.84587	0.000461128	0.00120559	TRUE	other	TRUE
FBgn0040354	16.8992	2.42761	0.00222692	0.00523633	TRUE	other	TRUE
FBgn0040370	1979.32	3.63634	2.13492e-118	1.57514e-116	TRUE	neuronal circRNA host gene	TRUE
FBgn0040372	2248.69	1.55155	1.87277e-36	1.98102e-35	TRUE	other	TRUE
FBgn0040384	920.257	1.70234	8.51428e-25	6.63221e-24	TRUE	other	TRUE
FBgn0040395	3774.1	1.40866	2.88032e-35	2.94586e-34	TRUE	other	TRUE
FBgn0040396	80.3878	1.58169	3.92426e-05	0.000118191	TRUE	other	FALSE
FBgn0040397	3027.32	2.13957	2.18925e-64	4.30186e-63	TRUE	other	TRUE
FBgn0040493	380.822	1.47959	7.56285e-11	3.56304e-10	TRUE	other	FALSE
FBgn0040505	4149	1.77014	5.95494e-52	8.82038e-51	TRUE	other	TRUE
FBgn0040524	58.0736	2.45351	1.53895e-05	4.84265e-05	TRUE	other	FALSE
FBgn0040571	2585.5	3.89922	5.4924e-172	3.22157e-169	TRUE	other	TRUE
FBgn0040696	68.4759	1.90643	3.09446e-05	9.43733e-05	TRUE	other	TRUE
FBgn0040726	7815.88	3.87875	5.79797e-153	1.417e-150	TRUE	other	TRUE
FBgn0040752	13842.4	2.62015	3.38227e-100	1.60637e-98	TRUE	other	TRUE
FBgn0040765	4793.5	3.16463	5.44014e-87	1.83914e-85	TRUE	neuronal circRNA host gene	TRUE
FBgn0040778	153.94	1.39152	4.02569e-07	1.46481e-06	TRUE	other	TRUE
FBgn0040805	377.909	2.82838	5.14635e-32	4.8884e-31	TRUE	other	TRUE
FBgn0040816	6.76098	6.88983	0.000146886	0.000412525	TRUE	other	TRUE
FBgn0040823	9278.91	3.61052	6.04667e-127	5.86227e-125	TRUE	neuronal circRNA host gene	TRUE
FBgn0040849	331.307	2.63243	2.25548e-28	1.96138e-27	TRUE	other	TRUE
FBgn0040877	578.339	2.92996	1.28256e-44	1.61955e-43	TRUE	other	TRUE
FBgn0040918	443.314	1.16734	4.70847e-09	1.97268e-08	TRUE	other	FALSE
FBgn0040923	153.478	1.35334	2.77127e-05	8.48375e-05	TRUE	other	FALSE
FBgn0040931	157.531	2.25038	2.07292e-10	9.49159e-10	TRUE	other	FALSE
FBgn0041004	761.583	3.71714	1.83722e-81	5.32159e-80	TRUE	other	TRUE
FBgn0041092	9078.7	3.13371	4.87048e-116	3.32184e-114	TRUE	other	TRUE
FBgn0041097	2896.83	2.08334	4.42622e-72	1.00046e-70	TRUE	other	TRUE
FBgn0041111	6801.41	2.68273	2.15646e-77	5.64675e-76	TRUE	other	TRUE
FBgn0041171	1832.96	1.21862	4.55407e-22	3.31413e-21	TRUE	other	TRUE
FBgn0041184	1158.52	1.0149	9.85879e-11	4.60361e-10	TRUE	other	TRUE
FBgn0041210	4520.5	2.23039	3.86622e-92	1.47255e-90	TRUE	other	TRUE
FBgn0041585	1210.14	2.0532	3.176e-28	2.75371e-27	TRUE	other	TRUE
FBgn0041604	911.345	2.17105	6.80191e-43	8.2346e-42	TRUE	other	TRUE
FBgn0041605	25339.5	1.95366	7.26186e-37	7.79404e-36	TRUE	neuronal circRNA host gene	TRUE
FBgn0041720	74.8633	1.74312	0.000155878	0.00043642	TRUE	other	FALSE
FBgn0041781	1656.8	1.35029	4.90417e-36	5.15048e-35	TRUE	other	FALSE
FBgn0041789	1868.44	2.5339	1.16509e-65	2.34839e-64	TRUE	other	TRUE
FBgn0042135	3856.84	1.22224	9.42923e-39	1.05247e-37	TRUE	neuronal circRNA host gene	FALSE
FBgn0042185	2693.43	3.87304	1.10933e-127	1.13161e-125	TRUE	other	TRUE
FBgn0042198	4.76166	6.3403	0.00130521	0.00319054	TRUE	other	TRUE
FBgn0042630	672.201	1.7618	7.89358e-21	5.54157e-20	TRUE	other	TRUE
FBgn0042693	3725.74	1.3319	2.87115e-25	2.26811e-24	TRUE	other	TRUE
FBgn0042696	3339.01	2.62106	9.3255e-17	5.75473e-16	TRUE	other	TRUE
FBgn0043005	202.095	1.03696	0.000104233	0.00029977	TRUE	other	FALSE
FBgn0043070	6460.44	2.42467	7.06196e-92	2.67238e-90	TRUE	neuronal circRNA host gene	TRUE
FBgn0044020	1702.79	2.57443	1.93763e-53	2.96354e-52	TRUE	other	TRUE
FBgn0044046	26.6471	3.01027	3.0119e-06	1.01647e-05	TRUE	other	FALSE
FBgn0044323	2600.88	1.17578	5.71365e-21	4.03533e-20	TRUE	other	TRUE
FBgn0044328	2238.73	1.77157	4.98944e-35	5.08083e-34	TRUE	other	TRUE
FBgn0044510	1221	3.5695	1.26551e-23	9.57785e-23	TRUE	other	TRUE
FBgn0044826	1429.88	1.59075	8.40702e-35	8.5093e-34	TRUE	other	TRUE
FBgn0045038	615.282	2.58079	4.97989e-59	8.82463e-58	TRUE	other	TRUE
FBgn0045063	2260	1.99828	1.26258e-36	1.34404e-35	TRUE	other	TRUE
FBgn0045073	1248.43	1.52723	1.8048e-24	1.39108e-23	TRUE	other	FALSE
FBgn0045474	61.4126	2.74444	1.48218e-07	5.59084e-07	TRUE	other	TRUE
FBgn0045852	434.319	1.85203	8.09255e-14	4.40119e-13	TRUE	other	TRUE
FBgn0046225	1478.49	2.72561	2.69668e-73	6.2643e-72	TRUE	other	TRUE
FBgn0046247	382.702	1.23258	5.39855e-07	1.94623e-06	TRUE	other	TRUE
FBgn0046323	2.45463	8.9518	0.000150315	0.000421451	TRUE	other	TRUE
FBgn0046692	3239.82	4.14242	1.1632e-39	1.31333e-38	TRUE	other	TRUE
FBgn0046697	52.4687	4.01459	1.74526e-12	8.93655e-12	TRUE	other	TRUE
FBgn0046704	2493.22	1.05614	6.50026e-22	4.70127e-21	TRUE	other	TRUE
FBgn0046706	3048.41	3.33745	2.01417e-60	3.66898e-59	TRUE	other	TRUE
FBgn0050009	5.08092	7.26972	0.000303777	0.000816217	TRUE	other	TRUE
FBgn0050015	3663.54	2.01165	9.70519e-66	1.96296e-64	TRUE	other	TRUE
FBgn0050055	652.745	1.5237	2.27895e-14	1.27246e-13	TRUE	other	TRUE
FBgn0050089	3355.93	2.26766	8.0232e-53	1.20512e-51	TRUE	neuronal circRNA host gene	TRUE
FBgn0050106	276.456	2.78988	2.55098e-29	2.26646e-28	TRUE	other	TRUE
FBgn0050158	2348.08	1.36904	1.39344e-36	1.48066e-35	TRUE	other	TRUE
FBgn0050172	417.792	1.37645	2.49517e-11	1.21305e-10	TRUE	other	FALSE
FBgn0050291	196.672	1.28171	2.01188e-05	6.23387e-05	TRUE	other	FALSE
FBgn0050296	1902.77	1.66816	8.20892e-23	6.06798e-22	TRUE	neuronal circRNA host gene	TRUE
FBgn0050324	15.3346	4.84874	0.000542431	0.00140252	TRUE	other	FALSE
FBgn0050361	5567.91	2.86243	7.66285e-90	2.77447e-88	TRUE	neuronal circRNA host gene	TRUE
FBgn0050389	2676.09	1.49045	1.64332e-44	2.06621e-43	TRUE	other	TRUE
FBgn0050404	528.455	1.05365	4.97779e-08	1.95038e-07	TRUE	other	TRUE
FBgn0050418	281.763	1.47785	4.36463e-10	1.95874e-09	TRUE	other	TRUE
FBgn0050419	771.376	1.40432	1.05044e-15	6.2048e-15	TRUE	other	FALSE
FBgn0050428	616.584	2.19314	3.73353e-38	4.10863e-37	TRUE	other	TRUE
FBgn0050438	276.442	1.6458	5.77055e-11	2.73623e-10	TRUE	other	FALSE
FBgn0050446	151.122	1.19662	0.000131747	0.000373226	TRUE	other	FALSE
FBgn0050463	4901.63	2.81949	2.95409e-71	6.56335e-70	TRUE	other	TRUE
FBgn0051005	373.192	1.28129	4.539e-11	2.17601e-10	TRUE	other	FALSE
FBgn0051072	2743.52	1.22913	6.85249e-31	6.31473e-30	TRUE	neuronal circRNA host gene	FALSE
FBgn0051092	3832.12	1.01543	6.61367e-21	4.65417e-20	TRUE	neuronal circRNA host gene	FALSE
FBgn0051098	449.424	1.11627	7.77503e-08	2.9993e-07	TRUE	other	FALSE
FBgn0051108	692.943	1.68075	4.9744e-33	4.8227e-32	TRUE	other	FALSE
FBgn0051140	6649.25	1.75666	2.40672e-43	2.94097e-42	TRUE	neuronal circRNA host gene	TRUE
FBgn0051145	7023.51	2.71047	4.64893e-97	1.99768e-95	TRUE	other	TRUE
FBgn0051158	7200.31	1.62113	2.75287e-46	3.59933e-45	TRUE	other	TRUE
FBgn0051163	11007.3	3.12504	1.57403e-90	5.80658e-89	TRUE	other	TRUE
FBgn0051176	332.9	1.0564	7.17146e-05	0.000209651	TRUE	other	FALSE
FBgn0051191	2871.15	3.71252	1.19535e-78	3.2162e-77	TRUE	other	TRUE
FBgn0051216	207.93	2.17122	1.14219e-19	7.74512e-19	TRUE	other	TRUE
FBgn0051221	12015.4	4.03353	3.56616e-125	3.34677e-123	TRUE	other	TRUE
FBgn0051224	2849.21	1.5409	1.95613e-46	2.5697e-45	TRUE	other	TRUE
FBgn0051229	160.513	1.79297	1.57802e-08	6.39489e-08	TRUE	other	TRUE
FBgn0051323	1115.18	3.41956	7.59352e-47	1.00883e-45	TRUE	other	TRUE
FBgn0051324	1769.44	2.40696	4.82103e-72	1.08552e-70	TRUE	other	TRUE
FBgn0051345	446.295	1.52909	1.0295e-13	5.5809e-13	TRUE	other	FALSE
FBgn0051360	55.5457	2.15326	1.36819e-05	4.32736e-05	TRUE	other	TRUE
FBgn0051361	1468.86	2.20607	1.79499e-63	3.45196e-62	TRUE	neuronal circRNA host gene	TRUE
FBgn0051363	2466.6	2.12721	1.80942e-47	2.4398e-46	TRUE	other	TRUE
FBgn0051386	12.0794	3.94132	0.00317327	0.00727206	TRUE	other	TRUE
FBgn0051451	11989.3	3.16595	1.48115e-53	2.27724e-52	TRUE	other	TRUE
FBgn0051453	57.8707	1.91841	0.000158758	0.000444272	TRUE	other	FALSE
FBgn0051475	474.448	1.80668	1.17551e-30	1.07902e-29	TRUE	other	TRUE
FBgn0051481	225.303	1.93575	7.21003e-17	4.46809e-16	TRUE	other	TRUE
FBgn0051523	1422.64	1.41969	4.32043e-23	3.22206e-22	TRUE	other	FALSE
FBgn0051612	218.077	1.40664	8.15666e-08	3.13518e-07	TRUE	other	FALSE
FBgn0051619	8831.35	2.39094	1.5499e-89	5.57728e-88	TRUE	neuronal circRNA host gene	TRUE
FBgn0051632	73.0218	1.49529	0.000137002	0.000387083	TRUE	other	TRUE
FBgn0051635	4855.52	1.94931	1.23121e-56	2.04869e-55	TRUE	other	TRUE
FBgn0051637	2927.47	2.68264	4.02013e-83	1.2e-81	TRUE	other	TRUE
FBgn0051646	1242.15	2.28192	1.56525e-60	2.86012e-59	TRUE	other	TRUE
FBgn0051660	5873.04	2.97787	3.89747e-98	1.72533e-96	TRUE	other	TRUE
FBgn0051665	9263.8	2.33279	4.68969e-102	2.36115e-100	TRUE	other	TRUE
FBgn0051678	3115.62	2.00651	9.68031e-59	1.70766e-57	TRUE	other	TRUE
FBgn0051690	2247.2	2.06612	1.72999e-49	2.43048e-48	TRUE	neuronal circRNA host gene	TRUE
FBgn0051708	1037.1	2.96951	3.94856e-59	7.01827e-58	TRUE	other	TRUE
FBgn0051712	7353.64	1.87779	1.54109e-36	1.63459e-35	TRUE	other	TRUE
FBgn0051713	104.39	1.39919	0.000703227	0.00178485	TRUE	other	FALSE
FBgn0051721	4489.77	3.15411	3.24772e-114	2.15249e-112	TRUE	neuronal circRNA host gene	TRUE
FBgn0051729	3116.89	1.30692	2.99915e-41	3.49732e-40	TRUE	other	TRUE
FBgn0051760	3408.94	1.5705	3.95501e-40	4.52646e-39	TRUE	neuronal circRNA host gene	TRUE
FBgn0051774	7972.27	3.30137	1.46043e-84	4.61786e-83	TRUE	neuronal circRNA host gene	TRUE
FBgn0051814	3372.25	3.14929	3.46518e-157	1.04231e-154	TRUE	neuronal circRNA host gene	TRUE
FBgn0051897	70.7504	1.82016	0.000213903	0.000588485	TRUE	other	FALSE
FBgn0051935	972.876	1.09916	5.32994e-11	2.53962e-10	TRUE	other	FALSE
FBgn0051973	4107.9	1.56077	4.03114e-26	3.29542e-25	TRUE	other	TRUE
FBgn0051992	14119.1	1.12157	7.67191e-25	5.99595e-24	TRUE	other	FALSE
FBgn0051998	4774.8	3.03125	2.09563e-56	3.4335e-55	TRUE	other	TRUE
FBgn0052000	11614.6	2.38525	1.81497e-40	2.0874e-39	TRUE	other	TRUE
FBgn0052009	10.5693	3.26886	0.00237305	0.00554878	TRUE	other	TRUE
FBgn0052016	2183.79	1.70568	4.74877e-29	4.18227e-28	TRUE	other	FALSE
FBgn0052017	4203.75	2.92805	8.25522e-51	1.19263e-49	TRUE	other	TRUE
FBgn0052057	5940.03	4.08829	7.73179e-200	1.13377e-196	TRUE	other	TRUE
FBgn0052062	18640.9	3.91264	7.48733e-121	5.97509e-119	TRUE	neuronal circRNA host gene	TRUE
FBgn0052066	1232.64	2.5308	2.75526e-46	3.59933e-45	TRUE	other	TRUE
FBgn0052085	4239.23	2.53119	6.36922e-71	1.40976e-69	TRUE	neuronal circRNA host gene	TRUE
FBgn0052100	305.766	1.53625	2.32452e-08	9.30363e-08	TRUE	other	TRUE
FBgn0052103	2403.56	1.24417	1.21731e-28	1.06489e-27	TRUE	other	TRUE
FBgn0052111	311.314	1.77032	7.31532e-14	3.99516e-13	TRUE	neuronal circRNA host gene	TRUE
FBgn0052112	765.69	2.36053	3.33418e-34	3.33731e-33	TRUE	other	TRUE
FBgn0052137	731.215	2.2124	1.83079e-35	1.8823e-34	TRUE	other	TRUE
FBgn0052150	33.9885	3.22264	1.77421e-07	6.66238e-07	TRUE	other	TRUE
FBgn0052177	346.155	1.47603	5.39219e-15	3.10839e-14	TRUE	other	TRUE
FBgn0052183	4744.39	3.1702	2.29165e-100	1.10631e-98	TRUE	other	TRUE
FBgn0052204	2806.22	3.37439	3.18512e-114	2.13512e-112	TRUE	other	TRUE
FBgn0052206	10471.4	3.18931	8.39946e-145	1.69886e-142	TRUE	other	TRUE
FBgn0052227	1316.13	1.73773	1.46516e-27	1.24189e-26	TRUE	other	TRUE
FBgn0052230	1074.58	2.25409	1.52506e-53	2.34169e-52	TRUE	other	FALSE
FBgn0052264	14038.5	3.25027	5.78524e-104	3.02976e-102	TRUE	other	TRUE
FBgn0052296	2119.83	3.14832	3.20291e-102	1.61954e-100	TRUE	other	TRUE
FBgn0052333	2570.33	2.02132	5.90021e-48	8.02962e-47	TRUE	neuronal circRNA host gene	TRUE
FBgn0052350	497.566	3.50937	1.78976e-25	1.42828e-24	TRUE	other	TRUE
FBgn0052364	25.2164	2.72823	0.00148479	0.00359424	TRUE	other	TRUE
FBgn0052369	3254.37	2.53737	1.11053e-68	2.35581e-67	TRUE	other	TRUE
FBgn0052373	787.988	1.00533	4.86963e-07	1.76259e-06	TRUE	other	FALSE
FBgn0052380	328.566	1.62215	6.43956e-19	4.25112e-18	TRUE	other	TRUE
FBgn0052406	2093.38	3.31428	2.61598e-123	2.30737e-121	TRUE	other	TRUE
FBgn0052423	30252.3	3.50685	5.4385e-122	4.62312e-120	TRUE	neuronal circRNA host gene	TRUE
FBgn0052425	2086.67	1.10972	4.55698e-17	2.85261e-16	TRUE	other	TRUE
FBgn0052428	331.443	2.5738	1.50119e-30	1.36833e-29	TRUE	other	TRUE
FBgn0052432	14439.8	1.9084	4.20237e-61	7.73909e-60	TRUE	neuronal circRNA host gene	TRUE
FBgn0052451	9666.75	2.59187	1.42719e-169	7.27929e-167	TRUE	other	TRUE
FBgn0052457	90.8372	4.77621	1.53378e-13	8.25738e-13	TRUE	other	TRUE
FBgn0052476	5.03889	5.46405	0.00447879	0.00999823	TRUE	other	TRUE
FBgn0052479	2137.37	1.71954	9.18255e-36	9.54969e-35	TRUE	other	TRUE
FBgn0052506	1734.67	1.6979	5.61253e-40	6.3923e-39	TRUE	other	TRUE
FBgn0052521	9196.19	1.96185	7.03062e-34	6.94244e-33	TRUE	other	FALSE
FBgn0052529	7599.81	2.70324	1.34023e-77	3.54905e-76	TRUE	other	TRUE
FBgn0052532	192.186	1.23225	0.000112092	0.000321311	TRUE	other	TRUE
FBgn0052544	685.737	2.55841	1.07846e-25	8.70114e-25	TRUE	other	TRUE
FBgn0052547	1184.65	2.03294	1.72062e-36	1.82171e-35	TRUE	other	TRUE
FBgn0052600	10535	4.02346	5.05105e-120	3.8728e-118	TRUE	other	TRUE
FBgn0052626	2575.28	1.18422	3.21288e-28	2.78363e-27	TRUE	other	FALSE
FBgn0052647	3023.09	1.90179	1.19289e-30	1.09412e-29	TRUE	other	FALSE
FBgn0052654	5678.65	1.77882	4.14734e-66	8.4613e-65	TRUE	other	TRUE
FBgn0052666	5545.82	3.17317	3.75519e-75	9.02707e-74	TRUE	other	TRUE
FBgn0052672	1293.63	1.57399	1.24286e-36	1.32425e-35	TRUE	other	TRUE
FBgn0052675	752.362	1.52479	1.74685e-32	1.67421e-31	TRUE	other	TRUE
FBgn0052676	4773.24	3.03489	2.18263e-111	1.35473e-109	TRUE	other	TRUE
FBgn0052677	9561.73	2.86474	9.21235e-97	3.92982e-95	TRUE	other	TRUE
FBgn0052679	2.3114	9.50489	0.000344131	0.000915212	TRUE	other	FALSE
FBgn0052683	3412.62	3.13977	1.60086e-106	8.85836e-105	TRUE	other	TRUE
FBgn0052698	1795.29	3.33318	1.54131e-49	2.168e-48	TRUE	other	TRUE
FBgn0052719	42.8427	2.89977	5.81953e-05	0.000171789	TRUE	other	TRUE
FBgn0052732	525.124	1.47121	3.14844e-16	1.9058e-15	TRUE	other	TRUE
FBgn0052756	343.428	1.2363	8.93518e-08	3.42544e-07	TRUE	other	FALSE
FBgn0052758	2749.1	1.68605	5.97144e-48	8.11715e-47	TRUE	other	TRUE
FBgn0052767	2794.42	2.8006	4.25307e-64	8.27409e-63	TRUE	other	TRUE
FBgn0052772	610.24	1.4935	1.54756e-26	1.27848e-25	TRUE	other	TRUE
FBgn0052773	186.998	1.71534	1.85099e-09	8.0155e-09	TRUE	other	TRUE
FBgn0052791	1105.88	4.01039	1.32382e-72	3.04505e-71	TRUE	other	TRUE
FBgn0052792	103.743	2.65377	1.28837e-10	5.96915e-10	TRUE	other	TRUE
FBgn0052816	1286.84	2.61566	2.35641e-41	2.75878e-40	TRUE	other	TRUE
FBgn0052843	1390.97	1.94648	1.39785e-33	1.37454e-32	TRUE	neuronal circRNA host gene	TRUE
FBgn0052850	1783.7	3.57421	4.1943e-53	6.33248e-52	TRUE	other	TRUE
FBgn0052944	1213.24	1.14096	3.81913e-20	2.63388e-19	TRUE	other	FALSE
FBgn0052982	3593.98	3.04822	4.28193e-83	1.27491e-81	TRUE	other	TRUE
FBgn0053080	844.712	1.00997	6.51303e-13	3.42007e-12	TRUE	other	FALSE
FBgn0053100	9147.52	3.50686	2.90194e-139	4.4793e-137	TRUE	other	TRUE
FBgn0053113	4463.52	2.12549	3.74012e-70	8.14013e-69	TRUE	other	TRUE
FBgn0053116	218.191	1.15941	3.235e-05	9.84941e-05	TRUE	other	TRUE
FBgn0053143	2945.24	2.22545	3.77415e-48	5.14821e-47	TRUE	other	TRUE
FBgn0053144	12926.9	3.06674	4.12855e-137	5.76571e-135	TRUE	neuronal circRNA host gene	TRUE
FBgn0053147	7844.83	2.53243	1.08662e-83	3.32824e-82	TRUE	other	TRUE
FBgn0053158	1684.48	3.2725	8.98138e-94	3.57155e-92	TRUE	other	TRUE
FBgn0053179	2728.55	2.08817	1.59773e-31	1.49585e-30	TRUE	other	TRUE
FBgn0053180	2364.86	1.45189	1.94579e-23	1.46791e-22	TRUE	other	FALSE
FBgn0053181	3884.06	4.29661	7.21415e-157	2.06413e-154	TRUE	other	TRUE
FBgn0053182	1990.57	2.34942	9.2793e-47	1.22723e-45	TRUE	other	TRUE
FBgn0053198	102.593	2.56755	8.48263e-08	3.25727e-07	TRUE	other	TRUE
FBgn0053200	168.479	1.68776	8.11034e-08	3.12045e-07	TRUE	other	TRUE
FBgn0053202	10102.1	3.4724	7.80218e-116	5.2906e-114	TRUE	neuronal circRNA host gene	TRUE
FBgn0053207	1108.64	3.24381	2.4917e-110	1.49898e-108	TRUE	other	TRUE
FBgn0053208	13689.7	1.96238	2.79515e-87	9.50432e-86	TRUE	other	TRUE
FBgn0053217	344.99	4.07614	2.68286e-11	1.30106e-10	TRUE	other	TRUE
FBgn0053294	77.5524	1.98054	1.3204e-06	4.61962e-06	TRUE	other	TRUE
FBgn0053481	1501.74	1.70586	3.10042e-19	2.06419e-18	TRUE	other	FALSE
FBgn0053512	1915.83	1.4572	4.85544e-37	5.25453e-36	TRUE	neuronal circRNA host gene	TRUE
FBgn0053516	4176.23	3.46149	9.10583e-99	4.10848e-97	TRUE	other	TRUE
FBgn0053517	7017.88	2.28493	1.06787e-62	2.02051e-61	TRUE	other	TRUE
FBgn0053531	3565.56	2.26034	1.39198e-56	2.30639e-55	TRUE	other	TRUE
FBgn0053547	16747.5	1.96115	6.12886e-40	6.96008e-39	TRUE	neuronal circRNA host gene	TRUE
FBgn0053554	5394.78	2.6211	4.29429e-42	5.09882e-41	TRUE	neuronal circRNA host gene	TRUE
FBgn0053558	4667.9	1.89925	6.14134e-37	6.60954e-36	TRUE	other	TRUE
FBgn0053639	1611.9	2.29025	2.35463e-64	4.61138e-63	TRUE	other	TRUE
FBgn0053653	37105.3	3.04705	2.63884e-79	7.28383e-78	TRUE	neuronal circRNA host gene	TRUE
FBgn0053696	401.567	2.09392	2.74174e-13	1.45734e-12	TRUE	other	TRUE
FBgn0053768	6.1555	5.93546	0.000482951	0.00125872	TRUE	other	FALSE
FBgn0053926	107.719	3.79505	4.51759e-25	3.552e-24	TRUE	other	FALSE
FBgn0053958	74.6415	1.48059	0.000119192	0.000340283	TRUE	other	TRUE
FBgn0054031	16.5862	3.78843	0.000753796	0.00190454	TRUE	other	TRUE
FBgn0054045	3.57615	6.77659	0.000517998	0.0013435	TRUE	other	FALSE
FBgn0058045	1729.37	3.48546	2.42127e-56	3.96149e-55	TRUE	other	TRUE
FBgn0058068	11.6771	5.48853	5.1932e-06	1.70984e-05	TRUE	other	TRUE
FBgn0058178	44255.9	3.82714	2.15602e-99	9.9576e-98	TRUE	neuronal circRNA host gene	TRUE
FBgn0058191	1853.05	2.58895	2.36159e-53	3.59323e-52	TRUE	other	TRUE
FBgn0058263	31968.4	3.50213	3.69394e-95	1.52583e-93	TRUE	neuronal circRNA host gene	TRUE
FBgn0058439	8.52531	4.38336	0.0019865	0.0047021	TRUE	other	FALSE
FBgn0061200	4269.13	1.88602	5.03287e-62	9.40136e-61	TRUE	other	TRUE
FBgn0062411	32.0577	2.77511	1.94126e-06	6.67044e-06	TRUE	other	FALSE
FBgn0062413	647.599	1.75123	3.47805e-19	2.31298e-18	TRUE	other	TRUE
FBgn0062978	3144.48	3.33168	4.83935e-82	1.41926e-80	TRUE	other	TRUE
FBgn0063649	708.492	1.33463	4.92833e-21	3.4912e-20	TRUE	other	TRUE
FBgn0063670	406.569	2.47619	4.49689e-19	2.97871e-18	TRUE	other	TRUE
FBgn0066101	3580.12	1.72879	1.07516e-62	2.03104e-61	TRUE	other	FALSE
FBgn0066114	164.667	1.54927	1.35417e-11	6.65233e-11	TRUE	other	TRUE
FBgn0067102	464.043	1.75295	2.98302e-16	1.81034e-15	TRUE	other	TRUE
FBgn0067779	1098.49	1.95649	6.29641e-18	4.03404e-17	TRUE	other	TRUE
FBgn0069923	226.318	3.12896	2.50538e-29	2.22825e-28	TRUE	other	TRUE
FBgn0069969	17048.2	4.26491	2.28458e-118	1.67502e-116	TRUE	other	TRUE
FBgn0082582	2360.47	1.5139	4.81367e-22	3.49438e-21	TRUE	other	TRUE
FBgn0083228	2201.73	2.68707	2.5792e-72	5.87506e-71	TRUE	other	TRUE
FBgn0083949	13661.9	2.42352	3.70728e-91	1.38251e-89	TRUE	neuronal circRNA host gene	TRUE
FBgn0083950	12157	3.08923	2.45473e-151	5.64637e-149	TRUE	neuronal circRNA host gene	TRUE
FBgn0083962	3838.82	1.1226	2.04886e-21	1.46466e-20	TRUE	neuronal circRNA host gene	TRUE
FBgn0083963	15559.5	3.75952	6.69868e-176	4.62248e-173	TRUE	other	TRUE
FBgn0083969	1037.17	1.39257	7.00553e-25	5.48244e-24	TRUE	other	TRUE
FBgn0083970	193.267	1.07129	0.000282352	0.000763195	TRUE	other	FALSE
FBgn0083975	6114.73	2.96795	3.23865e-164	1.46125e-161	TRUE	neuronal circRNA host gene	TRUE
FBgn0083981	414.598	3.15698	1.42679e-32	1.3697e-31	TRUE	other	TRUE
FBgn0083990	8.9264	5.1044	0.000605174	0.00155414	TRUE	other	TRUE
FBgn0083991	652.472	3.64363	1.39116e-35	1.43533e-34	TRUE	other	TRUE
FBgn0085198	24.7606	3.45267	0.000867798	0.00217524	TRUE	other	TRUE
FBgn0085261	135.195	2.04285	5.18307e-09	2.16611e-08	TRUE	other	TRUE
FBgn0085321	14.2813	4.5724	6.89307e-05	0.000202055	TRUE	other	TRUE
FBgn0085369	1039.09	1.97828	1.24732e-32	1.20036e-31	TRUE	other	TRUE
FBgn0085370	4643.16	2.1392	8.85838e-56	1.4393e-54	TRUE	other	TRUE
FBgn0085376	3042.9	1.63663	1.94099e-33	1.89748e-32	TRUE	other	TRUE
FBgn0085377	358.795	1.91306	2.02903e-15	1.18657e-14	TRUE	other	TRUE
FBgn0085380	2125.49	2.88556	1.69464e-101	8.42365e-100	TRUE	other	TRUE
FBgn0085382	13460.4	3.89792	2.28557e-120	1.77563e-118	TRUE	other	TRUE
FBgn0085383	11060	3.58378	1.62149e-143	3.06802e-141	TRUE	neuronal circRNA host gene	TRUE
FBgn0085384	3710.36	2.07857	1.05845e-65	2.13711e-64	TRUE	other	TRUE
FBgn0085385	4935.71	2.66174	4.35859e-72	9.88986e-71	TRUE	neuronal circRNA host gene	TRUE
FBgn0085386	9530.65	2.76585	3.54912e-83	1.06756e-81	TRUE	neuronal circRNA host gene	TRUE
FBgn0085387	21556.3	3.73927	7.32163e-150	1.62057e-147	TRUE	neuronal circRNA host gene	TRUE
FBgn0085390	4750.92	1.94906	2.81822e-73	6.5337e-72	TRUE	neuronal circRNA host gene	TRUE
FBgn0085391	7179.87	3.27369	1.22611e-137	1.77574e-135	TRUE	other	TRUE
FBgn0085395	3948.96	3.42977	2.33135e-158	7.59696e-156	TRUE	other	TRUE
FBgn0085397	3306.25	4.12692	2.2405e-136	3.05619e-134	TRUE	neuronal circRNA host gene	TRUE
FBgn0085399	4855.49	3.10123	1.07392e-131	1.23511e-129	TRUE	neuronal circRNA host gene	TRUE
FBgn0085400	3443.47	1.79187	1.1783e-36	1.25775e-35	TRUE	other	TRUE
FBgn0085407	6640.78	3.86623	3.17307e-118	2.312e-116	TRUE	other	TRUE
FBgn0085408	2487.9	2.40339	3.88877e-44	4.84795e-43	TRUE	other	TRUE
FBgn0085410	844.382	2.35987	1.55308e-45	2.00431e-44	TRUE	other	TRUE
FBgn0085412	11149.6	2.24858	2.2044e-95	9.17015e-94	TRUE	other	TRUE
FBgn0085413	8222.09	2.06719	8.89375e-100	4.19006e-98	TRUE	other	TRUE
FBgn0085414	12468.8	2.50285	1.59134e-104	8.60279e-103	TRUE	neuronal circRNA host gene	TRUE
FBgn0085420	2205.59	3.59541	2.43828e-90	8.93857e-89	TRUE	other	TRUE
FBgn0085421	6063.6	1.69507	2.6061e-75	6.34277e-74	TRUE	neuronal circRNA host gene	TRUE
FBgn0085422	2306.42	1.93577	2.95165e-42	3.52605e-41	TRUE	other	TRUE
FBgn0085423	3394.44	1.5028	7.60765e-33	7.35135e-32	TRUE	other	TRUE
FBgn0085424	70.2111	2.79673	2.64504e-08	1.05577e-07	TRUE	other	FALSE
FBgn0085430	5856.17	2.60797	1.17298e-56	1.95457e-55	TRUE	other	TRUE
FBgn0085431	363.75	1.299	4.43614e-08	1.74808e-07	TRUE	other	FALSE
FBgn0085432	44647.9	3.97059	1.12941e-127	1.14216e-125	TRUE	other	TRUE
FBgn0085434	30969.9	1.61387	8.07721e-49	1.1187e-47	TRUE	other	TRUE
FBgn0085440	379.281	2.27031	4.61496e-18	2.97136e-17	TRUE	other	TRUE
FBgn0085443	5087.49	1.98062	4.27981e-55	6.86819e-54	TRUE	neuronal circRNA host gene	TRUE
FBgn0085447	1263.47	3.08531	5.43079e-37	5.86636e-36	TRUE	other	TRUE
FBgn0085450	9297.44	3.2581	2.31543e-100	1.11321e-98	TRUE	other	TRUE
FBgn0085468	438.687	1.47594	1.05097e-10	4.89631e-10	TRUE	other	FALSE
FBgn0085478	3503.68	2.94574	2.12306e-76	5.35605e-75	TRUE	other	TRUE
FBgn0085638	16702.7	3.99052	1.97031e-48	2.70336e-47	TRUE	other	TRUE
FBgn0085732	78.2947	1.41401	0.000216918	0.000596499	TRUE	other	FALSE
FBgn0085736	23.6855	2.27464	0.00169069	0.00404353	TRUE	other	FALSE
FBgn0086358	659.62	1.26885	1.78714e-12	9.14701e-12	TRUE	other	FALSE
FBgn0086361	1629.5	1.37045	1.46765e-27	1.2431e-26	TRUE	other	TRUE
FBgn0086370	1236.67	1.68278	9.05162e-35	9.14596e-34	TRUE	other	FALSE
FBgn0086371	280.682	2.633	3.61059e-19	2.3984e-18	TRUE	other	TRUE
FBgn0086372	5881.38	3.23383	1.28694e-157	3.97291e-155	TRUE	other	TRUE
FBgn0086378	590.88	2.49388	2.13893e-28	1.8614e-27	TRUE	other	TRUE
FBgn0086445	100.013	1.23528	0.000610408	0.00156647	TRUE	other	FALSE
FBgn0086604	11480.5	3.00913	4.86351e-112	3.05101e-110	TRUE	other	TRUE
FBgn0086613	631.365	1.52715	1.15451e-13	6.24125e-13	TRUE	other	FALSE
FBgn0086655	4826.97	2.32768	9.57473e-77	2.45243e-75	TRUE	other	TRUE
FBgn0086673	40.8771	2.79866	5.29651e-07	1.91121e-06	TRUE	other	TRUE
FBgn0086674	241.328	3.29508	1.21827e-28	1.06495e-27	TRUE	other	TRUE
FBgn0086675	3923.08	3.24626	1.37203e-69	2.97509e-68	TRUE	other	TRUE
FBgn0086677	4620.33	3.86427	3.21198e-124	2.94373e-122	TRUE	other	TRUE
FBgn0086686	2333.92	1.64315	3.71265e-37	4.03644e-36	TRUE	other	TRUE
FBgn0086758	7205.36	3.38824	2.28355e-133	2.81983e-131	TRUE	neuronal circRNA host gene	TRUE
FBgn0086778	9679.56	2.82909	2.31177e-63	4.42405e-62	TRUE	other	TRUE
FBgn0086779	1946.05	2.28239	3.43367e-37	3.74005e-36	TRUE	other	TRUE
FBgn0086913	3292.44	2.81234	2.16208e-100	1.04807e-98	TRUE	other	TRUE
FBgn0087011	1949.98	1.19743	1.08043e-13	5.84888e-13	TRUE	other	FALSE
FBgn0243486	4003.39	2.69166	5.04009e-81	1.44208e-79	TRUE	neuronal circRNA host gene	TRUE
FBgn0243512	1633.93	1.59451	2.53335e-26	2.0826e-25	TRUE	other	FALSE
FBgn0243516	2400.31	1.94037	1.40153e-58	2.46867e-57	TRUE	other	TRUE
FBgn0250754	1344.63	1.56019	3.76103e-34	3.75814e-33	TRUE	other	FALSE
FBgn0250789	10901	1.21816	2.26912e-27	1.91504e-26	TRUE	other	FALSE
FBgn0250791	2137.19	1.1929	1.10478e-16	6.80321e-16	TRUE	other	TRUE
FBgn0250816	589.539	2.93993	2.5611e-49	3.58096e-48	TRUE	other	FALSE
FBgn0250819	90.6811	1.59942	0.00158251	0.00380574	TRUE	other	FALSE
FBgn0250823	8262.23	2.93621	3.06349e-64	5.97967e-63	TRUE	neuronal circRNA host gene	TRUE
FBgn0250830	2224.59	2.45526	2.41462e-67	4.98697e-66	TRUE	other	TRUE
FBgn0250867	7615.13	3.01364	1.45343e-74	3.44448e-73	TRUE	other	TRUE
FBgn0250908	4057.19	2.47734	4.38189e-93	1.71347e-91	TRUE	other	TRUE
FBgn0250910	4222.89	1.79879	4.02934e-39	4.51032e-38	TRUE	other	TRUE
FBgn0259098	6.69717	4.66792	0.0010432	0.00258891	TRUE	other	FALSE
FBgn0259099	1517.88	2.04784	7.02055e-34	6.93834e-33	TRUE	other	TRUE
FBgn0259108	28721.2	1.57339	5.75904e-30	5.19287e-29	TRUE	other	FALSE
FBgn0259110	15332.8	2.23417	2.21198e-65	4.41306e-64	TRUE	other	TRUE
FBgn0259111	4690.45	1.2655	4.68096e-32	4.45355e-31	TRUE	neuronal circRNA host gene	FALSE
FBgn0259143	1404.71	2.37285	3.09666e-54	4.84359e-53	TRUE	other	TRUE
FBgn0259145	11091.9	2.75147	9.88935e-97	4.18816e-95	TRUE	other	TRUE
FBgn0259146	1632.86	1.66095	9.49248e-31	8.72014e-30	TRUE	other	TRUE
FBgn0259150	2660.87	1.46841	1.24784e-19	8.45173e-19	TRUE	other	TRUE
FBgn0259162	232.926	3.44688	2.19043e-25	1.73763e-24	TRUE	other	TRUE
FBgn0259163	10739.4	1.06723	8.12108e-35	8.24121e-34	TRUE	other	TRUE
FBgn0259168	2089.44	2.05652	2.16227e-44	2.71e-43	TRUE	other	TRUE
FBgn0259170	6392.88	3.45189	2.64256e-133	3.22915e-131	TRUE	other	TRUE
FBgn0259171	9688.71	3.4382	7.06631e-123	6.09521e-121	TRUE	other	TRUE
FBgn0259173	2922.66	1.86986	1.72752e-72	3.96585e-71	TRUE	other	TRUE
FBgn0259174	3521.89	1.38022	1.06723e-44	1.35348e-43	TRUE	other	FALSE
FBgn0259175	2883.54	2.95843	4.73736e-84	1.47803e-82	TRUE	other	TRUE
FBgn0259176	25625.2	3.54361	3.84159e-134	4.84577e-132	TRUE	neuronal circRNA host gene	TRUE
FBgn0259178	1084.35	1.89344	3.64368e-43	4.43864e-42	TRUE	other	TRUE
FBgn0259212	7706.45	1.66569	1.32283e-72	3.04505e-71	TRUE	other	TRUE
FBgn0259213	9269.92	3.21465	9.9085e-213	1.93728e-209	TRUE	neuronal circRNA host gene	TRUE
FBgn0259214	31672.9	2.95258	4.44247e-66	9.04768e-65	TRUE	other	TRUE
FBgn0259216	1177.58	2.37087	1.6498e-19	1.11229e-18	TRUE	other	TRUE
FBgn0259222	4883.11	1.67598	1.59376e-54	2.51296e-53	TRUE	neuronal circRNA host gene	TRUE
FBgn0259224	5045.55	3.43862	1.04552e-123	9.43465e-122	TRUE	other	TRUE
FBgn0259228	3947.38	1.74651	1.04023e-44	1.32067e-43	TRUE	other	TRUE
FBgn0259231	449.282	1.47321	1.60547e-12	8.24958e-12	TRUE	neuronal circRNA host gene	TRUE
FBgn0259234	3959.38	1.55452	3.58522e-37	3.9015e-36	TRUE	other	TRUE
FBgn0259239	1220.82	2.27999	1.67407e-58	2.93113e-57	TRUE	neuronal circRNA host gene	TRUE
FBgn0259241	5169.56	3.9505	2.76734e-159	1.01449e-156	TRUE	other	TRUE
FBgn0259242	4789.16	3.79038	6.32499e-150	1.42689e-147	TRUE	other	TRUE
FBgn0259243	4386.41	2.6805	1.62866e-98	7.29228e-97	TRUE	other	TRUE
FBgn0259244	4851.92	1.44395	1.23963e-25	9.96032e-25	TRUE	neuronal circRNA host gene	TRUE
FBgn0259245	1706.31	2.99286	6.99429e-71	1.5452e-69	TRUE	other	TRUE
FBgn0259246	21288.7	1.37955	2.27318e-26	1.87003e-25	TRUE	neuronal circRNA host gene	TRUE
FBgn0259481	15841.9	3.3698	6.95755e-127	6.69008e-125	TRUE	other	TRUE
FBgn0259677	5668.15	3.25651	2.10372e-186	2.05656e-183	TRUE	neuronal circRNA host gene	TRUE
FBgn0259683	290.532	2.24808	5.00926e-10	2.23862e-09	TRUE	other	FALSE
FBgn0259697	157.188	5.18472	2.2741e-49	3.18727e-48	TRUE	other	TRUE
FBgn0259714	1060.87	1.17131	3.46408e-15	2.01074e-14	TRUE	other	FALSE
FBgn0259735	13926.3	3.63171	4.59972e-138	6.83029e-136	TRUE	neuronal circRNA host gene	TRUE
FBgn0259742	463.032	1.38204	2.15227e-09	9.26971e-09	TRUE	other	TRUE
FBgn0259745	2017.8	1.8606	1.09283e-50	1.57392e-49	TRUE	other	TRUE
FBgn0259789	731.718	2.87466	5.80663e-47	7.74944e-46	TRUE	other	TRUE
FBgn0259821	7460.65	3.40163	2.23407e-77	5.83694e-76	TRUE	neuronal circRNA host gene	TRUE
FBgn0259822	8869.57	2.6288	1.06928e-75	2.65195e-74	TRUE	other	TRUE
FBgn0259823	1688.17	1.55897	2.47157e-23	1.85621e-22	TRUE	other	TRUE
FBgn0259923	1405.76	2.03516	2.19201e-57	3.71597e-56	TRUE	other	TRUE
FBgn0259927	5237.07	1.21654	2.11545e-30	1.92674e-29	TRUE	neuronal circRNA host gene	TRUE
FBgn0259935	2222.71	3.69613	3.2669e-176	2.39525e-173	TRUE	other	TRUE
FBgn0259984	9182.31	3.59847	3.25344e-125	3.07791e-123	TRUE	other	TRUE
FBgn0259994	11690.8	1.44864	5.42813e-32	5.15189e-31	TRUE	neuronal circRNA host gene	TRUE
FBgn0260003	17038.3	2.49006	7.61512e-95	3.12353e-93	TRUE	other	TRUE
FBgn0260008	447.166	2.08919	7.71787e-24	5.86769e-23	TRUE	other	FALSE
FBgn0260386	74.5057	1.85966	5.25658e-06	1.72973e-05	TRUE	other	FALSE
FBgn0260400	11617.9	3.86575	6.93269e-140	1.12955e-137	TRUE	other	TRUE
FBgn0260429	5974.45	2.80776	4.40712e-85	1.40872e-83	TRUE	other	TRUE
FBgn0260442	7916.32	1.40996	2.49116e-60	4.5238e-59	TRUE	other	FALSE
FBgn0260446	3060.59	2.07103	1.20951e-47	1.63653e-46	TRUE	other	TRUE
FBgn0260486	4155.47	1.31482	1.13177e-60	2.07775e-59	TRUE	other	TRUE
FBgn0260487	96.1094	1.92771	1.12798e-05	3.59573e-05	TRUE	other	TRUE
FBgn0260499	12839.7	3.99071	2.89163e-138	4.34894e-136	TRUE	other	TRUE
FBgn0260635	3108.92	1.72212	1.13753e-57	1.94808e-56	TRUE	other	FALSE
FBgn0260657	27173.6	3.07043	7.51148e-94	3.00741e-92	TRUE	neuronal circRNA host gene	TRUE
FBgn0260658	7757.58	2.86457	1.64789e-133	2.05653e-131	TRUE	other	TRUE
FBgn0260659	1307.2	1.90007	2.27736e-30	2.06938e-29	TRUE	other	TRUE
FBgn0260660	5884.67	2.00429	1.12236e-53	1.73243e-52	TRUE	other	TRUE
FBgn0260743	540.916	1.59237	9.09988e-20	6.20643e-19	TRUE	other	TRUE
FBgn0260748	1181.46	1.91708	1.56822e-45	2.02162e-44	TRUE	other	TRUE
FBgn0260753	2190.79	1.83824	6.24439e-45	7.97962e-44	TRUE	other	FALSE
FBgn0260793	2502.13	1.71006	7.04786e-46	9.14584e-45	TRUE	other	TRUE
FBgn0260794	9291.94	1.82298	1.0774e-75	2.66645e-74	TRUE	neuronal circRNA host gene	TRUE
FBgn0260795	8121.33	3.43874	1.83868e-185	1.6592e-182	TRUE	neuronal circRNA host gene	TRUE
FBgn0260798	22502.6	2.95317	1.88483e-82	5.5555e-81	TRUE	other	TRUE
FBgn0260799	4093.73	3.16134	1.07791e-94	4.3754e-93	TRUE	neuronal circRNA host gene	TRUE
FBgn0260862	275.987	1.58525	1.39004e-16	8.52851e-16	TRUE	other	TRUE
FBgn0260866	3207.91	1.99945	6.39831e-48	8.67729e-47	TRUE	other	FALSE
FBgn0260874	227.511	2.86101	1.12512e-25	9.0651e-25	TRUE	other	TRUE
FBgn0260934	14494.3	1.92078	2.65949e-57	4.50195e-56	TRUE	other	TRUE
FBgn0260941	8016.66	2.44671	5.07817e-72	1.14123e-70	TRUE	other	TRUE
FBgn0260943	28731.5	3.01634	3.78555e-97	1.63266e-95	TRUE	other	TRUE
FBgn0260945	3906.86	2.62621	9.47128e-135	1.23453e-132	TRUE	other	TRUE
FBgn0260960	1524.75	2.22877	2.42533e-39	2.71743e-38	TRUE	other	TRUE
FBgn0260964	3316.9	1.07525	2.08205e-21	1.48748e-20	TRUE	other	TRUE
FBgn0260965	817.501	1.39638	7.09987e-19	4.6765e-18	TRUE	other	FALSE
FBgn0260970	2736.33	1.38166	4.78904e-26	3.90411e-25	TRUE	other	TRUE
FBgn0260971	7103.54	4.01944	2.06168e-127	2.04963e-125	TRUE	neuronal circRNA host gene	TRUE
FBgn0260987	5577.14	3.14016	7.78479e-96	3.26155e-94	TRUE	neuronal circRNA host gene	TRUE
FBgn0260995	38427.5	2.84663	1.39816e-83	4.27132e-82	TRUE	other	TRUE
FBgn0261041	8196.28	1.10011	3.02962e-24	2.32442e-23	TRUE	neuronal circRNA host gene	FALSE
FBgn0261085	1247.28	1.76941	4.43385e-34	4.41915e-33	TRUE	other	TRUE
FBgn0261086	821.463	1.62809	1.04554e-20	7.32692e-20	TRUE	other	TRUE
FBgn0261089	1735.82	2.79722	5.10714e-86	1.66422e-84	TRUE	other	TRUE
FBgn0261090	2307.26	2.80902	1.36083e-102	6.97112e-101	TRUE	other	TRUE
FBgn0261238	3787.23	1.98466	9.87952e-79	2.67043e-77	TRUE	other	TRUE
FBgn0261239	3683.35	3.31449	6.65115e-100	3.14616e-98	TRUE	other	TRUE
FBgn0261244	4987.45	2.4921	8.22878e-103	4.2525e-101	TRUE	other	TRUE
FBgn0261258	2605.03	2.25004	5.02681e-74	1.17704e-72	TRUE	other	TRUE
FBgn0261260	9859.72	1.59603	2.04021e-69	4.3915e-68	TRUE	other	FALSE
FBgn0261261	4982.87	2.10351	9.93143e-83	2.94206e-81	TRUE	other	TRUE
FBgn0261278	2259.55	2.08866	3.63977e-69	7.77743e-68	TRUE	other	TRUE
FBgn0261285	710.286	1.75739	1.78444e-19	1.2003e-18	TRUE	other	TRUE
FBgn0261383	1581.49	1.45806	3.70909e-41	4.31232e-40	TRUE	other	TRUE
FBgn0261387	1729.82	2.01984	2.84348e-32	2.71415e-31	TRUE	other	TRUE
FBgn0261403	7290.67	3.29895	3.50888e-135	4.67757e-133	TRUE	neuronal circRNA host gene	TRUE
FBgn0261444	2760.93	1.2047	5.6767e-21	4.01165e-20	TRUE	other	TRUE
FBgn0261509	3022.29	3.38021	3.21293e-113	2.09394e-111	TRUE	other	TRUE
FBgn0261532	2318.21	1.51818	1.59783e-38	1.77501e-37	TRUE	other	TRUE
FBgn0261545	1687.76	1.70017	2.3146e-31	2.15668e-30	TRUE	other	TRUE
FBgn0261549	45929.1	3.15914	7.33216e-104	3.82283e-102	TRUE	other	TRUE
FBgn0261550	2830.21	1.01757	1.3846e-21	9.92834e-21	TRUE	other	FALSE
FBgn0261552	22475.4	3.16012	2.17161e-105	1.18489e-103	TRUE	neuronal circRNA host gene	TRUE
FBgn0261553	3770.92	1.84339	9.25396e-57	1.54641e-55	TRUE	other	TRUE
FBgn0261555	3180.27	2.80535	2.3586e-87	8.0667e-86	TRUE	neuronal circRNA host gene	TRUE
FBgn0261556	3771.23	1.53173	3.81585e-34	3.80968e-33	TRUE	other	TRUE
FBgn0261570	3938.46	2.1617	5.57891e-96	2.34574e-94	TRUE	neuronal circRNA host gene	TRUE
FBgn0261574	8035.73	1.53319	1.11346e-52	1.67034e-51	TRUE	other	FALSE
FBgn0261588	12727.1	2.73602	1.89144e-92	7.32293e-91	TRUE	other	TRUE
FBgn0261610	1466.5	2.43929	3.55155e-61	6.56115e-60	TRUE	other	TRUE
FBgn0261611	2043.95	2.13624	7.35282e-63	1.40026e-61	TRUE	other	TRUE
FBgn0261612	268.85	1.52333	1.52571e-09	6.63136e-09	TRUE	other	TRUE
FBgn0261617	6057.14	1.25478	1.812e-21	1.29613e-20	TRUE	other	TRUE
FBgn0261618	6279.96	1.7115	2.06372e-81	5.94828e-80	TRUE	other	TRUE
FBgn0261638	121.71	3.21338	8.86938e-13	4.62019e-12	TRUE	other	TRUE
FBgn0261647	2045.16	2.26261	1.17075e-64	2.31604e-63	TRUE	other	TRUE
FBgn0261648	242.415	1.46442	4.85514e-08	1.90551e-07	TRUE	other	TRUE
FBgn0261649	5280.62	3.04425	1.39683e-93	5.51723e-92	TRUE	other	TRUE
FBgn0261671	9546.17	1.06603	1.68474e-25	1.34722e-24	TRUE	neuronal circRNA host gene	FALSE
FBgn0261675	9.54961	5.09748	0.000902498	0.00225692	TRUE	other	FALSE
FBgn0261698	16907.7	2.80104	1.41742e-112	9.03685e-111	TRUE	neuronal circRNA host gene	TRUE
FBgn0261703	3250.72	1.41149	1.49496e-19	1.01022e-18	TRUE	other	TRUE
FBgn0261722	3383.94	2.72427	6.15687e-79	1.6836e-77	TRUE	other	TRUE
FBgn0261723	124.188	2.10308	2.50849e-06	8.53205e-06	TRUE	other	TRUE
FBgn0261788	29641.6	2.22979	2.02514e-99	9.39008e-98	TRUE	neuronal circRNA host gene	FALSE
FBgn0261793	3294.91	1.82129	7.80346e-52	1.15438e-50	TRUE	other	TRUE
FBgn0261794	8183.09	1.38063	7.98441e-86	2.58743e-84	TRUE	other	TRUE
FBgn0261801	862.765	4.25338	3.59051e-104	1.8888e-102	TRUE	other	TRUE
FBgn0261802	7424.52	2.72493	4.70966e-111	2.90785e-109	TRUE	other	TRUE
FBgn0261804	14965.8	3.20085	1.35947e-121	1.13914e-119	TRUE	neuronal circRNA host gene	TRUE
FBgn0261808	727.296	1.0671	1.61627e-12	8.29779e-12	TRUE	other	FALSE
FBgn0261811	3420.62	2.85205	4.55721e-129	4.77327e-127	TRUE	other	TRUE
FBgn0261822	6833.29	2.96787	2.44498e-62	4.59648e-61	TRUE	other	TRUE
FBgn0261823	1900.31	1.15818	3.11234e-16	1.88589e-15	TRUE	other	FALSE
FBgn0261836	71361.2	1.55555	1.91055e-45	2.46022e-44	TRUE	other	FALSE
FBgn0261854	6059.58	1.891	3.31964e-68	6.95406e-67	TRUE	other	TRUE
FBgn0261859	3948.9	1.84289	2.03886e-56	3.34516e-55	TRUE	other	TRUE
FBgn0261871	3983.46	3.95899	3.14671e-134	4.0124e-132	TRUE	other	TRUE
FBgn0261873	9161.44	2.12344	2.11151e-69	4.53665e-68	TRUE	neuronal circRNA host gene	TRUE
FBgn0261885	6389.96	1.7866	5.54792e-37	5.98737e-36	TRUE	other	TRUE
FBgn0261928	11466.4	1.12133	1.57765e-18	1.02819e-17	TRUE	other	TRUE
FBgn0261929	2477.27	2.98767	1.3727e-110	8.34363e-109	TRUE	other	TRUE
FBgn0261930	44.8992	2.90251	0.000255989	0.000697886	TRUE	other	FALSE
FBgn0261931	1437.81	2.0585	9.8476e-36	1.02232e-34	TRUE	other	TRUE
FBgn0261934	4119.02	1.68023	2.2273e-43	2.72455e-42	TRUE	other	TRUE
FBgn0261953	1521.52	2.99201	1.00526e-63	1.94599e-62	TRUE	other	TRUE
FBgn0261955	3150.72	1.82865	1.03501e-43	1.27943e-42	TRUE	other	TRUE
FBgn0261984	1612.84	1.35791	3.10294e-27	2.61124e-26	TRUE	other	TRUE
FBgn0261988	6374.02	2.03461	1.70777e-56	2.8098e-55	TRUE	other	TRUE
FBgn0261999	1456.51	1.55377	1.37796e-30	1.26091e-29	TRUE	other	TRUE
FBgn0262018	10074.9	3.46056	3.51661e-173	2.17123e-170	TRUE	other	TRUE
FBgn0262081	2646.8	1.66062	2.34039e-54	3.68524e-53	TRUE	other	TRUE
FBgn0262103	1885.4	1.78072	2.3843e-42	2.85702e-41	TRUE	other	TRUE
FBgn0262105	7.57577	3.8536	0.00198411	0.00469877	TRUE	other	FALSE
FBgn0262116	187.011	2.41213	1.34621e-15	7.91995e-15	TRUE	other	FALSE
FBgn0262117	2138.33	2.51504	1.48829e-39	1.67394e-38	TRUE	other	TRUE
FBgn0262123	1350.65	1.60883	1.83168e-10	8.42316e-10	TRUE	other	FALSE
FBgn0262124	10905.5	3.25556	3.48805e-75	8.41942e-74	TRUE	neuronal circRNA host gene	TRUE
FBgn0262127	1209.38	1.05706	1.21473e-12	6.28584e-12	TRUE	other	FALSE
FBgn0262148	98.1487	3.49872	2.1238e-13	1.13401e-12	TRUE	other	TRUE
FBgn0262160	10107.3	1.00281	5.07321e-14	2.78884e-13	TRUE	other	FALSE
FBgn0262182	23.0481	5.96669	2.40486e-09	1.03036e-08	TRUE	other	TRUE
FBgn0262378	260.327	2.72463	4.91209e-22	3.56362e-21	TRUE	other	TRUE
FBgn0262473	9028.25	3.26944	1.07799e-121	9.09773e-120	TRUE	other	TRUE
FBgn0262475	1155.14	2.16971	1.75958e-23	1.32915e-22	TRUE	other	FALSE
FBgn0262476	6866.66	2.58907	4.90529e-135	6.46562e-133	TRUE	other	TRUE
FBgn0262483	11011.1	1.67292	9.43984e-45	1.19977e-43	TRUE	neuronal circRNA host gene	TRUE
FBgn0262508	5912.41	1.02582	5.04333e-35	5.13125e-34	TRUE	other	FALSE
FBgn0262509	19340.7	3.30165	5.92814e-98	2.6144e-96	TRUE	neuronal circRNA host gene	TRUE
FBgn0262511	4383.92	2.81058	1.66791e-109	9.78312e-108	TRUE	other	TRUE
FBgn0262515	2227.76	3.12051	3.91666e-118	2.8362e-116	TRUE	other	TRUE
FBgn0262518	617.353	1.12007	3.14657e-13	1.66873e-12	TRUE	other	TRUE
FBgn0262582	8208.73	2.31714	5.12769e-77	1.32788e-75	TRUE	neuronal circRNA host gene	TRUE
FBgn0262593	32902.2	3.19871	1.7683e-99	8.23174e-98	TRUE	other	TRUE
FBgn0262614	9942.86	2.11975	1.44343e-54	2.27898e-53	TRUE	other	TRUE
FBgn0262617	4822	2.40492	6.28374e-74	1.46842e-72	TRUE	other	TRUE
FBgn0262631	43.0421	4.38386	0.000505163	0.00131166	TRUE	other	TRUE
FBgn0262636	3298.9	2.44806	6.29822e-66	1.27607e-64	TRUE	other	TRUE
FBgn0262685	137.53	3.18826	5.39267e-25	4.23437e-24	TRUE	other	TRUE
FBgn0262699	2642.28	2.82649	2.43803e-112	1.53766e-110	TRUE	other	TRUE
FBgn0262730	3822.08	1.85975	5.81353e-38	6.38563e-37	TRUE	other	TRUE
FBgn0262731	169.632	3.74097	4.83726e-23	3.59834e-22	TRUE	other	TRUE
FBgn0262733	2339.04	3.49882	8.95305e-105	4.86242e-103	TRUE	other	TRUE
FBgn0262734	730.8	1.9143	5.69466e-17	3.54963e-16	TRUE	other	TRUE
FBgn0262736	8315.23	2.48119	2.91773e-100	1.39706e-98	TRUE	other	TRUE
FBgn0262737	29825.5	3.15003	5.80024e-120	4.41836e-118	TRUE	neuronal circRNA host gene	TRUE
FBgn0262738	25525.8	2.11818	2.15555e-59	3.84297e-58	TRUE	other	TRUE
FBgn0262739	7402.48	2.53435	2.6755e-104	1.42019e-102	TRUE	other	TRUE
FBgn0262740	4251.11	2.12004	1.06111e-71	2.36652e-70	TRUE	other	TRUE
FBgn0262741	452.017	4.40205	1.96123e-57	3.33922e-56	TRUE	other	TRUE
FBgn0262789	321.238	4.02704	1.02927e-35	1.06758e-34	TRUE	other	TRUE
FBgn0262828	192.205	3.29071	4.44762e-18	2.86676e-17	TRUE	other	TRUE
FBgn0262855	457.216	2.21136	2.25532e-18	1.46415e-17	TRUE	other	TRUE
FBgn0262869	16705.4	3.31185	1.49769e-139	2.34259e-137	TRUE	other	TRUE
FBgn0262872	6070.82	1.74646	9.72354e-97	4.13286e-95	TRUE	other	TRUE
FBgn0262877	25.6145	3.92267	1.23485e-05	3.92574e-05	TRUE	other	TRUE
FBgn0262901	11.1277	4.39447	0.00142747	0.00346413	TRUE	other	TRUE
FBgn0262970	100.937	3.86862	3.544e-21	2.51815e-20	TRUE	other	TRUE
FBgn0262972	14.8974	4.36045	0.000202491	0.000558529	TRUE	other	TRUE
FBgn0262976	324.713	2.30168	8.06797e-19	5.29929e-18	TRUE	other	TRUE
FBgn0263034	208.165	3.91022	6.46769e-23	4.79295e-22	TRUE	other	TRUE
FBgn0263035	92.0213	3.38743	3.10167e-12	1.57241e-11	TRUE	other	TRUE
FBgn0263036	108.608	3.16385	3.64179e-11	1.75377e-10	TRUE	other	TRUE
FBgn0263038	6.73604	4.407	0.00443351	0.00990469	TRUE	other	FALSE
FBgn0263049	1925.28	2.75698	4.83915e-47	6.46561e-46	TRUE	other	TRUE
FBgn0263072	5049.74	2.12665	1.67135e-44	2.09921e-43	TRUE	other	TRUE
FBgn0263093	386.739	2.37175	3.54142e-16	2.13596e-15	TRUE	other	TRUE
FBgn0263102	7702.67	2.27262	2.83148e-58	4.89913e-57	TRUE	other	TRUE
FBgn0263109	19.4891	2.93487	0.000261031	0.000709818	TRUE	other	FALSE
FBgn0263111	30953.1	2.82969	1.99727e-76	5.04956e-75	TRUE	neuronal circRNA host gene	TRUE
FBgn0263116	784.482	1.18734	7.30332e-13	3.81967e-12	TRUE	other	FALSE
FBgn0263117	120.797	1.7882	1.40668e-07	5.31801e-07	TRUE	other	FALSE
FBgn0263131	3412.24	1.52721	7.08253e-36	7.3985e-35	TRUE	neuronal circRNA host gene	TRUE
FBgn0263144	3078.96	1.99043	4.97835e-58	8.57577e-57	TRUE	other	TRUE
FBgn0263197	5588.05	2.08079	1.00072e-94	4.0762e-93	TRUE	neuronal circRNA host gene	TRUE
FBgn0263219	7671.98	2.39955	1.79504e-78	4.79672e-77	TRUE	other	TRUE
FBgn0263220	11504.6	2.37414	2.25535e-72	5.14737e-71	TRUE	other	TRUE
FBgn0263257	19430.4	2.48983	2.86448e-74	6.73972e-73	TRUE	neuronal circRNA host gene	TRUE
FBgn0263258	1019.11	1.13499	8.59588e-14	4.6706e-13	TRUE	other	FALSE
FBgn0263289	13394.8	1.22419	2.35117e-30	2.1348e-29	TRUE	other	FALSE
FBgn0263344	126.155	2.21176	3.88548e-10	1.74839e-09	TRUE	other	TRUE
FBgn0263345	46.5869	4.46512	2.31353e-08	9.26281e-08	TRUE	other	TRUE
FBgn0263346	10887.1	1.95474	4.81462e-61	8.85271e-60	TRUE	other	TRUE
FBgn0263352	2892.46	1.70087	1.05774e-71	2.36349e-70	TRUE	other	TRUE
FBgn0263353	4301.96	1.55563	1.75744e-50	2.51728e-49	TRUE	other	TRUE
FBgn0263354	6525.61	3.78737	7.31569e-133	8.84746e-131	TRUE	other	TRUE
FBgn0263355	2037.19	1.49725	4.5197e-37	4.90477e-36	TRUE	neuronal circRNA host gene	TRUE
FBgn0263385	21.8071	3.40973	0.00361606	0.00820661	TRUE	other	TRUE
FBgn0263388	5.88541	9.27115	7.39275e-07	2.64001e-06	TRUE	other	TRUE
FBgn0263391	8448.1	2.7071	4.9619e-111	3.04754e-109	TRUE	neuronal circRNA host gene	TRUE
FBgn0263392	12327.9	2.93803	3.27296e-129	3.45901e-127	TRUE	other	TRUE
FBgn0263395	9632.35	2.7923	1.86244e-78	4.96551e-77	TRUE	other	TRUE
FBgn0263396	5210.26	2.04701	3.42706e-43	4.17909e-42	TRUE	other	TRUE
FBgn0263397	8803.46	2.10686	4.06854e-52	6.04917e-51	TRUE	neuronal circRNA host gene	TRUE
FBgn0263398	526.492	1.37987	7.06131e-15	4.05464e-14	TRUE	other	TRUE
FBgn0263413	6673.53	3.35204	3.42029e-101	1.6788e-99	TRUE	other	TRUE
FBgn0263456	10543.8	1.12388	7.16629e-31	6.59355e-30	TRUE	other	TRUE
FBgn0263490	3450.43	2.66966	3.77823e-86	1.23806e-84	TRUE	other	TRUE
FBgn0263511	704.422	2.60347	2.05495e-25	1.63214e-24	TRUE	other	TRUE
FBgn0263512	840.991	2.36724	4.27085e-22	3.10995e-21	TRUE	other	TRUE
FBgn0263584	389.521	3.29649	1.69062e-22	1.24421e-21	TRUE	other	TRUE
FBgn0263608	67.6126	1.54548	0.00244897	0.00571605	TRUE	other	TRUE
FBgn0263620	106.678	1.50879	1.26445e-05	4.01225e-05	TRUE	other	TRUE
FBgn0263706	3022.21	2.30462	5.06752e-45	6.48278e-44	TRUE	other	TRUE
FBgn0263768	151.366	1.77333	2.07553e-09	8.94821e-09	TRUE	other	TRUE
FBgn0263772	825.35	1.81429	7.70636e-26	6.23902e-25	TRUE	neuronal circRNA host gene	TRUE
FBgn0263780	123674	3.86232	1.30787e-116	9.0251e-115	TRUE	other	TRUE
FBgn0263782	1611.12	2.69503	2.97639e-101	1.46706e-99	TRUE	other	TRUE
FBgn0263846	3500.57	1.02035	4.74034e-17	2.96265e-16	TRUE	neuronal circRNA host gene	TRUE
FBgn0263863	269.378	2.41517	1.23586e-26	1.02531e-25	TRUE	other	TRUE
[truncated: 292 more rows]
