# Supplementary material for: ELAV mediates circular RNA biogenesis in neurons
Source: Genes Dev. 2025 Sep 1;39(17-18):1064–80. doi: 10.1101/gad.352670.125 (PMC12404201; doi:10.1101/gad.352670.125)
Supplement: Supplement 4 [file Supplemental_Table_S3.xlsx]

## Sheet: AS neuron vs. non-neuron
Gene ID	Gene name	Exon coordinates	p-value	FDR	IncLevelDifference	Type of splicing
FBgn0005677	dac	chr2L:16475274-16475432|-	0.000261674	0.00202542	0.201	A3SS
FBgn0028916	CG33090	chr2L:14342777-14343370|+	0	0	0.44	A3SS
FBgn0028916	CG33090	chr2L:14342783-14343370|+	4.44089e-16	1.14987e-14	0.462	A3SS
FBgn0052982	CG32982	chr2L:9163140-9163721|+	0	0	0.36	A3SS
FBgn0011259	Sema1a	chr2L:8662438-8662646|+	0	0	0.359	A3SS
FBgn0263993	CG43736	chrX:6876341-6878483|+	0	0	0.292	A3SS
FBgn0026313	X11L	chrX:17603695-17603835|+	0	0	0.769	A3SS
FBgn0031395	CG10874	chr2L:2190706-2191078|-	0	0	0.786	A3SS
FBgn0085434	NaCP60E	chr2R:24892283-24892548|+	2.35e-08	3.47705e-07	0.584	A3SS
FBgn0003721	Tm1	chr3R:15307589-15308779|+	0	0	0.651	A3SS
FBgn0035715	CG10103	chr3L:6754016-6754493|-	1.58302e-08	2.39101e-07	0.395	A3SS
FBgn0039479	CG14257	chr3R:27081432-27082818|+	0.000547464	0.00392538	0.272	A3SS
FBgn0035229	pns	chr3L:1541435-1541833|+	0	0	0.247	A3SS
FBgn0051660	smog	chr2L:4873595-4873999|+	0	0	0.767	A3SS
FBgn0051660	smog	chr2L:4873595-4873999|+	0	0	0.703	A3SS
FBgn0051660	smog	chr2L:4873817-4873999|+	9.09305e-08	1.22841e-06	0.4	A3SS
FBgn0051140	CG31140	chr3R:23974151-23975678|+	0	0	0.629	A3SS
FBgn0000541	E(bx)	chr3L:236138-236501|-	2.52139e-06	2.72837e-05	0.276	A3SS
FBgn0042138	CG18815	chr3L:11630229-11630749|+	5.06887e-07	6.09105e-06	0.526	A3SS
FBgn0023531	CG32809	chrX:1685186-1685535|-	3.40394e-13	7.87615e-12	0.697	A3SS
FBgn0017558	Pdk	chr2R:9434206-9434638|+	0	0	0.66	A3SS
FBgn0039026	CG7029	chr3R:22792257-22792599|+	0	0	0.751	A3SS
FBgn0035656	CG10479	chr3L:5967544-5968596|-	6.22445e-06	6.4776e-05	0.438	A3SS
FBgn0025702	Srpk79D	chr3L:22281231-22281783|+	3.06835e-10	5.21379e-09	0.313	A3SS
FBgn0025702	Srpk79D	chr3L:22281234-22281783|+	6.5888e-11	1.20425e-09	0.353	A3SS
FBgn0010825	Gug	chr3L:8470087-8470187|+	0	0	0.207	A3SS
FBgn0010825	Gug	chr3L:8470087-8470187|+	0	0	0.238	A3SS
FBgn0261552	ps	chr3R:9419782-9420047|+	1.25503e-05	0.000123515	0.274	A3SS
FBgn0010303	hep	chrX:13080637-13081118|-	9.66546e-06	9.77785e-05	0.28	A3SS
FBgn0041004	CG17715	chr2L:22848969-22849255|+	0	0	0.542	A3SS
FBgn0022764	Sin3A	chr2R:12580115-12580630|-	0	0	0.388	A3SS
FBgn0022764	Sin3A	chr2R:12581638-12581951|-	0	0	0.236	A3SS
FBgn0036319	Ent3	chr3L:12855187-12855433|+	2.89466e-10	4.95739e-09	0.216	A3SS
FBgn0051151	wge	chr3R:22712804-22713367|-	6.75842e-08	9.36278e-07	0.27	A3SS
FBgn0262582	cic	chr3R:20300607-20301377|+	0	0	0.667	A3SS
FBgn0037443	Dmtn	chr3R:6391304-6392742|-	3.98792e-13	9.13024e-12	0.233	A3SS
FBgn0000289	cg	chr2R:14177839-14178021|+	0	0	0.604	A3SS
FBgn0000289	cg	chr2R:14177860-14178021|+	0	0	0.777	A3SS
FBgn0000289	cg	chr2R:14177824-14178021|+	0	0	0.64	A3SS
FBgn0000289	cg	chr2R:14177839-14178021|+	0	0	0.65	A3SS
FBgn0000289	cg	chr2R:14177860-14178021|+	0	0	0.639	A3SS
FBgn0036212	CG11597	chr3L:11820337-11821719|-	0.00147138	0.00941253	0.44	A3SS
FBgn0053558	mim	chr2R:6931062-6932697|-	0	0	0.642	A3SS
FBgn0086372	lap	chr3R:7192491-7192654|+	0	0	0.846	A3SS
FBgn0266717	Bruce	chr3R:10315795-10316074|-	0	0	0.701	A3SS
FBgn0003435	sm	chr2R:19538029-19538391|-	6.32953e-11	1.16667e-09	0.21	A3SS
FBgn0260468	CG7950	chr3R:30057115-30058131|+	0.000221567	0.00176523	0.221	A3SS
FBgn0039668	Trc8	chr3R:29500316-29500513|-	0.000471253	0.00343952	0.223	A3SS
FBgn0011206	bol	chr3L:9107618-9107710|-	6.80567e-14	1.62663e-12	0.479	A3SS
FBgn0028671	Vha100-1	chr3R:29133271-29133429|+	0	0	0.74	A3SS
FBgn0035888	CG7120	chr3L:8400081-8400689|+	0	0	0.668	A3SS
FBgn0051159	mRRF2	chr3R:22615801-22616015|+	5.61873e-06	5.90374e-05	0.245	A3SS
FBgn0000228	Bsg25D	chr2L:5273160-5273590|-	1.00695e-10	1.78058e-09	0.557	A3SS
FBgn0013576	mtd	chr3R:5294305-5294879|-	0	0	0.558	A3SS
FBgn0014163	fax	chr3L:16405501-16405845|-	0	0	0.35	A3SS
FBgn0016754	sba	chr3R:23894173-23895497|-	5.79948e-11	1.07811e-09	0.57	A3SS
FBgn0016754	sba	chr3R:23894173-23895497|-	3.92465e-10	6.56624e-09	0.551	A3SS
FBgn0031275	GABA-B-R3	chr2L:755661-756080|+	2.79454e-07	3.59652e-06	0.285	A3SS
FBgn0004611	Plc21C	chr2L:344023-344489|+	1.97413e-11	3.83369e-10	0.41	A3SS
FBgn0004611	Plc21C	chr2L:344023-344489|+	0	0	0.612	A3SS
FBgn0264273	Sema2b	chr2R:16423013-16423124|+	0	0	0.542	A3SS
FBgn0021847	l(2)k14710	chr2R:6210727-6210855|-	3.29736e-14	7.96863e-13	0.303	A3SS
FBgn0026206	mei-P26	chrX:9169465-9169985|+	0	0	0.55	A3SS
FBgn0010909	msn	chr3L:2557792-2558389|-	1.77636e-15	4.44089e-14	0.515	A3SS
FBgn0010909	msn	chr3L:2564396-2564755|-	0	0	0.318	A3SS
FBgn0264006	dysc	chr3L:13887169-13887465|-	0.000665379	0.00468349	0.234	A3SS
FBgn0261703	gce	chrX:15305828-15306579|+	1.77237e-07	2.36497e-06	0.258	A3SS
FBgn0030657	cerv	chrX:15576985-15577765|-	0.00108921	0.00731185	0.3	A3SS
FBgn0011286	RyR	chr2R:8884190-8884325|+	0	0	0.574	A3SS
FBgn0027279	l(1)G0196	chrX:22502194-22502869|+	4.38127e-12	8.98988e-11	0.361	A3SS
FBgn0259923	2004-09-01	chrX:16694042-16694419|-	3.84997e-07	4.75777e-06	0.342	A3SS
FBgn0034075	Asph	chr2R:16114939-16115594|+	8.5244e-06	8.66382e-05	0.273	A3SS
FBgn0011592	fra	chr2R:12558417-12559078|+	0	0	0.757	A3SS
FBgn0011592	fra	chr2R:12558444-12559078|+	0	0	0.658	A3SS
FBgn0260934	par-1	chr2R:19478741-19478865|+	2.5626e-06	2.75924e-05	0.408	A3SS
FBgn0260934	par-1	chr2R:19477615-19477704|+	9.60343e-14	2.27038e-12	0.461	A3SS
FBgn0260934	par-1	chr2R:19477615-19477704|+	0	0	0.493	A3SS
FBgn0260934	par-1	chr2R:19477633-19477704|+	1.11022e-16	2.9448e-15	0.27	A3SS
FBgn0034180	Ehbp1	chr2R:17011951-17012774|-	6.66134e-16	1.70452e-14	0.47	A3SS
FBgn0034420	CG10737	chr2R:19176187-19176347|+	0	0	0.399	A3SS
FBgn0034420	CG10737	chr2R:19176247-19176347|+	0	0	0.436	A3SS
FBgn0034420	CG10737	chr2R:19176187-19176347|+	0	0	0.312	A3SS
FBgn0034420	CG10737	chr2R:19176247-19176347|+	0	0	0.365	A3SS
FBgn0033212	LRR	chr2R:7677069-7678404|-	0	0	0.577	A3SS
FBgn0037831	Cap-H2	chr3R:10764110-10764373|+	2.97973e-07	3.79e-06	0.612	A3SS
FBgn0037831	Cap-H2	chr3R:10764113-10764373|+	4.06181e-08	5.77414e-07	0.569	A3SS
FBgn0030087	CG7766	chrX:9097354-9097513|-	0	0	0.822	A3SS
FBgn0030087	CG7766	chrX:9097354-9097519|-	0	0	0.814	A3SS
FBgn0004656	fs(1)h	chrX:8051694-8053294|-	2.94021e-07	3.76174e-06	0.393	A3SS
FBgn0278608	Dsp1	chrX:16336266-16336743|+	1.5096e-06	1.7281e-05	0.257	A3SS
FBgn0043070	MESK2	chr2R:21510105-21510201|+	8.23841e-10	1.3559e-08	0.214	A3SS
FBgn0261564	ReepA	chr2R:22929087-22930073|+	0	0	0.703	A3SS
FBgn0010434	cora	chr2R:19238788-19241785|+	0	0	0.703	A3SS
FBgn0039790	CG2246	chr3R:30593704-30593849|-	0	0	0.358	A3SS
FBgn0039790	CG2246	chr3R:30593704-30593849|-	2.67786e-12	5.60033e-11	0.28	A3SS
FBgn0010583	dock	chr2L:829304-829971|+	0	0	0.599	A3SS
FBgn0264449	CG43867	chrX:819692-820078|-	0	0	0.298	A3SS
FBgn0023522	CG11596	chrX:1929000-1929170|+	1.19451e-08	1.82962e-07	0.459	A3SS
FBgn0023215	Mnt	chrX:3698117-3699027|+	1.51637e-08	2.30636e-07	0.554	A3SS
FBgn0023215	Mnt	chrX:3698117-3699027|+	1.45217e-12	3.15847e-11	0.491	A3SS
FBgn0011656	Mef2	chr2R:9916117-9916912|-	0.000145884	0.00120646	0.216	A3SS
FBgn0264270	Sxl	chrX:7085618-7085978|-	2.01476e-08	3.00145e-07	0.22	A3SS
FBgn0030976	CG7378	chrX:18908249-18908374|+	5.16931e-11	9.69246e-10	0.441	A3SS
FBgn0039234	Nct	chr3R:24854224-24854869|+	0	0	0.523	A3SS
FBgn0053995	CG33995	chr2L:5044306-5044689|+	1.31124e-09	2.12831e-08	0.355	A3SS
FBgn0001128	Gpdh1	chr2L:5947856-5948843|+	2.79709e-05	0.000262227	0.325	A3SS
FBgn0028703	Nhe3	chr2L:6677834-6678756|-	0	0	0.534	A3SS
FBgn0002521	pho	chr4:1181367-1181628|-	4.83071e-07	1.04464e-05	0.253	A5SS
FBgn0022361	Pur-alpha	chr4:558222-558300|+	4.33986e-09	1.50159e-07	0.515	A5SS
FBgn0039890	CG2316	chr4:193544-193829|-	5.10426e-05	0.00065974	0.439	A5SS
FBgn0028370	kek3	chr2L:15552722-15552873|+	7.18623e-08	1.87928e-06	0.219	A5SS
FBgn0032480	Edem2	chr2L:13195132-13195404|+	0	0	0.415	A5SS
FBgn0259176	bun	chr2L:12545642-12546611|-	4.63742e-06	7.55765e-05	0.403	A5SS
FBgn0250785	vari	chr2L:20791166-20791664|-	0	0	0.375	A5SS
FBgn0026147	TTLL4A	chr2L:10989655-10989874|+	7.17931e-08	1.87928e-06	0.258	A5SS
FBgn0032036	CG13384	chr2L:8384699-8385097|+	0	0	0.807	A5SS
FBgn0284421	Psn	chr3L:20434086-20434344|+	0	0	0.388	A5SS
FBgn0259174	Nedd4	chr3L:17539566-17539736|+	0	0	0.423	A5SS
FBgn0000017	Abl	chr3L:16626272-16626616|-	0	0	0.251	A5SS
FBgn0003415	skd	chr3L:21026927-21027434|-	5.19258e-05	0.000667321	0.64	A5SS
FBgn0085434	NaCP60E	chr2R:24891613-24891837|+	1.63056e-06	2.91043e-05	0.371	A5SS
FBgn0261836	Msp300	chr2L:5125827-5139015|+	0	0	0.241	A5SS
FBgn0041775	tral	chr3L:12518023-12518254|+	0	0	0.409	A5SS
FBgn0035995	CG3529	chr3L:9449688-9449824|+	0	0	0.283	A5SS
FBgn0001624	dlg1	chrX:11395853-11396571|+	0	0	0.512	A5SS
FBgn0011224	heph	chr3R:31865750-31866036|-	0	0	0.207	A5SS
FBgn0032956	Cul2	chr2L:21658734-21658961|+	7.90841e-05	0.000951123	0.349	A5SS
FBgn0001138	grn	chr3R:8166731-8167530|-	0	0	0.776	A5SS
FBgn0037262	MED31	chr3R:4641962-4642428|+	0	0	0.651	A5SS
FBgn0262483	Rbp	chr3R:15374634-15375677|+	9.08433e-07	1.74621e-05	0.496	A5SS
FBgn0262483	Rbp	chr3R:15383256-15383735|+	1.26327e-11	5.57076e-10	0.25	A5SS
FBgn0087008	e(y)3	chrX:19636851-19638369|-	4.61731e-12	2.11925e-10	0.291	A5SS
FBgn0087008	e(y)3	chrX:19636851-19638369|-	1.35598e-05	0.000191799	0.273	A5SS
FBgn0052423	shep	chr3L:5168243-5168302|-	1.33005e-13	7.12209e-12	0.407	A5SS
FBgn0040238	Best1	chr3R:10164574-10164961|-	2.90924e-08	8.49726e-07	0.342	A5SS
FBgn0004838	Hrb27C	chr2L:6921638-6921798|+	0.000526609	0.00503976	0.399	A5SS
FBgn0260233	CG42507	chr3L:14752698-14753471|-	8.82143e-07	1.71029e-05	0.234	A5SS
FBgn0037525	CG17816	chr3R:7868038-7868372|-	8.03924e-05	0.000961716	0.27	A5SS
FBgn0259224	CG42324	chr3L:3504887-3505092|+	1.69982e-07	3.86151e-06	0.33	A5SS
FBgn0085478	CG34449	chrX:9336924-9337237|-	9.87277e-06	0.000146504	0.236	A5SS
FBgn0036913	Usp32	chr3L:19877322-19877630|+	3.59343e-09	1.26275e-07	0.244	A5SS
FBgn0028717	Lnk	chr3R:25890702-25892067|+	0	0	0.594	A5SS
FBgn0037702	CG8176	chr3R:9522294-9522891|+	0	0	0.808	A5SS
FBgn0259163	CG42268	chr3L:9738110-9738278|-	0	0	0.396	A5SS
FBgn0263289	scrib	chr3R:26536349-26536531|+	0.000554668	0.00518953	0.223	A5SS
FBgn0053558	mim	chr2R:6931062-6932697|-	0	0	0.469	A5SS
FBgn0013334	Sap47	chr3R:15951601-15951850|+	0	0	0.306	A5SS
FBgn0013334	Sap47	chr3R:15954157-15954255|+	7.65305e-08	1.94706e-06	0.244	A5SS
FBgn0086372	lap	chr3R:7192720-7193012|+	0	0	0.523	A5SS
FBgn0004861	ph-p	chrX:2136016-2136622|-	8.52106e-11	3.48434e-09	0.48	A5SS
FBgn0083962	CG34126	chr2L:4987158-4987318|+	7.70512e-08	1.94706e-06	0.215	A5SS
FBgn0027492	wdb	chr3R:27581588-27582241|-	2.29475e-08	6.79064e-07	0.632	A5SS
FBgn0027492	wdb	chr3R:27581680-27582241|-	1.2864e-08	4.07482e-07	0.61	A5SS
FBgn0021764	sdk	chrX:686833-687126|+	6.94826e-08	1.86031e-06	0.4	A5SS
FBgn0027515	CG7115	chr2L:7821534-7822056|+	0.000169446	0.00181468	0.219	A5SS
FBgn0038881	CG16791	chr3R:21334526-21334768|-	1.4988e-14	8.87054e-13	0.253	A5SS
FBgn0264816	koko	chr3R:18403222-18403388|+	6.54792e-07	1.32789e-05	0.647	A5SS
FBgn0038693	unc79	chr3R:19236829-19237585|-	0.000137155	0.00151951	0.223	A5SS
FBgn0037094	CG7611	chr3L:21523185-21524067|+	0.000786314	0.00688101	0.33	A5SS
FBgn0016754	sba	chr3R:23896208-23897191|-	2.58238e-13	1.31995e-11	0.54	A5SS
FBgn0023097	bon	chr3R:20606280-20607673|+	0	0	0.32	A5SS
FBgn0262527	nsl1	chr3R:15798086-15798477|+	5.14548e-10	2.03021e-08	0.337	A5SS
FBgn0027339	jim	chr3L:22799940-22800784|-	8.60999e-06	0.000129959	0.435	A5SS
FBgn0036667	kud	chr3L:16844919-16844991|-	0.000215855	0.00225794	0.206	A5SS
FBgn0038890	CG7956	chr3R:21525084-21525418|+	2.62667e-06	4.50945e-05	0.404	A5SS
FBgn0027561	CG18659	chr2R:9124743-9126066|-	1.62829e-11	7.04234e-10	0.223	A5SS
FBgn0266487	CG45086	chr2R:12612739-12612884|+	1.04404e-05	0.000149558	0.273	A5SS
FBgn0003969	vap	chrX:16005319-16005812|-	0.000251251	0.00261604	0.253	A5SS
FBgn0039904	Hcf	chr4:359937-360284|+	6.50752e-05	0.000808586	0.372	A5SS
FBgn0039904	Hcf	chr4:359937-360358|+	5.13476e-07	1.08944e-05	0.38	A5SS
FBgn0039790	CG2246	chr3R:30600123-30600323|-	0.000763497	0.00670744	0.216	A5SS
FBgn0262976	lawc	chrX:8408864-8410098|-	2.87703e-12	1.34801e-10	0.3	A5SS
FBgn0026086	Adar	chrX:1779089-1779369|+	0	0	0.559	A5SS
FBgn0026083	tyf	chrX:4117019-4117395|+	0.000695942	0.00623575	0.219	A5SS
FBgn0011656	Mef2	chr2R:9919428-9919747|-	4.74603e-08	1.30169e-06	0.274	A5SS
FBgn0259150	OtopLc	chrX:5662661-5662861|-	7.63185e-06	0.000117652	0.231	A5SS
FBgn0264386	Ca-alpha1T	chrX:6128377-6128619|-	9.82884e-10	3.68418e-08	0.391	A5SS
FBgn0029971	ND-MNLL	chrX:7893587-7893798|-	0.000419821	0.00412305	0.436	A5SS
FBgn0004657	mys	chrX:8061644-8061870|+	1.89625e-06	3.33177e-05	0.209	A5SS
FBgn0003218	rdgB	chrX:13763068-13763111|+	1.09015e-07	2.60824e-06	0.42	A5SS
FBgn0026375	RhoGAPp190	chrX:17643013-17643247|-	1.11022e-16	7.13398e-15	0.326	A5SS
FBgn0031322	CG5001	chr2L:1191402-1191538|+	1.01745e-06	1.90688e-05	0.204	A5SS
FBgn0010607	l(2)05714	chr2L:4971053-4971485|-	6.79751e-06	0.000106906	0.289	A5SS
FBgn0017550	Rga	chr3R:5609631-5609881|-	3.4395e-11	1.43249e-09	0.289	A5SS
FBgn0015609	CadN	chr2L:17714305-17714496|-	0	0	0.504	MXE
FBgn0028886	CG15279	chr2L:14846789-14847057|-	0.00174123	0.00814054	0.257	MXE
FBgn0032456	MRP	chr2L:12728020-12728241|+	0	0	0.41	MXE
FBgn0032456	MRP	chr2L:12728577-12728798|+	8.88763e-08	6.48066e-07	0.526	MXE
FBgn0032456	MRP	chr2L:12729184-12729405|+	0	0	0.558	MXE
FBgn0032456	MRP	chr2L:12729930-12730151|+	0	0	0.375	MXE
FBgn0032456	MRP	chr2L:12730842-12731066|+	0	0	0.695	MXE
FBgn0041781	SCAR	chr2L:10978879-10978963|+	0.00112512	0.00541954	0.564	MXE
FBgn0041781	SCAR	chr2L:10978879-10978981|+	9.56035e-12	8.90895e-11	0.655	MXE
FBgn0003721	Tm1	chr3R:15299276-15299347|+	3.81917e-13	3.80395e-12	0.459	MXE
FBgn0013997	Nrx-IV	chr3L:12151210-12151407|+	0	0	0.628	MXE
FBgn0001624	dlg1	chrX:11399741-11399816|+	0	0	0.624	MXE
FBgn0261808	cu	chr3R:11204564-11204831|+	0	0	0.27	MXE
FBgn0011224	heph	chr3R:31881747-31881871|-	0	0	0.37	MXE
FBgn0011224	heph	chr3R:31931774-31932614|-	2.55351e-15	2.77455e-14	0.463	MXE
FBgn0011224	heph	chr3R:31932071-31932614|-	7.08571e-06	4.40693e-05	0.548	MXE
FBgn0259214	PMCA	chr4:330270-330339|-	0	0	0.438	MXE
FBgn0261552	ps	chr3R:9432028-9432839|+	5.68028e-11	4.97296e-10	0.248	MXE
FBgn0261552	ps	chr3R:9432031-9432839|+	2.32108e-11	2.11981e-10	0.207	MXE
FBgn0085443	spri	chrX:10519347-10519777|-	0	0	0.26	MXE
FBgn0053208	Mical	chr3R:10016289-10016826|-	0	0	0.241	MXE
FBgn0027951	MTA1-like	chr3R:5644162-5644270|-	0	0	0.239	MXE
FBgn0005536	Mbs	chr3L:16066184-16066313|+	5.2363e-05	0.000297409	0.209	MXE
FBgn0260442	rhea	chr3L:8563545-8563634|+	0	0	0.416	MXE
FBgn0051352	Unc-115a	chr3R:9695821-9695928|-	3.33067e-16	3.6624e-15	0.705	MXE
FBgn0038735	CG4662	chr3R:19851064-19851130|+	0	0	0.537	MXE
FBgn0033844	bbc	chr2R:13488916-13489048|-	2.24532e-12	2.16574e-11	0.321	MXE
FBgn0033844	bbc	chr2R:13488916-13489048|-	0	0	0.27	MXE
FBgn0002921	Atpalpha	chr3R:20959236-20959380|+	0	0	0.689	MXE
FBgn0053558	mim	chr2R:6931842-6932697|-	7.11122e-11	6.18631e-10	0.264	MXE
FBgn0034971	CG3209	chr2R:24070767-24071004|+	0	0	0.486	MXE
FBgn0032901	sky	chr2L:20875637-20875724|-	0.00183785	0.00854862	0.302	MXE
FBgn0032901	sky	chr2L:20875637-20875724|-	3.20972e-07	2.22255e-06	0.529	MXE
FBgn0013334	Sap47	chr3R:15955989-15956307|+	0	0	0.533	MXE
FBgn0013334	Sap47	chr3R:15955989-15956307|+	0	0	0.822	MXE
FBgn0011666	msi	chr3R:25564079-25564127|+	0.00158753	0.00746002	0.225	MXE
FBgn0086372	lap	chr3R:7190720-7190796|+	6.93854e-08	5.08641e-07	0.206	MXE
FBgn0284257	Ttd14	chr2R:18437574-18437612|-	0.000160128	0.000866522	0.26	MXE
FBgn0003429	slo	chr3R:24677243-24677335|+	0	0	0.381	MXE
FBgn0003429	slo	chr3R:24699375-24699426|+	4.06185e-05	0.000233111	0.202	MXE
FBgn0003429	slo	chr3R:24703117-24703307|+	2.60365e-09	2.08672e-08	0.463	MXE
FBgn0023023	CRMP	chr3R:5576174-5576413|+	0	0	0.608	MXE
FBgn0264607	CaMKII	chr4:1038358-1038437|-	1.71995e-05	0.000103235	0.391	MXE
FBgn0031893	MICU1	chr2L:7183162-7183322|+	0	0	0.781	MXE
FBgn0266566	CG45105	chr3R:15912664-15913951|-	0.000212526	0.00113664	0.285	MXE
FBgn0028582	lqf	chr3L:7535883-7536435|+	7.79599e-13	7.68142e-12	0.23	MXE
FBgn0028582	lqf	chr3L:7536003-7536435|+	0	0	0.397	MXE
FBgn0013995	Calx	chr3R:21008721-21008736|+	5.18268e-06	3.25278e-05	0.492	MXE
FBgn0013995	Calx	chr3R:21008721-21008736|+	4.36948e-09	3.44175e-08	0.617	MXE
FBgn0013995	Calx	chr3R:21008721-21010150|+	1.77636e-15	1.93778e-14	0.625	MXE
FBgn0051092	LpR2	chr3R:25710024-25710147|-	0	0	0.403	MXE
FBgn0066101	LpR1	chr3R:25748102-25748225|-	0	0	0.672	MXE
FBgn0266758	Esyt2	chr3R:24552897-24552983|+	2.5304e-11	2.30333e-10	0.225	MXE
FBgn0266758	Esyt2	chr3R:24552897-24552983|+	0	0	0.729	MXE
FBgn0266758	Esyt2	chr3R:24553233-24553331|+	1.11022e-16	1.25082e-15	0.698	MXE
FBgn0264006	dysc	chr3L:13876377-13876458|-	0.00199365	0.00925766	0.247	MXE
FBgn0085421	Epac	chr2R:6769307-6769359|-	0	0	0.564	MXE
FBgn0033159	Dscam1	chr2R:7334387-7334666|-	0	0	0.768	MXE
FBgn0033159	Dscam1	chr2R:7334387-7334666|-	0	0	0.758	MXE
FBgn0033159	Dscam1	chr2R:7334387-7334666|-	0	0	0.735	MXE
FBgn0033159	Dscam1	chr2R:7334387-7334666|-	4.92795e-10	4.13016e-09	0.59	MXE
FBgn0033159	Dscam1	chr2R:7334387-7334666|-	0	0	0.886	MXE
FBgn0033159	Dscam1	chr2R:7334387-7334666|-	0	0	0.408	MXE
FBgn0033159	Dscam1	chr2R:7334387-7334666|-	0	0	0.834	MXE
FBgn0033159	Dscam1	chr2R:7334933-7335218|-	1.10427e-06	7.33244e-06	0.314	MXE
FBgn0033159	Dscam1	chr2R:7336116-7336410|-	1.39322e-07	9.97387e-07	0.282	MXE
FBgn0033159	Dscam1	chr2R:7336116-7336410|-	0	0	0.758	MXE
FBgn0033159	Dscam1	chr2R:7336116-7336410|-	0.00146634	0.00692605	0.264	MXE
FBgn0033159	Dscam1	chr2R:7336116-7336410|-	4.55191e-15	4.92646e-14	0.673	MXE
FBgn0033159	Dscam1	chr2R:7336116-7336410|-	0.00126612	0.00603217	0.219	MXE
FBgn0033159	Dscam1	chr2R:7336116-7336410|-	7.16434e-07	4.82715e-06	0.395	MXE
FBgn0033159	Dscam1	chr2R:7336116-7336410|-	0	0	0.463	MXE
FBgn0033159	Dscam1	chr2R:7336116-7336410|-	5.59892e-09	4.36018e-08	0.248	MXE
FBgn0033159	Dscam1	chr2R:7336116-7336410|-	3.29548e-06	2.1068e-05	0.242	MXE
FBgn0033159	Dscam1	chr2R:7336116-7336410|-	0	0	0.881	MXE
FBgn0033159	Dscam1	chr2R:7336116-7336410|-	1.57843e-07	1.12412e-06	0.274	MXE
FBgn0033159	Dscam1	chr2R:7336116-7336410|-	1.32258e-06	8.76093e-06	0.264	MXE
FBgn0033159	Dscam1	chr2R:7336530-7336818|-	2.183e-09	1.75984e-08	0.467	MXE
FBgn0033159	Dscam1	chr2R:7336530-7336818|-	0.00213745	0.00985883	0.345	MXE
FBgn0033159	Dscam1	chr2R:7336530-7336818|-	0	0	0.75	MXE
FBgn0033159	Dscam1	chr2R:7336530-7336818|-	0	0	0.537	MXE
FBgn0033159	Dscam1	chr2R:7336530-7336818|-	0	0	0.798	MXE
FBgn0033159	Dscam1	chr2R:7337088-7337376|-	5.22323e-07	3.58071e-06	0.503	MXE
FBgn0033159	Dscam1	chr2R:7337088-7337376|-	0.000320592	0.00167567	0.349	MXE
FBgn0033159	Dscam1	chr2R:7337493-7337781|-	0.000610779	0.00306393	0.411	MXE
FBgn0033159	Dscam1	chr2R:7337493-7337781|-	0	0	0.876	MXE
FBgn0033159	Dscam1	chr2R:7337493-7337781|-	0	0	0.36	MXE
FBgn0033159	Dscam1	chr2R:7337493-7337781|-	0	0	0.787	MXE
FBgn0033159	Dscam1	chr2R:7337871-7338159|-	6.08174e-07	4.1383e-06	0.549	MXE
FBgn0033159	Dscam1	chr2R:7337871-7338159|-	0	0	0.918	MXE
FBgn0033159	Dscam1	chr2R:7337871-7338159|-	0	0	0.462	MXE
FBgn0033159	Dscam1	chr2R:7337871-7338159|-	0	0	0.856	MXE
FBgn0033159	Dscam1	chr2R:7338640-7338928|-	2.15577e-09	1.743e-08	0.575	MXE
FBgn0033159	Dscam1	chr2R:7338640-7338928|-	0.00110229	0.00534121	0.212	MXE
FBgn0033159	Dscam1	chr2R:7338640-7338928|-	0	0	0.869	MXE
FBgn0033159	Dscam1	chr2R:7338640-7338928|-	0	0	0.596	MXE
FBgn0033159	Dscam1	chr2R:7338640-7338928|-	2.18453e-05	0.000129424	0.285	MXE
FBgn0033159	Dscam1	chr2R:7338640-7338928|-	0	0	0.896	MXE
FBgn0033159	Dscam1	chr2R:7338640-7338928|-	0.0011257	0.00541954	0.286	MXE
FBgn0033159	Dscam1	chr2R:7338640-7338928|-	0.000589896	0.00297001	0.326	MXE
FBgn0033159	Dscam1	chr2R:7339027-7339315|-	0	0	0.684	MXE
FBgn0033159	Dscam1	chr2R:7339027-7339315|-	0	0	0.591	MXE
FBgn0033159	Dscam1	chr2R:7339402-7339690|-	0	0	0.86	MXE
FBgn0033159	Dscam1	chr2R:7339402-7339690|-	0	0	0.354	MXE
FBgn0033159	Dscam1	chr2R:7339402-7339690|-	0	0	0.784	MXE
FBgn0033159	Dscam1	chr2R:7339782-7340070|-	0	0	0.836	MXE
FBgn0033159	Dscam1	chr2R:7339782-7340070|-	0	0	0.486	MXE
FBgn0033159	Dscam1	chr2R:7339782-7340070|-	0	0	0.822	MXE
FBgn0033159	Dscam1	chr2R:7340154-7340442|-	0	0	0.889	MXE
FBgn0033159	Dscam1	chr2R:7340154-7340442|-	0	0	0.209	MXE
FBgn0033159	Dscam1	chr2R:7340154-7340442|-	0	0	0.708	MXE
FBgn0033159	Dscam1	chr2R:7340544-7340832|-	0	0	0.886	MXE
FBgn0033159	Dscam1	chr2R:7340544-7340832|-	0	0	0.239	MXE
FBgn0033159	Dscam1	chr2R:7340544-7340832|-	0	0	0.725	MXE
FBgn0033159	Dscam1	chr2R:7340944-7341232|-	0	0	0.766	MXE
FBgn0033159	Dscam1	chr2R:7340944-7341232|-	0	0	0.557	MXE
FBgn0033159	Dscam1	chr2R:7341327-7341618|-	0	0	0.856	MXE
FBgn0033159	Dscam1	chr2R:7341327-7341618|-	0	0	0.541	MXE
FBgn0033159	Dscam1	chr2R:7341327-7341618|-	0.000902916	0.00445622	0.215	MXE
FBgn0033159	Dscam1	chr2R:7341327-7341618|-	0	0	0.874	MXE
FBgn0033159	Dscam1	chr2R:7341707-7341995|-	0	0	0.695	MXE
FBgn0033159	Dscam1	chr2R:7341707-7341995|-	0	0	0.601	MXE
FBgn0033159	Dscam1	chr2R:7341707-7341995|-	0	0	0.799	MXE
FBgn0033159	Dscam1	chr2R:7342103-7342391|-	0	0	0.905	MXE
FBgn0033159	Dscam1	chr2R:7342103-7342391|-	0.00183456	0.00854783	0.283	MXE
FBgn0033159	Dscam1	chr2R:7342103-7342391|-	0	0	0.529	MXE
FBgn0033159	Dscam1	chr2R:7342103-7342391|-	5.7937e-05	0.00032839	0.236	MXE
FBgn0033159	Dscam1	chr2R:7342103-7342391|-	0	0	0.882	MXE
FBgn0033159	Dscam1	chr2R:7342103-7342391|-	0.00051921	0.00264317	0.255	MXE
FBgn0033159	Dscam1	chr2R:7342103-7342391|-	0.00125458	0.00598757	0.291	MXE
FBgn0033159	Dscam1	chr2R:7342963-7343248|-	0	0	0.335	MXE
FBgn0033159	Dscam1	chr2R:7342963-7343248|-	0	0	0.797	MXE
FBgn0033159	Dscam1	chr2R:7343331-7343622|-	0	0	0.416	MXE
FBgn0033159	Dscam1	chr2R:7343331-7343622|-	0	0	0.794	MXE
FBgn0033159	Dscam1	chr2R:7344663-7344954|-	0	0	0.767	MXE
FBgn0033159	Dscam1	chr2R:7345060-7345351|-	0	0	0.833	MXE
FBgn0033159	Dscam1	chr2R:7346641-7346929|-	1.5474e-10	1.32105e-09	0.312	MXE
FBgn0033159	Dscam1	chr2R:7347006-7347294|-	1.91381e-10	1.62378e-09	0.369	MXE
FBgn0033159	Dscam1	chr2R:7349392-7349513|-	0.00107669	0.00523863	0.229	MXE
FBgn0033159	Dscam1	chr2R:7363880-7364048|-	0	0	0.221	MXE
FBgn0033159	Dscam1	chr2R:7363880-7364048|-	0	0	0.211	MXE
FBgn0033159	Dscam1	chr2R:7364177-7364348|-	2.22045e-16	2.46129e-15	0.33	MXE
FBgn0033159	Dscam1	chr2R:7364177-7364348|-	1.41026e-10	1.20773e-09	0.301	MXE
FBgn0033159	Dscam1	chr2R:7364177-7364348|-	2.22045e-16	2.46129e-15	0.228	MXE
FBgn0033159	Dscam1	chr2R:7364455-7364617|-	0	0	0.324	MXE
FBgn0033159	Dscam1	chr2R:7364455-7364617|-	7.10543e-15	7.60032e-14	0.226	MXE
FBgn0033159	Dscam1	chr2R:7364455-7364617|-	0	0	0.266	MXE
FBgn0033159	Dscam1	chr2R:7364455-7364617|-	2.62013e-14	2.70779e-13	0.296	MXE
FBgn0033159	Dscam1	chr2R:7364455-7364617|-	0	0	0.314	MXE
FBgn0033159	Dscam1	chr2R:7365017-7365179|-	0.000159563	0.000865166	0.221	MXE
FBgn0010548	Aldh-III	chr2R:7468421-7468537|-	0	0	0.285	MXE
FBgn0024189	sns	chr2R:8834951-8835101|+	0	0	0.497	MXE
FBgn0024189	sns	chr2R:8834951-8835101|+	0	0	0.548	MXE
FBgn0011286	RyR	chr2R:8882303-8882416|+	0	0	0.417	MXE
FBgn0030412	Tomosyn	chrX:12643872-12644767|+	4.65603e-06	2.9424e-05	0.335	MXE
FBgn0001991	Ca-alpha1D	chr2L:16180138-16180246|+	6.38418e-08	4.69255e-07	0.26	MXE
FBgn0013733	shot	chr2R:13867124-13867303|-	1.77636e-15	1.93778e-14	0.415	MXE
FBgn0260934	par-1	chr2R:19477615-19477704|+	0	0	0.265	MXE
FBgn0260934	par-1	chr2R:19477615-19477704|+	0	0	0.258	MXE
FBgn0031187	Usp2	chrX:22462399-22463272|+	0	0	0.485	MXE
FBgn0031187	Usp2	chrX:22462399-22463272|+	0	0	0.498	MXE
FBgn0034408	sano	chr2R:18879825-18880128|+	0	0	0.756	MXE
FBgn0034420	CG10737	chr2R:19174338-19174365|+	0	0	0.344	MXE
FBgn0263197	Patronin	chr2R:17521705-17521900|-	0	0	0.593	MXE
FBgn0263197	Patronin	chr2R:17521705-17521900|-	0	0	0.616	MXE
FBgn0263197	Patronin	chr2R:17521831-17521900|-	0	0	0.55	MXE
FBgn0263197	Patronin	chr2R:17521831-17521900|-	0	0	0.506	MXE
FBgn0263197	Patronin	chr2R:17521831-17521906|-	0	0	0.55	MXE
FBgn0263197	Patronin	chr2R:17522852-17522960|-	0	0	0.429	MXE
FBgn0263197	Patronin	chr2R:17523499-17523571|-	0	0	0.841	MXE
FBgn0263197	Patronin	chr2R:17528312-17528375|-	7.54952e-15	8.01298e-14	0.231	MXE
FBgn0263197	Patronin	chr2R:17528621-17528852|-	0	0	0.444	MXE
FBgn0010434	cora	chr2R:19238788-19241785|+	0	0	0.321	MXE
FBgn0000667	Actn	chrX:2028664-2028750|-	0	0	0.479	MXE
FBgn0000667	Actn	chrX:2028664-2028750|-	0	0	0.524	MXE
FBgn0031681	Pgant5	chr2L:5075648-5075829|-	0	0	0.398	MXE
FBgn0259994	OtopLa	chrX:5635355-5635466|-	1.2268e-13	1.23083e-12	0.627	MXE
FBgn0011754	PhKgamma	chrX:11699322-11699406|+	0.000112905	0.000620751	0.321	MXE
FBgn0261873	sdt	chrX:8204172-8204303|+	0	0	0.257	MXE
FBgn0261873	sdt	chrX:8204172-8204303|+	0	0	0.331	MXE
FBgn0026375	RhoGAPp190	chrX:17643013-17643247|-	0	0	0.319	MXE
FBgn0003654	sw	chrX:20232116-20232164|-	0.000470804	0.00240565	0.366	MXE
FBgn0032938	CG8671	chr2L:21277196-21278429|+	0	0	0.738	MXE
FBgn0032938	CG8671	chr2L:21277229-21278429|+	0	0	0.699	MXE
FBgn0032938	CG8671	chr2L:21277277-21278429|+	0	0	0.733	MXE
FBgn0034345	CG5174	chr2R:18424606-18424666|+	5.56537e-07	3.79633e-06	0.244	MXE
FBgn0000636	Fas3	chr2L:18391051-18391364|+	1.23895e-05	7.53511e-05	0.238	MXE
FBgn0033504	CAP	chr2R:10293340-10293439|+	0.000226133	0.00120473	0.385	MXE
FBgn0032796	CG10188	chr2L:19507489-19508764|-	3.33067e-16	2.93402e-14	0.831	RI
FBgn0032036	CG13384	chr2L:8384454-8384895|+	0.000921245	0.00929953	0.225	RI
FBgn0035207	Herc4	chr3L:1313695-1314090|+	8.64057e-06	0.00014191	0.35	RI
FBgn0036510	SCCRO	chr3L:15563426-15563729|+	1.31781e-07	2.96967e-06	0.378	RI
FBgn0033636	tou	chr2R:11588697-11589940|-	0	0	0.506	RI
FBgn0033380	Phax	chr2R:9114273-9115183|+	1.22957e-10	5.95728e-09	0.515	RI
FBgn0028577	hfp	chr3L:1499042-1501397|-	0	0	0.577	RI
FBgn0260745	mfas	chr3R:11992741-11993315|-	7.25879e-08	1.80353e-06	0.202	RI
FBgn0037712	CG16789	chr3R:9568805-9569189|+	6.23836e-05	0.000929996	0.313	RI
FBgn0039560	BOD1	chr3R:27942434-27942778|+	8.56692e-08	2.07534e-06	0.214	RI
FBgn0002413	dco	chr3R:31060374-31061210|-	0.000856024	0.00891921	0.422	RI
FBgn0037750	Whamy	chr3R:9773200-9773978|-	1.89788e-07	4.17965e-06	0.225	RI
FBgn0001961	Arpc1	chr2L:13829345-13829741|-	1.00211e-06	2.023e-05	0.43	RI
FBgn0013323	Ptth	chr2L:576080-576550|-	4.04462e-05	0.00061238	0.389	RI
FBgn0000289	cg	chr2R:14173692-14174572|+	7.08e-12	3.87404e-10	0.343	RI
FBgn0053558	mim	chr2R:6927389-6928836|-	7.90556e-09	2.3939e-07	0.579	RI
FBgn0053558	mim	chr2R:6927389-6928836|-	1.0301e-06	2.03707e-05	0.662	RI
FBgn0039229	Saf-B	chr3R:24818802-24821246|+	7.54199e-06	0.000128214	0.252	RI
FBgn0263199	Galk	chr3L:8985052-8985308|-	8.26119e-05	0.00117722	0.383	RI
FBgn0262527	nsl1	chr3R:15798086-15799036|+	7.19635e-12	3.87404e-10	0.397	RI
FBgn0262527	nsl1	chr3R:15798086-15799036|+	1.04124e-05	0.000168161	0.415	RI
FBgn0019624	COX5A	chr3R:11819598-11820299|+	1.06384e-06	2.06172e-05	0.381	RI
FBgn0003074	Pgi	chr2R:8913432-8914069|-	3.76416e-06	6.75457e-05	0.346	RI
FBgn0031636	CG12194	chr2L:4840883-4841465|+	2.83328e-09	9.46706e-08	0.306	RI
FBgn0010551	Phb2	chr2R:18821183-18821839|+	1.24356e-12	8.60722e-11	0.577	RI
FBgn0016696	Pitslre	chr3L:20771527-20771864|+	0.000386186	0.00450861	0.328	RI
FBgn0025790	TBPH	chr2R:23861205-23862593|-	0.000630832	0.0068619	0.211	RI
FBgn0260470	SP555	chr2L:5039808-5040622|+	0.000321825	0.0038806	0.409	RI
FBgn0036143	CG14142	chr3L:11174685-11175025|+	1.88156e-08	5.20924e-07	0.514	RI
FBgn0263112	Mitf	chr4:1221261-1221282|+	0.000417946	0.00231345	0.379	CE
FBgn0264822	asRNA:CR44030	chr4:962250-962347|+	3.6966e-09	3.27228e-08	0.499	CE
FBgn0004607	zfh2	chr4:524330-524512|+	1.09008e-05	7.3443e-05	0.373	CE
FBgn0004607	zfh2	chr4:536965-537075|+	0	0	0.819	CE
FBgn0016126	CaMKI	chr4:449923-449968|+	0	0	0.528	CE
FBgn0003475	spir	chr2L:20344654-20345458|+	9.21485e-15	1.0714e-13	0.297	CE
FBgn0000464	Lar	chr2L:19719702-19719999|+	0	0	0.639	CE
FBgn0000464	Lar	chr2L:19719708-19719999|+	0	0	0.537	CE
FBgn0015609	CadN	chr2L:17652666-17652905|-	0	0	0.516	CE
FBgn0015609	CadN	chr2L:17715722-17715913|-	0	0	0.39	CE
FBgn0020503	CLIP-190	chr2L:17394429-17394492|+	0	0	0.782	CE
FBgn0020503	CLIP-190	chr2L:17398853-17398895|+	0.000413883	0.00229282	0.291	CE
FBgn0020503	CLIP-190	chr2L:17398853-17398895|+	0.000137255	0.000808949	0.469	CE
FBgn0028879	CG15270	chr2L:15089044-15089110|+	0	0	0.362	CE
FBgn0003016	osp	chr2L:14601131-14601480|-	9.56393e-07	7.13375e-06	0.27	CE
FBgn0264894	CG44085	chr2L:13267594-13267972|+	2.91008e-09	2.5861e-08	0.624	CE
FBgn0032475	Sfmbt	chr2L:13174438-13175276|-	0	0	0.479	CE
FBgn0032456	MRP	chr2L:12728020-12728241|+	0	0	0.41	CE
FBgn0032456	MRP	chr2L:12729930-12730151|+	0	0	0.44	CE
FBgn0032456	MRP	chr2L:12737397-12737618|+	9.55092e-05	0.000577369	0.37	CE
FBgn0032456	MRP	chr2L:12737397-12737618|+	0	0	0.795	CE
FBgn0032233	dpr19	chr2L:10376765-10376884|+	2.43823e-08	2.03683e-07	0.306	CE
FBgn0026379	Pten	chr2L:10256909-10257122|-	7.38132e-05	0.000451411	0.22	CE
FBgn0032156	CG13124	chr2L:9905137-9905291|-	2.60048e-07	2.0307e-06	0.2	CE
FBgn0039938	Sox102F	chr4:827858-827924|-	1.15009e-07	9.18057e-07	0.214	CE
FBgn0002973	numb	chr2L:9460046-9460368|+	0	0	0.738	CE
FBgn0003209	raw	chr2L:8734466-8735200|-	0	0	0.769	CE
FBgn0011259	Sema1a	chr2L:8664157-8664220|+	1.16887e-05	7.85962e-05	0.25	CE
FBgn0011259	Sema1a	chr2L:8665445-8665518|+	0.000261135	0.00149142	0.213	CE
FBgn0032036	CG13384	chr2L:8384996-8385097|+	0	0	0.805	CE
FBgn0032013	Scgalpha	chr2L:8304661-8304772|+	0	0	0.566	CE
FBgn0264953	Piezo	chr2L:8175994-8176051|+	0	0	0.229	CE
FBgn0264953	Piezo	chr2L:8184126-8184393|+	0	0	0.447	CE
FBgn0004842	RYa-R	chr3R:27056703-27056772|+	2.78184e-09	2.4786e-08	0.306	CE
FBgn0264078	Flo2	chrX:14925645-14925684|+	4.6883e-09	4.11281e-08	0.247	CE
FBgn0041781	SCAR	chr2L:10978879-10978981|+	2.59326e-06	1.8533e-05	0.541	CE
FBgn0004401	Pep	chr3L:17643978-17644079|-	0	0	0.332	CE
FBgn0261836	Msp300	chr2L:5141310-5141517|+	5.3435e-13	5.77962e-12	0.229	CE
FBgn0032151	nAChRalpha6	chr2L:9802350-9802437|-	2.15609e-08	1.81e-07	0.472	CE
FBgn0052112	CG32112	chr3L:12742594-12742650|+	6.43974e-05	0.000397389	0.268	CE
FBgn0020655	ArfGAP1	chr3L:12415944-12416004|-	0	0	0.721	CE
FBgn0013997	Nrx-IV	chr3L:12151210-12151407|+	0	0	0.603	CE
FBgn0264087	Slob	chr2L:7649188-7649200|-	7.10543e-15	8.3324e-14	0.484	CE
FBgn0263395	hppy	chr2R:19220743-19220782|+	0	0	0.608	CE
FBgn0263395	hppy	chr2R:19220743-19220782|+	0.00031083	0.00176197	0.348	CE
FBgn0035995	CG3529	chr3L:9450017-9450068|+	0	0	0.631	CE
FBgn0000116	Argk	chr3L:9061906-9062467|-	0	0	0.724	CE
FBgn0267001	Ten-a	chrX:12229665-12230370|+	0	0	0.285	CE
FBgn0033246	ACC	chr2R:7985601-7985778|-	0	0	0.256	CE
FBgn0024187	syd	chr3L:7927759-7927820|-	0	0	0.243	CE
FBgn0250823	gish	chr3R:16282080-16282408|+	0	0	0.629	CE
FBgn0263873	sick	chr2L:19945269-19946702|+	0	0	0.343	CE
FBgn0052264	CG32264	chr3L:3780422-3781412|-	0	0	0.651	CE
FBgn0005640	Eip63E	chr3L:3588041-3588080|+	0	0	0.48	CE
FBgn0263392	Tet	chr3L:2864042-2864060|-	3.66374e-15	4.36387e-14	0.371	CE
FBgn0010905	Spn	chr3L:2511877-2511931|-	0	0	0.798	CE
FBgn0010905	Spn	chr3L:2511877-2511931|-	2.33857e-06	1.68008e-05	0.2	CE
FBgn0035321	CG1275	chr3L:2255538-2255822|-	0	0	0.737	CE
FBgn0051140	CG31140	chr3R:23974151-23975678|+	0	0	0.458	CE
FBgn0051140	CG31140	chr3R:23974349-23975678|+	0	0	0.269	CE
FBgn0028577	hfp	chr3L:1499771-1499879|-	7.28372e-08	5.86911e-07	0.543	CE
FBgn0028577	hfp	chr3L:1500244-1500388|-	0	0	0.664	CE
FBgn0028577	hfp	chr3L:1501350-1501406|-	0.000337626	0.00190281	0.281	CE
FBgn0001624	dlg1	chrX:11394222-11394246|+	0	0	0.608	CE
FBgn0001624	dlg1	chrX:11399741-11399816|+	0	0	0.764	CE
FBgn0011224	heph	chr3R:31921632-31921674|-	4.87323e-07	3.7245e-06	0.223	CE
FBgn0011224	heph	chr3R:31933453-31933887|-	0.000411932	0.00228572	0.591	CE
FBgn0243516	Vrp1	chr2R:22110545-22110938|-	0	0	0.755	CE
FBgn0259214	PMCA	chr4:331397-332002|-	0.000287383	0.00163313	0.467	CE
FBgn0259214	PMCA	chr4:331397-332002|-	0	0	0.807	CE
FBgn0259214	PMCA	chr4:331397-332002|-	0	0	0.43	CE
FBgn0259214	PMCA	chr4:331397-332002|-	0	0	0.539	CE
FBgn0259214	PMCA	chr4:353942-353978|-	0	0	0.315	CE
FBgn0005626	ple	chr3L:6717552-6717672|-	0	0	0.959	CE
FBgn0259481	Mob2	chr3L:11527454-11527816|-	0.000282986	0.00161082	0.2	CE
FBgn0259481	Mob2	chr3L:11527454-11527816|-	0	0	0.242	CE
FBgn0265778	PDZ-GEF	chr2L:6330122-6330563|+	0	0	0.51	CE
FBgn0265778	PDZ-GEF	chr2L:6330122-6330718|+	0	0	0.504	CE
FBgn0025702	Srpk79D	chr3L:22277787-22278731|+	0	0	0.841	CE
FBgn0025702	Srpk79D	chr3L:22280158-22280317|+	1.86604e-07	1.47575e-06	0.286	CE
FBgn0025702	Srpk79D	chr3L:22280158-22280317|+	1.9984e-15	2.39703e-14	0.286	CE
FBgn0037262	MED31	chr3R:4642283-4642428|+	0	0	0.65	CE
FBgn0037262	MED31	chr3R:4642288-4642428|+	0	0	0.647	CE
FBgn0260660	Mp	chr3L:7034634-7034703|+	1.31535e-11	1.3359e-10	0.491	CE
FBgn0262483	Rbp	chr3R:15396309-15396377|+	0.00107299	0.00552693	0.212	CE
FBgn0011829	Ret	chr2L:21195062-21195496|-	1.21045e-07	9.63983e-07	0.266	CE
FBgn0010825	Gug	chr3L:8470754-8471039|+	0	0	0.466	CE
FBgn0259243	Pka-R1	chr3L:20829384-20829540|+	3.93629e-10	3.72094e-09	0.31	CE
FBgn0262081	Csk	chr3R:11642275-11643205|-	4.43354e-05	0.000279916	0.429	CE
FBgn0051363	Jupiter	chr3R:11591500-11591911|-	3.55271e-15	4.23903e-14	0.562	CE
FBgn0261552	ps	chr3R:9419782-9420047|+	0.000424628	0.00234789	0.208	CE
FBgn0005427	ewg	chrX:271801-271875|-	0	0	0.244	CE
FBgn0259984	kuz	chr2L:13636383-13636843|+	0	0	0.279	CE
FBgn0010303	hep	chrX:13084244-13084570|-	0	0	0.212	CE
FBgn0262508	CG43078	chr3L:8581762-8581855|+	0.000136956	0.000807887	0.338	CE
FBgn0053208	Mical	chr3R:10017572-10017839|-	0	0	0.396	CE
FBgn0053208	Mical	chr3R:10017572-10017839|-	0	0	0.392	CE
FBgn0041004	CG17715	chr2L:22848969-22849092|+	0	0	0.469	CE
FBgn0001139	gro	chr3R:26045003-26045036|+	4.59995e-06	3.21338e-05	0.251	CE
FBgn0001139	gro	chr3R:26046535-26046592|+	1.24345e-14	1.44084e-13	0.424	CE
FBgn0264495	gpp	chr3R:6445534-6446072|+	0	0	0.238	CE
FBgn0264606	Fife	chr3L:2664917-2665381|-	0.000528087	0.00287416	0.39	CE
FBgn0264357	SNF4Agamma	chr3R:21173838-21175633|+	0	0	0.571	CE
FBgn0266418	wake	chr3R:22676908-22677463|+	0	0	0.87	CE
FBgn0011661	Moe	chrX:8891561-8891623|-	2.21679e-06	1.60102e-05	0.343	CE
FBgn0005536	Mbs	chr3L:16066184-16066313|+	2.79629e-05	0.000180385	0.324	CE
FBgn0005536	Mbs	chr3L:16068112-16068943|+	0	0	0.456	CE
FBgn0266756	btsz	chr3R:14814248-14821283|-	0	0	0.756	CE
FBgn0262125	Sec23	chr3R:5651980-5652001|+	0	0	0.244	CE
FBgn0037443	Dmtn	chr3R:6392879-6392959|-	0	0	0.57	CE
FBgn0038735	CG4662	chr3R:19851064-19851130|+	0	0	0.847	CE
FBgn0033844	bbc	chr2R:13489741-13489873|-	0.00140454	0.0070955	0.234	CE
FBgn0033844	bbc	chr2R:13490739-13490871|-	0	0	0.349	CE
FBgn0002921	Atpalpha	chr3R:20959236-20959380|+	0	0	0.285	CE
FBgn0002921	Atpalpha	chr3R:20959236-20959380|+	0	0	0.799	CE
FBgn0002921	Atpalpha	chr3R:20962214-20962295|+	0	0	0.66	CE
FBgn0002921	Atpalpha	chr3R:20967107-20967202|+	0	0	0.324	CE
FBgn0000289	cg	chr2R:14177174-14177477|+	0	0	0.645	CE
FBgn0053558	mim	chr2R:6929822-6930098|-	0	0	0.76	CE
FBgn0053558	mim	chr2R:6931062-6932697|-	0.000930285	0.00485042	0.248	CE
FBgn0053558	mim	chr2R:6935214-6935295|-	0	0	0.604	CE
FBgn0034971	CG3209	chr2R:24070767-24071004|+	0	0	0.482	CE
FBgn0013334	Sap47	chr3R:15944948-15944996|+	0	0	0.834	CE
FBgn0013334	Sap47	chr3R:15955989-15956307|+	0	0	0.681	CE
FBgn0013334	Sap47	chr3R:15955989-15956307|+	0	0	0.429	CE
FBgn0011666	msi	chr3R:25574883-25574922|+	8.15012e-06	5.54582e-05	0.228	CE
FBgn0259244	CG42342	chr3R:16551613-16551667|+	0	0	0.275	CE
FBgn0085412	CG34383	chr3R:13752243-13755606|+	0	0	0.206	CE
FBgn0085412	CG34383	chr3R:13756889-13757027|+	0	0	0.474	CE
FBgn0086372	lap	chr3R:7193592-7193688|+	4.34686e-05	0.000274952	0.446	CE
FBgn0086372	lap	chr3R:7195615-7195895|+	4.76448e-11	4.71269e-10	0.248	CE
FBgn0086372	lap	chr3R:7195693-7195895|+	0.00166687	0.00828578	0.458	CE
FBgn0086372	lap	chr3R:7197569-7197659|+	0	0	0.753	CE
FBgn0086372	lap	chr3R:7197569-7197659|+	1.00005e-09	9.18617e-09	0.558	CE
FBgn0086372	lap	chr3R:7197569-7197659|+	4.65019e-11	4.60632e-10	0.276	CE
FBgn0035282	CNMa	chr3L:1851484-1851496|-	3.1359e-08	2.59739e-07	0.75	CE
FBgn0011655	Med	chr3R:31612886-31613108|+	0	0	0.783	CE
FBgn0004861	ph-p	chrX:2136016-2136210|-	2.62315e-10	2.52155e-09	0.474	CE
FBgn0083962	CG34126	chr2L:4989389-4989410|+	7.98461e-09	6.92439e-08	0.268	CE
FBgn0284257	Ttd14	chr2R:18436596-18436728|-	0	0	0.205	CE
FBgn0020249	stck	chr3R:8357336-8357456|+	0	0	0.483	CE
FBgn0003429	slo	chr3R:24693771-24693884|+	9.02491e-06	6.11668e-05	0.279	CE
FBgn0004242	Syt1	chr2L:2789346-2789946|-	1.70903e-10	1.6498e-09	0.662	CE
FBgn0085437	CG34408	chrX:10226179-10226371|+	0	0	0.867	CE
FBgn0003165	pum	chr3R:9098695-9098737|-	1.24056e-06	9.1931e-06	0.28	CE
FBgn0003165	pum	chr3R:9098695-9098737|-	1.00326e-08	8.64554e-08	0.526	CE
FBgn0039543	CG12428	chr3R:27706259-27706501|-	0.00137279	0.00694535	0.398	CE
FBgn0261509	haf	chr2L:1605095-1605485|+	0	0	0.804	CE
FBgn0261509	haf	chr2L:1605098-1605485|+	0	0	0.844	CE
FBgn0023023	CRMP	chr3R:5576174-5576413|+	0	0	0.65	CE
FBgn0085423	GramD1B	chr2L:3367903-3368194|-	0	0	0.428	CE
FBgn0002781	mod(mdg4)	chr3R:21354973-21355557|-	0.000979156	0.00508193	0.319	CE
FBgn0003944	Ubx	chr3R:16710561-16710612|-	0.00011006	0.000660653	0.355	CE
FBgn0003944	Ubx	chr3R:16725255-16725306|-	5.66371e-05	0.000352047	0.382	CE
FBgn0003944	Ubx	chr3R:16725255-16725306|-	0.000521836	0.0028424	0.496	CE
FBgn0003944	Ubx	chr3R:16725255-16725306|-	0.000182263	0.00106411	0.233	CE
FBgn0261553	CG42671	chr3L:11227672-11228088|+	0	0	0.343	CE
FBgn0264607	CaMKII	chr4:1043467-1043524|-	6.5821e-08	5.33526e-07	0.351	CE
FBgn0000546	EcR	chr2R:6122881-6123847|-	6.63901e-07	5.02342e-06	0.269	CE
FBgn0261570	CG42684	chrX:17736197-17736269|+	0	0	0.319	CE
FBgn0053178	CG33178	chrX:15083120-15083156|+	9.23246e-10	8.51508e-09	0.336	CE
FBgn0260003	Dys	chr3R:19571020-19571071|+	0	0	0.201	CE
FBgn0024963	GluClalpha	chr3R:19757814-19757885|+	0.00030804	0.00174761	0.421	CE
FBgn0261794	kcc	chr2R:23924001-23924094|+	0	0	0.26	CE
FBgn0027608	CG2082	chr3R:5761236-5761242|-	2.80393e-06	1.99342e-05	0.373	CE
FBgn0013995	Calx	chr3R:21008721-21008736|+	2.63643e-10	2.53075e-09	0.322	CE
FBgn0261262	CG42613	chr3R:18975242-18975281|+	0	0	0.867	CE
FBgn0052057	dpr10	chr3L:10153612-10153750|-	0	0	0.788	CE
FBgn0040068	Vav	chrX:19269256-19269365|+	2.35343e-09	2.11622e-08	0.222	CE
FBgn0040068	Vav	chrX:19269256-19269365|+	0	0	0.807	CE
FBgn0284435	tyn	chrX:187568-187609|+	9.25888e-07	6.92893e-06	0.523	CE
FBgn0026597	Axn	chr3R:30032673-30032811|+	0	0	0.775	CE
FBgn0004882	orb	chr3R:23268383-23268520|-	1.85696e-12	1.96797e-11	0.25	CE
FBgn0043884	mask	chr3R:24235392-24235431|+	0	0	0.342	CE
FBgn0016754	sba	chr3R:23896208-23896608|-	4.0401e-13	4.39772e-12	0.548	CE
FBgn0001319	kn	chr2R:14774179-14774645|-	2.4861e-06	1.78231e-05	0.431	CE
FBgn0039141	spas	chr3R:24039910-24040096|+	0	0	0.561	CE
FBgn0053547	Rim	chr3R:17893904-17894902|-	2.17484e-09	1.96081e-08	0.253	CE
FBgn0053547	Rim	chr3R:17893904-17894902|-	1.63892e-07	1.30066e-06	0.361	CE
FBgn0016061	side	chr3R:27380964-27381105|-	4.54876e-10	4.27621e-09	0.312	CE
FBgn0003071	Pfk	chr2R:10114125-10114234|+	0	0	0.226	CE
FBgn0025936	Eph	chr4:617303-617351|+	0	0	0.237	CE
FBgn0066101	LpR1	chr3R:25749026-25749143|-	0	0	0.547	CE
FBgn0261545	CG42663	chr2R:12738435-12738504|+	7.25041e-05	0.000443803	0.217	CE
FBgn0261545	CG42663	chr2R:12738435-12738504|+	9.05306e-06	6.12967e-05	0.314	CE
FBgn0261545	CG42663	chr2R:12747677-12747747|+	0.000662614	0.00351933	0.273	CE
FBgn0266758	Esyt2	chr3R:24549684-24549764|+	0	0	0.78	CE
FBgn0266758	Esyt2	chr3R:24549684-24549764|+	2.72671e-13	2.99674e-12	0.262	CE
FBgn0266758	Esyt2	chr3R:24552897-24552983|+	1.31579e-08	1.12253e-07	0.369	CE
FBgn0030230	Rph	chrX:10752327-10752495|-	4.86671e-07	3.72368e-06	0.217	CE
FBgn0002945	nkd	chr3L:19006545-19006922|-	4.9416e-13	5.36191e-12	0.55	CE
FBgn0002945	nkd	chr3L:19006545-19006922|-	0	0	0.787	CE
FBgn0004387	Klp98A	chr3R:27550584-27550707|-	0	0	0.737	CE
FBgn0028993	scro	chr3L:24725823-24726292|+	1.82514e-05	0.000120122	0.219	CE
FBgn0003423	slgA	chrX:21379972-21380094|+	0	0	0.326	CE
FBgn0086604	side-VIII	chr2R:20431842-20431863|+	0	0	0.745	CE
FBgn0086604	side-VIII	chr2R:20470413-20470578|+	0	0	0.455	CE
FBgn0262509	nrm	chr3L:23029836-23029931|+	3.62704e-11	3.61381e-10	0.431	CE
FBgn0040056	CG17698	chr3L:23747872-23748060|+	7.28429e-06	5.01162e-05	0.215	CE
FBgn0058178	CG40178	chr3L:26008060-26008177|-	0	0	0.231	CE
FBgn0039844	CG1607	chr3R:31390297-31390359|+	0	0	0.396	CE
FBgn0010909	msn	chr3L:2561931-2562843|-	1.19196e-09	1.08759e-08	0.436	CE
FBgn0010909	msn	chr3L:2565600-2565621|-	0	0	0.247	CE
FBgn0033159	Dscam1	chr2R:7321582-7321649|-	0	0	0.613	CE
FBgn0033159	Dscam1	chr2R:7323818-7323968|-	0	0	0.773	CE
FBgn0033159	Dscam1	chr2R:7323818-7323968|-	0	0	0.321	CE
FBgn0033159	Dscam1	chr2R:7344278-7344569|-	0	0	0.67	CE
FBgn0033159	Dscam1	chr2R:7344278-7344569|-	0	0	0.63	CE
FBgn0033159	Dscam1	chr2R:7345484-7345775|-	0	0	0.823	CE
FBgn0033159	Dscam1	chr2R:7356316-7356440|-	0.00067886	0.00360115	0.423	CE
FBgn0033159	Dscam1	chr2R:7366465-7366627|-	0.000598836	0.00321309	0.253	CE
FBgn0010548	Aldh-III	chr2R:7469109-7469225|-	9.00391e-14	1.00906e-12	0.25	CE
FBgn0033802	CG17724	chr2R:13179587-13180110|-	6.78822e-07	5.13063e-06	0.519	CE
FBgn0040752	Prosap	chr2R:14067246-14067684|-	0	0	0.581	CE
FBgn0024189	sns	chr2R:8834951-8835101|+	0	0	0.878	CE
FBgn0011286	RyR	chr2R:8870582-8870682|+	0	0	0.622	CE
FBgn0011286	RyR	chr2R:8870923-8871023|+	0.000298577	0.00169533	0.459	CE
FBgn0052521	CG32521	chrX:21211079-21211274|-	0	0	0.711	CE
FBgn0027561	CG18659	chr2R:9124743-9125220|-	1.55431e-15	1.87424e-14	0.321	CE
FBgn0027561	CG18659	chr2R:9127026-9127162|-	1.99044e-07	1.57049e-06	0.236	CE
FBgn0027561	CG18659	chr2R:9127026-9127162|-	5.21805e-15	6.16145e-14	0.203	CE
FBgn0050296	RIC-3	chr2R:21019739-21019859|+	0	0	0.667	CE
FBgn0027580	PCB	chr2R:9853682-9853730|-	0	0	0.302	CE
FBgn0004907	14-3-3zeta	chr2R:10106288-10106452|+	2.36474e-07	1.85723e-06	0.205	CE
FBgn0261862	whd	chr2R:10471213-10471273|-	0	0	0.349	CE
FBgn0031117	GstT3	chrX:20468206-20468412|+	3.98285e-05	0.000253809	0.482	CE
FBgn0260499	qvr	chr2R:11446132-11446189|+	1.12654e-07	9.00308e-07	0.394	CE
FBgn0001991	Ca-alpha1D	chr2L:16178374-16178492|+	0	0	0.2	CE
FBgn0001991	Ca-alpha1D	chr2L:16180138-16180246|+	5.48353e-08	4.47134e-07	0.224	CE
FBgn0001991	Ca-alpha1D	chr2L:16187454-16187840|+	2.72229e-10	2.60584e-09	0.527	CE
FBgn0051388	CG31388	chr3R:11238810-11238900|+	6.61249e-13	7.11953e-12	0.616	CE
FBgn0033853	CG6145	chr2R:13542160-13542563|-	0	0	0.36	CE
FBgn0033744	Dh44-R2	chr2R:12486259-12486310|+	8.07771e-08	6.49357e-07	0.479	CE
FBgn0003969	vap	chrX:16004327-16004393|-	0.00128384	0.00652924	0.2	CE
FBgn0003969	vap	chrX:16004327-16004393|-	8.07769e-07	6.09174e-06	0.367	CE
FBgn0003969	vap	chrX:16004327-16004444|-	0.0018694	0.0091789	0.203	CE
FBgn0003969	vap	chrX:16004327-16004444|-	2.30699e-06	1.66089e-05	0.29	CE
FBgn0027279	l(1)G0196	chrX:22501671-22502305|+	3.26138e-10	3.10445e-09	0.414	CE
FBgn0265082	Cdep	chr3R:4925545-4925652|+	0	0	0.297	CE
FBgn0265991	Zasp52	chr2R:15774427-15775507|-	1.48121e-08	1.25894e-07	0.352	CE
FBgn0013733	shot	chr2R:13868155-13868349|-	0	0	0.364	CE
FBgn0013733	shot	chr2R:13871665-13871725|-	0	0	0.406	CE
FBgn0013733	shot	chr2R:13921546-13922173|-	0	0	0.214	CE
FBgn0036663	CG9674	chr3L:16791818-16792335|-	0	0	0.452	CE
FBgn0033987	ckn	chr2R:14977686-14977923|+	0	0	0.846	CE
FBgn0265194	Trpm	chr2R:15272551-15272608|-	0	0	0.333	CE
FBgn0034051	Mlf	chr2R:15937678-15937879|-	0	0	0.815	CE
FBgn0034051	Mlf	chr2R:15937678-15937879|-	4.71766e-06	3.28887e-05	0.283	CE
FBgn0034051	Mlf	chr2R:15937678-15937879|-	2.60487e-08	2.17073e-07	0.672	CE
FBgn0011260	Sema2a	chr2R:16517018-16517341|+	0	0	0.382	CE
FBgn0267002	unc-104	chr2R:16754242-16754269|-	3.42391e-10	3.25009e-09	0.299	CE
FBgn0260934	par-1	chr2R:19464309-19465694|+	0	0	0.269	CE
FBgn0260934	par-1	chr2R:19468789-19470338|+	0	0	0.291	CE
FBgn0034180	Ehbp1	chr2R:17010886-17010976|-	0	0	0.67	CE
FBgn0265487	mbl	chr2R:17354178-17354412|+	0	0	0.288	CE
FBgn0265487	mbl	chr2R:17359305-17359557|+	6.04973e-05	0.000375017	0.367	CE
FBgn0265487	mbl	chr2R:17359305-17359557|+	0	0	0.597	CE
FBgn0265487	mbl	chr2R:17373076-17373161|+	8.59615e-11	8.40526e-10	0.437	CE
FBgn0004179	Csp	chr3L:22270913-22270976|+	0	0	0.464	CE
FBgn0031187	Usp2	chrX:22462399-22463272|+	7.8263e-12	8.00817e-11	0.469	CE
FBgn0031187	Usp2	chrX:22462399-22463272|+	2.8816e-06	2.04651e-05	0.341	CE
FBgn0264305	CG43783	chr3L:8934230-8934308|-	0	0	0.726	CE
FBgn0264305	CG43783	chr3L:8934230-8934311|-	0	0	0.758	CE
FBgn0030581	CG14408	chrX:14830432-14830500|-	0	0	0.673	CE
FBgn0030581	CG14408	chrX:14830432-14830507|-	0	0	0.768	CE
FBgn0262103	Sik3	chr2R:18701920-18702187|+	3.57944e-10	3.3883e-09	0.401	CE
FBgn0262103	Sik3	chr2R:18701920-18702187|+	0	0	0.79	CE
FBgn0034408	sano	chr2R:18879825-18880128|+	0	0	0.924	CE
FBgn0264089	sli	chr2R:15885584-15885656|-	0	0	0.568	CE
FBgn0034420	CG10737	chr2R:19174338-19174365|+	0	0	0.513	CE
FBgn0033212	LRR	chr2R:7677997-7678404|-	0	0	0.614	CE
FBgn0265784	CrebB	chrX:18375248-18375386|+	5.77316e-15	6.79342e-14	0.244	CE
FBgn0263197	Patronin	chr2R:17522852-17522960|-	0.00032931	0.00185747	0.274	CE
FBgn0263197	Patronin	chr2R:17522852-17522960|-	3.19591e-10	3.04638e-09	0.335	CE
FBgn0263197	Patronin	chr2R:17523823-17523898|-	0	0	0.763	CE
FBgn0263197	Patronin	chr2R:17528312-17528375|-	0	0	0.232	CE
FBgn0263197	Patronin	chr2R:17529086-17529191|-	0	0	0.889	CE
FBgn0263197	Patronin	chr2R:17529086-17529191|-	0	0	0.785	CE
FBgn0263197	Patronin	chr2R:17529086-17529191|-	0	0	0.753	CE
FBgn0263197	Patronin	chr2R:17529086-17529191|-	0	0	0.658	CE
FBgn0030087	CG7766	chrX:9100512-9100657|-	2.18984e-06	1.58323e-05	0.408	CE
FBgn0035060	Eps-15	chr2R:24772940-24773003|-	0	0	0.619	CE
FBgn0010415	Sdc	chr2R:21398064-21398580|-	0	0	0.859	CE
FBgn0010415	Sdc	chr2R:21398064-21398580|-	0	0	0.502	CE
FBgn0010415	Sdc	chr2R:21398064-21398583|-	0	0	0.861	CE
FBgn0010415	Sdc	chr2R:21398064-21398583|-	0	0	0.493	CE
FBgn0043070	MESK2	chr2R:21507294-21507722|+	0	0	0.502	CE
FBgn0043070	MESK2	chr2R:21507294-21507722|+	0	0	0.39	CE
FBgn0043070	MESK2	chr2R:21507321-21507722|+	0	0	0.465	CE
FBgn0043070	MESK2	chr2R:21510105-21510201|+	0	0	0.388	CE
FBgn0043070	MESK2	chr2R:21510117-21510201|+	2.23488e-13	2.46813e-12	0.344	CE
FBgn0034720	Liprin-gamma	chr2R:22346043-22346359|-	3.37381e-11	3.36641e-10	0.326	CE
FBgn0010434	cora	chr2R:19237741-19237771|+	1.85407e-14	2.13751e-13	0.225	CE
FBgn0010434	cora	chr2R:19242483-19242585|+	0	0	0.417	CE
FBgn0010434	cora	chr2R:19242489-19242585|+	0	0	0.423	CE
FBgn0039790	CG2246	chr3R:30594112-30594169|-	4.1619e-05	0.000264233	0.444	CE
FBgn0266377	Pde8	chr2R:23660393-23660533|+	0	0	0.492	CE
FBgn0034970	yki	chr2R:24066560-24066716|-	0	0	0.533	CE
FBgn0035023	ITP	chr2R:24556283-24557699|+	0	0	0.859	CE
FBgn0024807	DIP1	chrX:21628843-21629792|-	2.38751e-05	0.000154893	0.271	CE
FBgn0024807	DIP1	chrX:21628843-21629792|-	0.000314545	0.00178007	0.226	CE
FBgn0024807	DIP1	chrX:21628919-21629792|-	0.000145638	0.000856876	0.251	CE
FBgn0266521	stai	chr2L:6122697-6122853|+	1.11022e-16	1.37769e-15	0.283	CE
FBgn0261547	Exn	chr3L:16990501-16990879|+	0	0	0.339	CE
FBgn0260400	elav	chrX:521439-521696|-	0	0	0.375	CE
FBgn0000117	arm	chrX:1893402-1893499|-	0	0	0.814	CE
FBgn0000667	Actn	chrX:2029774-2029926|-	0	0	0.515	CE
FBgn0000667	Actn	chrX:2029840-2029926|-	0	0	0.547	CE
FBgn0003371	sgg	chrX:2674596-2674921|+	0	0	0.789	CE
FBgn0285926	Imp	chrX:10799750-10799924|-	6.92606e-05	0.000425093	0.206	CE
FBgn0031681	Pgant5	chr2L:5077076-5077257|-	5.20695e-14	5.89343e-13	0.339	CE
FBgn0262738	norpA	chrX:4325347-4325616|+	0	0	0.299	CE
FBgn0266696	Svil	chr3L:2442435-2442960|+	2.85043e-05	0.000183703	0.224	CE
FBgn0266696	Svil	chr3L:2442438-2442960|+	7.81034e-06	5.3359e-05	0.236	CE
FBgn0003502	Btk29A	chr2L:8271935-8272179|-	0	0	0.364	CE
FBgn0259994	OtopLa	chrX:5641522-5641561|-	3.19129e-07	2.47788e-06	0.352	CE
FBgn0264270	Sxl	chrX:7088577-7088749|-	1.88738e-15	2.26785e-14	0.219	CE
FBgn0264270	Sxl	chrX:7088577-7088767|-	0	0	0.25	CE
FBgn0004646	ogre	chrX:6981188-6981462|-	2.26047e-06	1.63084e-05	0.257	CE
FBgn0053113	Rtnl1	chr2L:4999224-4999385|-	0	0	0.464	CE
FBgn0025864	Crag	chrX:8598073-8598154|+	1.71896e-12	1.82456e-11	0.282	CE
FBgn0036958	CG17233	chr3L:20238737-20239544|-	0	0	0.622	CE
FBgn0036958	CG17233	chr3L:20238737-20239547|-	0	0	0.618	CE
FBgn0036958	CG17233	chr3L:20238737-20239610|-	0	0	0.624	CE
FBgn0036958	CG17233	chr3L:20238737-20239613|-	0	0	0.625	CE
FBgn0035253	CG7971	chr3L:1654806-1655151|-	0	0	0.764	CE
FBgn0019660	lncRNA:roX2	chrX:11579214-11579236|+	0	0	0.37	CE
FBgn0019660	lncRNA:roX2	chrX:11579214-11579236|+	0	0	0.344	CE
FBgn0011754	PhKgamma	chrX:11699322-11699406|+	0.000443967	0.00243967	0.261	CE
FBgn0011754	PhKgamma	chrX:11699322-11699406|+	0	0	0.81	CE
FBgn0011754	PhKgamma	chrX:11700620-11701127|+	0	0	0.653	CE
FBgn0261873	sdt	chrX:8224784-8226083|+	0	0	0.287	CE
FBgn0261873	sdt	chrX:8225078-8226083|+	0	0	0.463	CE
FBgn0261873	sdt	chrX:8232428-8232906|+	0	0	0.211	CE
FBgn0061200	Nup153	chrX:16606861-16606999|+	0.00125474	0.00639076	0.265	CE
FBgn0027335	Rip11	chrX:18636613-18636873|-	3.29254e-07	2.55069e-06	0.245	CE
FBgn0030976	CG7378	chrX:18906074-18906134|+	3.86943e-07	2.97733e-06	0.455	CE
FBgn0032938	CG8671	chr2L:21277277-21278429|+	0	0	0.668	CE
FBgn0032938	CG8671	chr2L:21277277-21278429|+	0.000623755	0.00333892	0.201	CE
FBgn0034345	CG5174	chr2R:18424606-18424666|+	1.0318e-09	9.46512e-09	0.317	CE
FBgn0030648	CG6340	chrX:15484529-15484892|+	4.82098e-08	3.94996e-07	0.384	CE
FBgn0000636	Fas3	chr2L:18391051-18391364|+	1.53211e-14	1.77231e-13	0.376	CE
FBgn0263391	hts	chr2R:19406019-19406088|-	0	0	0.511	CE
FBgn0039234	Nct	chr3R:24854224-24854302|+	0	0	0.532	CE
FBgn0016920	nompC	chr2L:5362582-5362812|+	0	0	0.86	CE
FBgn0033504	CAP	chr2R:10300489-10300588|+	0.00150734	0.00755885	0.273	CE
FBgn0028703	Nhe3	chr2L:6678911-6679082|-	0	0	0.489	CE
FBgn0262872	milt	chr2L:7046253-7047214|+	1.22219e-08	1.04661e-07	0.246	CE

## Sheet: AS ΔelavΔfne vs. wild-type
Gene ID	Gene name	Exon coordinates	p-value	FDR	IncLevelDifference	Type of splicing	Linear AS group
FBgn0039916	Ekar	chr4:640106-640211|-	0.000873896	0.00579188	-0.383	A3SS	other
FBgn0039908	Asator	chr4:474452-475104|-	3.94555e-06	4.03366e-05	-0.273	A3SS	other
FBgn0028916	CG33090	chr2L:14342777-14343370|+	0	0	-0.54	A3SS	neuronal
FBgn0028916	CG33090	chr2L:14342783-14343370|+	5.686e-11	8.43289e-10	-0.633	A3SS	neuronal
FBgn0261563	wb	chr2L:14308074-14309177|+	3.13417e-09	4.15129e-08	0.435	A3SS	other
FBgn0032433	Oatp33Ea	chr2L:12444168-12444542|-	0.000605818	0.00412898	-0.523	A3SS	other
FBgn0032170	CG4658	chr2L:9957402-9957900|+	2.57062e-05	0.000234361	-0.551	A3SS	other
FBgn0028704	Nckx30C	chr2L:9722760-9722954|-	0	0	-0.698	A3SS	other
FBgn0028704	Nckx30C	chr2L:9722760-9722954|-	1.12369e-08	1.44298e-07	-0.515	A3SS	other
FBgn0011259	Sema1a	chr2L:8662438-8662646|+	3.35603e-09	4.41737e-08	-0.217	A3SS	neuronal
FBgn0031945	CG7191	chr2L:7774200-7775033|+	8.20475e-05	0.00066715	0.225	A3SS	other
FBgn0037109	MED1	chr3L:21628324-21629913|-	6.67296e-05	0.000551108	-0.21	A3SS	other
FBgn0036980	RhoBTB	chr3L:20381546-20381721|+	4.42302e-09	5.78564e-08	-0.246	A3SS	other
FBgn0264078	Flo2	chrX:14926735-14926874|+	0	0	0.403	A3SS	other
FBgn0026313	X11L	chrX:17603695-17603835|+	0	0	-0.867	A3SS	neuronal
FBgn0000414	Dab	chr3L:16718021-16721016|+	6.14513e-05	0.000509513	-0.225	A3SS	other
FBgn0031395	CG10874	chr2L:2190706-2191078|-	0	0	-0.793	A3SS	neuronal
FBgn0031066	COX6B	chrX:19740536-19741202|-	0	0	0.723	A3SS	other
FBgn0003721	Tm1	chr3R:15307589-15308779|+	0.000185713	0.00142222	-0.238	A3SS	neuronal
FBgn0263395	hppy	chr2R:19223239-19224386|+	1.85552e-05	0.000174452	0.313	A3SS	other
FBgn0036890	CG9368	chr3L:19602655-19604120|+	0.000190327	0.00145228	-0.236	A3SS	other
FBgn0263352	Unr	chr3L:8436245-8436710|-	4.34702e-05	0.000372147	0.323	A3SS	other
FBgn0035880	Culd	chr3L:8352354-8353426|-	3.34667e-05	0.000297388	0.261	A3SS	other
FBgn0266098	rg	chrX:5233411-5233664|+	0	0	0.285	A3SS	other
FBgn0035715	CG10103	chr3L:6754016-6754493|-	0	0	-0.662	A3SS	neuronal
FBgn0035677	CG13293	chr3L:6088690-6089151|+	4.2328e-11	6.36735e-10	0.324	A3SS	other
FBgn0284236	CG46320	chr3L:5734438-5734609|+	0	0	-0.245	A3SS	other
FBgn0032656	CG5674	chr2L:17971871-17974868|+	7.05109e-06	7.03772e-05	0.267	A3SS	other
FBgn0035229	pns	chr3L:1541435-1541833|+	0	0	-0.35	A3SS	neuronal
FBgn0033474	CG1407	chr2R:10031283-10031446|-	8.27699e-05	0.000670436	0.238	A3SS	other
FBgn0051660	smog	chr2L:4873595-4873999|+	0	0	-0.894	A3SS	neuronal
FBgn0051660	smog	chr2L:4873595-4873999|+	0	0	-0.752	A3SS	neuronal
FBgn0051660	smog	chr2L:4873817-4873999|+	5.45053e-12	8.56628e-11	-0.442	A3SS	neuronal
FBgn0040297	Nhe2	chr2L:21125316-21125439|+	0.000416459	0.00296305	0.274	A3SS	other
FBgn0051140	CG31140	chr3R:23974151-23975678|+	0	0	-0.767	A3SS	neuronal
FBgn0028577	hfp	chr3L:1499042-1499879|-	7.17655e-11	1.04957e-09	0.318	A3SS	other
FBgn0028577	hfp	chr3L:1499042-1501397|-	3.10645e-08	3.8036e-07	-0.226	A3SS	neuronal
FBgn0036624	RAF2	chr3L:16386625-16386956|+	7.66582e-06	7.54402e-05	0.603	A3SS	other
FBgn0260745	mfas	chr3R:11989209-11989523|-	6.47493e-06	6.5245e-05	0.424	A3SS	other
FBgn0264574	Glut1	chr3L:985725-986044|+	0	0	-0.775	A3SS	other
FBgn0042138	CG18815	chr3L:11630229-11630749|+	2.05104e-05	0.000190286	-0.335	A3SS	neuronal
FBgn0023531	CG32809	chrX:1685186-1685535|-	0	0	-0.646	A3SS	neuronal
FBgn0017558	Pdk	chr2R:9434206-9434638|+	3.84307e-08	4.67833e-07	-0.693	A3SS	neuronal
FBgn0039026	CG7029	chr3R:22792257-22792599|+	0	0	-0.873	A3SS	neuronal
FBgn0039026	CG7029	chr3R:22792260-22792599|+	0	0	-0.396	A3SS	other
FBgn0263072	CG43347	chrX:10608637-10608839|-	5.13667e-11	7.67222e-10	-0.277	A3SS	other
FBgn0035656	CG10479	chr3L:5967544-5968596|-	4.32757e-08	5.23785e-07	-0.459	A3SS	neuronal
FBgn0261046	Dscam3	chr3R:17473934-17475005|-	4.29701e-10	5.99305e-09	0.411	A3SS	other
FBgn0004666	sim	chr3R:13074812-13075004|+	3.50195e-05	0.000309878	0.344	A3SS	other
FBgn0039065	Rad60	chr3R:23250426-23250540|-	2.09084e-09	2.82263e-08	-0.78	A3SS	other
FBgn0039560	BOD1	chr3R:27942434-27942778|+	1.14559e-08	1.46219e-07	0.388	A3SS	neuronal
FBgn0052423	shep	chr3L:5161767-5161808|-	4.17176e-05	0.000361552	-0.488	A3SS	other
FBgn0052423	shep	chr3L:5162455-5162631|-	0	0	0.813	A3SS	other
FBgn0010303	hep	chrX:13080637-13081118|-	2.66454e-15	4.5996e-14	-0.473	A3SS	neuronal
FBgn0035103	Vdup1	chr3L:177381-178305|-	0.00152548	0.00961873	0.259	A3SS	other
FBgn0031495	GABPI	chr2L:3030669-3030947|+	1.0566e-06	1.15896e-05	-0.629	A3SS	other
FBgn0041004	CG17715	chr2L:22848969-22849255|+	0	0	-0.567	A3SS	neuronal
FBgn0000535	eag	chrX:14993424-14993558|+	2.49434e-12	3.9796e-11	0.213	A3SS	other
FBgn0000535	eag	chrX:14993424-14993558|+	7.01872e-09	9.12434e-08	0.239	A3SS	other
FBgn0022764	Sin3A	chr2R:12580115-12580630|-	0	0	-0.51	A3SS	neuronal
FBgn0022764	Sin3A	chr2R:12581638-12581951|-	0	0	-0.346	A3SS	neuronal
FBgn0028399	TMS1	chr3L:16414793-16414956|+	0	0	-0.284	A3SS	other
FBgn0028399	TMS1	chr3L:16414793-16414956|+	0	0	-0.206	A3SS	other
FBgn0267376	SelR	chr3R:10863354-10863858|-	0	0	0.528	A3SS	other
FBgn0267376	SelR	chr3R:10863886-10865647|-	2.22045e-16	3.92963e-15	0.785	A3SS	other
FBgn0262582	cic	chr3R:20297096-20298532|+	0	0	0.593	A3SS	other
FBgn0262582	cic	chr3R:20299952-20300152|+	1.41771e-05	0.00013759	-0.264	A3SS	other
FBgn0262582	cic	chr3R:20300607-20301377|+	0	0	-0.707	A3SS	neuronal
FBgn0037443	Dmtn	chr3R:6391304-6392742|-	3.2041e-13	5.27175e-12	-0.307	A3SS	neuronal
FBgn0263257	Cngl	chrX:15394984-15395191|-	0	0	0.433	A3SS	other
FBgn0259145	CG42260	chr2R:22744510-22744736|-	0	0	0.335	A3SS	other
FBgn0087012	5-HT2A	chr3R:4630128-4630521|+	0.0002383	0.00177964	-0.424	A3SS	other
FBgn0087012	5-HT2A	chr3R:4630128-4630521|+	4.43242e-05	0.000377922	-0.307	A3SS	other
FBgn0000289	cg	chr2R:14177824-14178021|+	0	0	-0.561	A3SS	neuronal
FBgn0000289	cg	chr2R:14177839-14178021|+	0	0	-0.606	A3SS	neuronal
FBgn0000289	cg	chr2R:14177860-14178021|+	0	0	-0.786	A3SS	neuronal
FBgn0000289	cg	chr2R:14177824-14178021|+	0	0	-0.684	A3SS	neuronal
FBgn0000289	cg	chr2R:14177839-14178021|+	0	0	-0.669	A3SS	neuronal
FBgn0000289	cg	chr2R:14177860-14178021|+	0	0	-0.693	A3SS	neuronal
FBgn0261238	Alh	chr3R:7098825-7100545|-	0	0	0.473	A3SS	other
FBgn0053558	mim	chr2R:6931062-6932697|-	0	0	-0.664	A3SS	neuronal
FBgn0051163	SKIP	chr3R:22293437-22296126|+	0	0	0.447	A3SS	other
FBgn0086372	lap	chr3R:7192491-7192654|+	0	0	-0.921	A3SS	neuronal
FBgn0267698	Pak	chr3R:6357874-6359022|+	0	0	0.222	A3SS	other
FBgn0266717	Bruce	chr3R:10315795-10316074|-	0	0	-0.789	A3SS	neuronal
FBgn0052817	CG32817	chrX:479581-479945|+	6.0018e-11	8.83901e-10	0.356	A3SS	other
FBgn0011206	bol	chr3L:9107618-9107710|-	0	0	-0.59	A3SS	neuronal
FBgn0004242	Syt1	chr2L:2787053-2787168|-	2.11867e-10	3.05611e-09	-0.342	A3SS	other
FBgn0085437	CG34408	chrX:10227348-10227957|+	3.2939e-11	4.99061e-10	0.256	A3SS	other
FBgn0015218	eIF4E1	chr3L:9401039-9401606|-	1.80666e-05	0.00017062	0.467	A3SS	other
FBgn0015218	eIF4E1	chr3L:9401039-9401606|-	0.000722828	0.0048635	0.215	A3SS	other
FBgn0027515	CG7115	chr2L:7822641-7823100|+	4.80502e-08	5.7825e-07	-0.217	A3SS	other
FBgn0002781	mod(mdg4)	chr3R:21354973-21355557|-	1.59898e-11	2.47606e-10	-0.286	A3SS	neuronal
FBgn0028671	Vha100-1	chr3R:29133271-29133429|+	0	0	-0.874	A3SS	neuronal
FBgn0035850	Atg18a	chr3L:8189286-8189445|+	0	0	-0.236	A3SS	other
FBgn0083992	Mkp	chr3L:183757-184072|-	0.000358756	0.00263255	0.372	A3SS	other
FBgn0000228	Bsg25D	chr2L:5273160-5273590|-	1.47125e-07	1.73098e-06	-0.411	A3SS	neuronal
FBgn0013576	mtd	chr3R:5294305-5294879|-	0	0	-0.724	A3SS	neuronal
FBgn0024963	GluClalpha	chr3R:19765632-19765751|+	8.82994e-08	1.05061e-06	0.216	A3SS	other
FBgn0024963	GluClalpha	chr3R:19766489-19766647|+	0	0	0.768	A3SS	other
FBgn0014163	fax	chr3L:16405501-16405845|-	0	0	-0.59	A3SS	neuronal
FBgn0264492	CkIIalpha	chr3L:23100219-23100357|+	0.000209899	0.0015844	0.231	A3SS	other
FBgn0025865	Cortactin	chr3R:21063897-21064111|-	1.47748e-06	1.59567e-05	-0.202	A3SS	other
FBgn0042693	wrd	chr3R:18169483-18170098|+	4.27136e-05	0.000367162	-0.531	A3SS	other
FBgn0016754	sba	chr3R:23894173-23895497|-	0	0	-0.57	A3SS	neuronal
FBgn0016754	sba	chr3R:23894173-23895497|-	2.71896e-06	2.86307e-05	-0.472	A3SS	neuronal
FBgn0031275	GABA-B-R3	chr2L:755661-756080|+	0	0	-0.409	A3SS	neuronal
FBgn0023097	bon	chr3R:20609939-20610300|+	0	0	0.376	A3SS	other
FBgn0004611	Plc21C	chr2L:344023-344489|+	0	0	-0.444	A3SS	neuronal
FBgn0004611	Plc21C	chr2L:344023-344489|+	0	0	-0.84	A3SS	neuronal
FBgn0027594	drpr	chr3L:1717946-1718153|-	0	0	-0.506	A3SS	other
FBgn0264273	Sema2b	chr2R:16423013-16423124|+	0	0	-0.775	A3SS	neuronal
FBgn0035049	Mmp1	chr2R:24672550-24673316|-	8.3116e-05	0.000670661	0.448	A3SS	other
FBgn0035049	Mmp1	chr2R:24672550-24673316|-	0.000405225	0.00291264	0.428	A3SS	other
FBgn0035244	ABCB7	chr3L:1620816-1621042|+	7.38972e-08	8.84247e-07	0.203	A3SS	other
FBgn0021847	l(2)k14710	chr2R:6210727-6210855|-	0	0	-0.355	A3SS	neuronal
FBgn0026206	mei-P26	chrX:9169465-9169985|+	0	0	-0.848	A3SS	neuronal
FBgn0010909	msn	chr3L:2557792-2558389|-	0	0	-0.533	A3SS	neuronal
FBgn0264006	dysc	chr3L:13887169-13887465|-	0	0	-0.398	A3SS	neuronal
FBgn0085390	Dgk	chr2R:7845033-7845223|-	0	0	0.467	A3SS	other
FBgn0011286	RyR	chr2R:8884190-8884325|+	2.65621e-12	4.206e-11	-0.423	A3SS	neuronal
FBgn0262593	Shab	chr3L:2947801-2948013|+	0	0	-0.202	A3SS	other
FBgn0001105	Gbeta13F	chrX:15861223-15861492|+	4.82408e-07	5.4329e-06	0.281	A3SS	other
FBgn0001105	Gbeta13F	chrX:15861139-15861492|+	3.87858e-05	0.000338933	0.542	A3SS	other
FBgn0027279	l(1)G0196	chrX:22502194-22502869|+	2.533e-07	2.89918e-06	-0.304	A3SS	neuronal
FBgn0036240	CG6928	chr3L:12007493-12008051|+	0.000536801	0.00372538	-0.288	A3SS	other
FBgn0010762	simj	chr3L:10687051-10687162|+	0	0	0.465	A3SS	other
FBgn0264962	Pcf11	chr2R:14865507-14866051|-	0	0	0.762	A3SS	other
FBgn0264962	Pcf11	chr2R:14865507-14866075|-	0	0	0.475	A3SS	other
FBgn0264962	Pcf11	chr2R:14865507-14866051|-	0	0	0.767	A3SS	other
FBgn0264962	Pcf11	chr2R:14865507-14866075|-	0	0	0.783	A3SS	other
FBgn0265194	Trpm	chr2R:15306877-15307298|-	6.92277e-05	0.00056729	-0.286	A3SS	other
FBgn0011592	fra	chr2R:12558417-12559078|+	0	0	-0.926	A3SS	neuronal
FBgn0011592	fra	chr2R:12558444-12559078|+	0	0	-0.923	A3SS	neuronal
FBgn0260934	par-1	chr2R:19477615-19477704|+	7.0963e-09	9.1686e-08	0.261	A3SS	neuronal
FBgn0260934	par-1	chr2R:19478741-19478865|+	2.11166e-05	0.000195051	-0.359	A3SS	neuronal
FBgn0260934	par-1	chr2R:19477615-19477704|+	5.14033e-14	8.5917e-13	-0.548	A3SS	neuronal
FBgn0260934	par-1	chr2R:19477615-19477704|+	0	0	-0.498	A3SS	neuronal
FBgn0260934	par-1	chr2R:19477633-19477704|+	2.22045e-16	3.92963e-15	-0.271	A3SS	neuronal
FBgn0034180	Ehbp1	chr2R:17011951-17012774|-	0	0	-0.429	A3SS	neuronal
FBgn0261934	dikar	chr3L:6737534-6738098|-	4.63851e-13	7.57264e-12	0.341	A3SS	other
FBgn0034420	CG10737	chr2R:19176187-19176347|+	0	0	-0.423	A3SS	neuronal
FBgn0034420	CG10737	chr2R:19176247-19176347|+	0	0	-0.469	A3SS	neuronal
FBgn0034420	CG10737	chr2R:19176187-19176347|+	0	0	-0.219	A3SS	neuronal
FBgn0034420	CG10737	chr2R:19176187-19176347|+	0	0	-0.325	A3SS	neuronal
FBgn0034420	CG10737	chr2R:19176247-19176347|+	0	0	-0.382	A3SS	neuronal
FBgn0263197	Patronin	chr2R:17524703-17526413|-	1.88779e-07	2.18444e-06	0.281	A3SS	other
FBgn0037831	Cap-H2	chr3R:10764110-10764373|+	0	0	-0.601	A3SS	neuronal
FBgn0037831	Cap-H2	chr3R:10764113-10764373|+	0	0	-0.617	A3SS	neuronal
FBgn0030087	CG7766	chrX:9095394-9095975|-	0	0	-0.507	A3SS	other
FBgn0030087	CG7766	chrX:9097354-9097513|-	0	0	-0.894	A3SS	neuronal
FBgn0030087	CG7766	chrX:9097354-9097519|-	0	0	-0.85	A3SS	neuronal
FBgn0030349	CG10353	chrX:11884797-11885281|-	2.24744e-11	3.45482e-10	0.788	A3SS	other
FBgn0004656	fs(1)h	chrX:8051694-8053294|-	0	0	-0.784	A3SS	neuronal
FBgn0043070	MESK2	chr2R:21510105-21510201|+	0.000459591	0.00323712	0.331	A3SS	neuronal
FBgn0261564	ReepA	chr2R:22929087-22930073|+	0	0	-0.818	A3SS	neuronal
FBgn0010434	cora	chr2R:19238788-19241785|+	0	0	-0.754	A3SS	neuronal
FBgn0039790	CG2246	chr3R:30593704-30593849|-	0	0	-0.403	A3SS	neuronal
FBgn0039790	CG2246	chr3R:30593704-30593849|-	0	0	-0.343	A3SS	neuronal
FBgn0034990	CG11406	chr2R:24202090-24202646|-	3.83007e-05	0.000336089	0.296	A3SS	other
FBgn0031191	Cp110	chrX:22485236-22485635|+	0.000386043	0.00279384	0.297	A3SS	other
FBgn0030685	Graf	chrX:15754485-15754799|-	5.33773e-07	5.9794e-06	0.233	A3SS	other
FBgn0038897	CG5849	chr3R:21742720-21743987|+	1.74633e-06	1.86689e-05	-0.217	A3SS	other
FBgn0010583	dock	chr2L:829304-829971|+	0	0	-0.203	A3SS	neuronal
FBgn0010583	dock	chr2L:829304-829971|+	0	0	-0.78	A3SS	neuronal
FBgn0264449	CG43867	chrX:819692-820078|-	0	0	-0.376	A3SS	neuronal
FBgn0023522	CG11596	chrX:1929000-1929170|+	4.55191e-15	7.79377e-14	-0.551	A3SS	neuronal
FBgn0000479	dnc	chrX:3334144-3334331|+	0	0	0.364	A3SS	other
FBgn0023215	Mnt	chrX:3698117-3699027|+	2.6776e-10	3.81015e-09	-0.587	A3SS	neuronal
FBgn0023215	Mnt	chrX:3698117-3699027|+	0	0	-0.77	A3SS	neuronal
FBgn0013342	nSyb	chr3L:1636817-1637272|-	3.51016e-07	3.99589e-06	-0.273	A3SS	other
FBgn0261549	rdgA	chrX:9017843-9017988|+	9.70994e-07	1.08196e-05	0.391	A3SS	other
FBgn0261549	rdgA	chrX:9020866-9021291|+	0.000360943	0.0026394	0.233	A3SS	other
FBgn0040467	Dlip1	chrX:9159136-9159375|+	8.48937e-05	0.000679795	-0.226	A3SS	other
FBgn0264270	Sxl	chrX:7087613-7087683|-	1.52408e-10	2.2136e-09	-0.451	A3SS	other
FBgn0000259	CkIIbeta	chrX:11795600-11795887|+	1.38132e-05	0.000134678	0.397	A3SS	other
FBgn0036493	CG7255	chr3L:15308920-15311195|+	3.69328e-06	3.81277e-05	0.56	A3SS	other
FBgn0040207	kat80	chrX:16268071-16268205|-	0	0	-0.42	A3SS	other
FBgn0285944	para	chrX:16482625-16483108|-	0	0	-0.505	A3SS	other
FBgn0011589	Elk	chr2R:17907646-17907906|+	0	0	0.587	A3SS	other
FBgn0031250	Ent1	chr2L:357422-357766|-	0.000681036	0.00459699	-0.435	A3SS	other
FBgn0030976	CG7378	chrX:18908249-18908374|+	0	0	-0.674	A3SS	neuronal
FBgn0032938	CG8671	chr2L:21277196-21278429|+	0.000504128	0.00352722	-0.276	A3SS	neuronal
FBgn0041605	cpx	chr3R:4295119-4295286|+	6.46528e-10	8.89926e-09	0.463	A3SS	other
FBgn0003386	Shaw	chr2L:3726678-3729145|+	1.70708e-12	2.74436e-11	0.301	A3SS	other
FBgn0039234	Nct	chr3R:24854224-24854869|+	0	0	-0.367	A3SS	neuronal
FBgn0001128	Gpdh1	chr2L:5947856-5948843|+	2.80756e-08	3.45773e-07	-0.417	A3SS	neuronal
FBgn0028703	Nhe3	chr2L:6677834-6678756|-	0	0	-0.898	A3SS	neuronal
FBgn0028703	Nhe3	chr2L:6678911-6679262|-	0	0	0.708	A3SS	other
FBgn0002521	pho	chr4:1181367-1181628|-	1.54181e-06	2.75124e-05	-0.23	A5SS	neuronal
FBgn0051992	gw	chr4:659559-659983|-	0.000259587	0.0028043	-0.217	A5SS	other
FBgn0032940	Mondo	chr2L:21309579-21310050|-	0.000292537	0.00309151	0.246	A5SS	other
FBgn0261563	wb	chr2L:14300998-14301758|+	3.18164e-09	8.14874e-08	0.451	A5SS	other
FBgn0032480	Edem2	chr2L:13195132-13195404|+	0	0	-0.472	A5SS	neuronal
FBgn0250785	vari	chr2L:20791166-20791664|-	0	0	-0.322	A5SS	neuronal
FBgn0032120	CG33298	chr2L:9519393-9519534|+	4.80785e-05	0.000626748	0.239	A5SS	other
FBgn0032036	CG13384	chr2L:8384699-8385097|+	0	0	-0.903	A5SS	neuronal
FBgn0037138	P5CDh1	chr3L:21840050-21840127|-	4.32856e-09	1.08314e-07	-0.409	A5SS	other
FBgn0284421	Psn	chr3L:20434086-20434344|+	0	0	-0.431	A5SS	neuronal
FBgn0036899	tey	chr3L:19651413-19651711|-	1.07901e-06	1.99068e-05	-0.265	A5SS	other
FBgn0259174	Nedd4	chr3L:17539566-17539736|+	0	0	-0.396	A5SS	neuronal
FBgn0000017	Abl	chr3L:16626272-16626616|-	0	0	-0.22	A5SS	neuronal
FBgn0085434	NaCP60E	chr2R:24891613-24891837|+	2.92441e-07	6.06327e-06	0.5	A5SS	neuronal
FBgn0261885	osa	chr3R:17697655-17697916|-	0	0	0.474	A5SS	other
FBgn0041775	tral	chr3L:12518023-12518254|+	0	0	-0.344	A5SS	neuronal
FBgn0035538	DopEcR	chr3L:4379930-4380387|-	1.89291e-06	3.32328e-05	-0.27	A5SS	other
FBgn0020440	Fak	chr2R:19432595-19433641|-	0	0	0.913	A5SS	other
FBgn0035995	CG3529	chr3L:9449688-9449824|+	0	0	-0.292	A5SS	neuronal
FBgn0040305	MTF-1	chr3L:9430311-9431333|+	2.17269e-05	0.000305158	-0.577	A5SS	other
FBgn0261573	CoRest	chrX:19522098-19522635|+	2.72548e-11	8.24078e-10	0.228	A5SS	other
FBgn0261573	CoRest	chrX:19522098-19522569|+	3.73779e-05	0.000496169	0.267	A5SS	other
FBgn0261573	CoRest	chrX:19522098-19522635|+	4.70857e-12	1.50743e-10	0.384	A5SS	other
FBgn0263512	Vsx2	chrX:5531254-5531444|-	2.67753e-05	0.000366602	0.492	A5SS	other
FBgn0266098	rg	chrX:5225236-5225828|+	0	0	-0.885	A5SS	other
FBgn0052850	CG32850	chr4:314922-315179|+	1.09768e-08	2.59745e-07	-0.268	A5SS	other
FBgn0004167	kst	chr3L:3366443-3366962|+	2.0567e-05	0.000292643	-0.795	A5SS	other
FBgn0004167	kst	chr3L:3366443-3367010|+	2.22045e-16	9.29598e-15	-0.748	A5SS	other
FBgn0040297	Nhe2	chr2L:21124439-21124614|+	7.57872e-06	0.000115377	0.263	A5SS	other
FBgn0040297	Nhe2	chr2L:21124439-21124614|+	8.55499e-07	1.6195e-05	0.534	A5SS	other
FBgn0035452	CG10359	chr3L:3613748-3613960|+	7.03017e-09	1.68183e-07	-0.407	A5SS	other
FBgn0028577	hfp	chr3L:1501345-1501397|-	0	0	0.58	A5SS	other
FBgn0028577	hfp	chr3L:1501345-1501406|-	0.00014181	0.00165978	0.245	A5SS	other
FBgn0001624	dlg1	chrX:11395853-11396571|+	0	0	-0.752	A5SS	neuronal
FBgn0010280	Taf4	chr3L:16114311-16114843|+	8.67365e-05	0.00106082	0.304	A5SS	other
FBgn0011224	heph	chr3R:31865750-31866036|-	0	0	-0.237	A5SS	neuronal
FBgn0001138	grn	chr3R:8166731-8167530|-	0	0	-0.814	A5SS	neuronal
FBgn0037262	MED31	chr3R:4641962-4642428|+	0	0	-0.666	A5SS	neuronal
FBgn0262483	Rbp	chr3R:15374634-15375677|+	0	0	-0.208	A5SS	neuronal
FBgn0262483	Rbp	chr3R:15383256-15383735|+	1.58295e-08	3.70546e-07	-0.243	A5SS	neuronal
FBgn0262483	Rbp	chr3R:15383256-15383735|+	0	0	-0.375	A5SS	neuronal
FBgn0087008	e(y)3	chrX:19636851-19638369|-	1.58762e-14	6.06359e-13	-0.343	A5SS	neuronal
FBgn0087008	e(y)3	chrX:19636851-19638369|-	6.00049e-08	1.3195e-06	-0.371	A5SS	neuronal
FBgn0052423	shep	chr3L:5168243-5168302|-	0	0	-0.329	A5SS	neuronal
FBgn0260233	CG42507	chr3L:14752698-14753471|-	4.71624e-11	1.38747e-09	-0.326	A5SS	neuronal
FBgn0037525	CG17816	chr3R:7868038-7868372|-	0	0	-0.226	A5SS	neuronal
FBgn0259224	CG42324	chr3L:3504887-3505092|+	0	0	-0.684	A5SS	neuronal
FBgn0037521	CG2993	chr3R:7806590-7806770|-	3.16197e-07	6.43327e-06	-0.442	A5SS	other
FBgn0085478	CG34449	chrX:9336924-9337237|-	4.06786e-13	1.45176e-11	-0.38	A5SS	neuronal
FBgn0266418	wake	chr3R:22666760-22667078|+	0.000612182	0.00603041	0.27	A5SS	other
FBgn0035533	Cip4	chr3L:4324861-4324996|-	3.06459e-09	7.94239e-08	0.265	A5SS	other
FBgn0003748	Treh	chr2R:21087780-21087858|+	1.92927e-05	0.000276317	-0.323	A5SS	other
FBgn0028717	Lnk	chr3R:25890702-25892067|+	0	0	-0.5	A5SS	neuronal
FBgn0037702	CG8176	chr3R:9522294-9522891|+	0	0	-0.708	A5SS	neuronal
FBgn0053558	mim	chr2R:6931062-6932697|-	0	0	-0.703	A5SS	neuronal
FBgn0266084	Fhos	chr3L:8796999-8797821|+	0.0003539	0.00370404	-0.271	A5SS	other
FBgn0013334	Sap47	chr3R:15954157-15954255|+	0	0	-0.316	A5SS	neuronal
FBgn0086372	lap	chr3R:7192720-7193012|+	0	0	-0.394	A5SS	neuronal
FBgn0003435	sm	chr2R:19564440-19564512|-	5.91405e-12	1.86592e-10	0.586	A5SS	other
FBgn0003435	sm	chr2R:19573987-19574066|-	6.18109e-09	1.51194e-07	0.251	A5SS	other
FBgn0004861	ph-p	chrX:2136016-2136622|-	2.922e-06	4.96969e-05	-0.324	A5SS	neuronal
FBgn0083962	CG34126	chr2L:4987158-4987318|+	0	0	-0.347	A5SS	neuronal
FBgn0021764	sdk	chrX:686833-687126|+	1.77569e-12	6.04012e-11	-0.451	A5SS	neuronal
FBgn0038881	CG16791	chr3R:21334526-21334768|-	0	0	-0.368	A5SS	neuronal
FBgn0261243	Psa	chr3L:1517599-1517956|+	0.000466998	0.00475072	-0.23	A5SS	other
FBgn0003944	Ubx	chr3R:16732697-16734426|-	0	0	0.22	A5SS	other
FBgn0264607	CaMKII	chr4:1050693-1051378|-	1.53233e-06	2.75124e-05	0.352	A5SS	other
FBgn0030893	RhoGAP16F	chrX:18094589-18094815|+	0.000126642	0.00151483	0.302	A5SS	other
FBgn0038693	unc79	chr3R:19236829-19237585|-	0	0	-0.321	A5SS	neuronal
FBgn0261794	kcc	chr2R:23909677-23909833|+	8.79186e-13	3.03807e-11	-0.231	A5SS	other
FBgn0263995	cpo	chr3R:18011096-18011713|+	9.00508e-06	0.0001352	-0.319	A5SS	other
FBgn0038143	CG9813	chr3R:13379619-13379775|-	0.000520742	0.00522422	0.25	A5SS	other
FBgn0023097	bon	chr3R:20606280-20607673|+	0	0	-0.295	A5SS	neuronal
FBgn0262527	nsl1	chr3R:15798086-15798467|+	9.61741e-07	1.7895e-05	0.259	A5SS	other
FBgn0262527	nsl1	chr3R:15798086-15798467|+	5.22019e-06	8.29515e-05	0.227	A5SS	other
FBgn0262527	nsl1	chr3R:15798086-15798477|+	1.47093e-05	0.000216366	-0.223	A5SS	neuronal
FBgn0011642	Zyx	chr4:1060740-1060918|-	4.80114e-10	1.32305e-08	0.505	A5SS	other
FBgn0039266	CG11791	chr3R:25049615-25050368|+	2.09737e-08	4.8063e-07	0.637	A5SS	other
FBgn0051092	LpR2	chr3R:25700996-25701455|-	1.11022e-16	4.83391e-15	0.371	A5SS	other
FBgn0051064	CG31064	chr3R:27236862-27237846|-	2.59523e-09	6.807e-08	0.29	A5SS	other
FBgn0264442	ab	chr2L:11236203-11236828|+	2.73765e-05	0.000372491	-0.344	A5SS	other
FBgn0038890	CG7956	chr3R:21525084-21525418|+	2.58443e-06	4.43016e-05	-0.404	A5SS	neuronal
FBgn0261698	SLO2	chr2R:10328782-10328989|-	5.68291e-06	8.9005e-05	-0.327	A5SS	other
FBgn0030412	Tomosyn	chrX:12648536-12649182|+	0	0	0.26	A5SS	other
FBgn0265296	Dscam2	chr3L:7164247-7164513|-	1.09912e-14	4.27283e-13	-0.572	A5SS	other
FBgn0259923	2004-09-01	chrX:16694617-16695144|-	0.000821405	0.00764187	0.401	A5SS	other
FBgn0034180	Ehbp1	chr2R:17015658-17015894|-	5.07041e-05	0.000653153	-0.251	A5SS	other
FBgn0053180	Ranbp16	chrX:15929172-15929402|-	0	0	0.48	A5SS	other
FBgn0034371	SP2637	chr2R:18658075-18658222|-	4.26315e-07	8.59341e-06	-0.413	A5SS	other
FBgn0003464	sol	chrX:21352752-21353665|+	0	0	0.789	A5SS	other
FBgn0010415	Sdc	chr2R:21398886-21399313|-	0	0	0.608	A5SS	other
FBgn0010415	Sdc	chr2R:21398886-21399313|-	0	0	0.505	A5SS	other
FBgn0039790	CG2246	chr3R:30601200-30601489|-	0.00101541	0.00909692	0.214	A5SS	other
FBgn0262976	lawc	chrX:8408864-8410098|-	1.62495e-07	3.46815e-06	-0.269	A5SS	neuronal
FBgn0040370	CG13375	chrX:294712-294962|-	0	0	0.649	A5SS	other
FBgn0266410	CG45050	chr3R:9341866-9342003|+	0.000154397	0.00176907	0.291	A5SS	other
FBgn0026086	Adar	chrX:1779089-1779369|+	0	0	-0.644	A5SS	neuronal
FBgn0264449	CG43867	chrX:818405-818615|-	0	0	-0.395	A5SS	other
FBgn0011656	Mef2	chr2R:9919428-9919747|-	2.22045e-16	9.29598e-15	-0.38	A5SS	neuronal
FBgn0259150	OtopLc	chrX:5662661-5662861|-	0	0	-0.512	A5SS	neuronal
FBgn0264386	Ca-alpha1T	chrX:6128377-6128619|-	0	0	-0.603	A5SS	neuronal
FBgn0052677	X11Lbeta	chrX:10704756-10706013|+	5.72789e-06	8.90687e-05	-0.354	A5SS	other
FBgn0086674	Tango13	chrX:13585893-13586092|+	0	0	0.864	A5SS	other
FBgn0003218	rdgB	chrX:13762751-13762945|+	1.16817e-11	3.63299e-10	0.28	A5SS	other
FBgn0003218	rdgB	chrX:13763068-13763111|+	1.91935e-12	6.42836e-11	-0.384	A5SS	neuronal
FBgn0002873	mud	chrX:14256000-14256298|+	0.000150441	0.00173286	-0.388	A5SS	other
FBgn0003392	shi	chrX:15892199-15892569|+	8.73482e-05	0.00106233	0.293	A5SS	other
FBgn0003392	shi	chrX:15892199-15892569|+	0.000336089	0.00353462	0.356	A5SS	other
FBgn0285944	para	chrX:16486340-16486584|-	0	0	-0.237	A5SS	other
FBgn0031161	CG15445	chrX:21117160-21117411|+	1.53463e-07	3.30782e-06	-0.239	A5SS	other
FBgn0020309	crol	chr2L:11802286-11803674|-	0.000231158	0.00253614	0.352	A5SS	other
FBgn0086675	fne	chrX:12917476-12918013|+	9.00281e-07	1.68958e-05	0.604	A5SS	other
FBgn0041605	cpx	chr3R:4280384-4280822|+	1.92578e-08	4.46001e-07	-0.329	A5SS	other
FBgn0041605	cpx	chr3R:4281837-4282003|+	0.000834162	0.00772753	-0.413	A5SS	other
FBgn0017550	Rga	chr3R:5609631-5609881|-	0	0	-0.33	A5SS	neuronal
FBgn0051635	CG31635	chr2L:6647920-6648145|-	1.4386e-06	2.60987e-05	-0.298	A5SS	other
FBgn0031883	Caper	chr2L:7034764-7034912|+	0.00074753	0.0070449	0.41	A5SS	other
FBgn0053653	Cadps	chr4:1244336-1244351|+	3.4105e-07	2.0615e-06	-0.227	MXE	other
FBgn0015609	CadN	chr2L:17652666-17652905|-	0	0	0.637	MXE	neuronal
FBgn0015609	CadN	chr2L:17665378-17665540|-	0	0	0.607	MXE	other
FBgn0015609	CadN	chr2L:17665378-17665540|-	0	0	0.582	MXE	other
FBgn0015609	CadN	chr2L:17714305-17714496|-	0	0	-0.572	MXE	neuronal
FBgn0028886	CG15279	chr2L:14846789-14847057|-	0.00108385	0.00479893	0.321	MXE	neuronal
FBgn0032456	MRP	chr2L:12728020-12728241|+	0	0	-0.39	MXE	neuronal
FBgn0032456	MRP	chr2L:12728577-12728798|+	0.000164284	0.000806409	0.231	MXE	neuronal
FBgn0032456	MRP	chr2L:12729184-12729405|+	2.67775e-06	1.53391e-05	-0.43	MXE	neuronal
FBgn0032456	MRP	chr2L:12729930-12730151|+	0	0	-0.361	MXE	neuronal
FBgn0032456	MRP	chr2L:12736035-12736256|+	2.64773e-07	1.61415e-06	0.524	MXE	other
FBgn0264815	Pde1c	chr2L:11830276-11830831|-	0	0	-0.728	MXE	other
FBgn0259822	Ca-beta	chr2L:11161554-11161834|-	9.99201e-16	8.62038e-15	0.85	MXE	other
FBgn0028704	Nckx30C	chr2L:9718265-9718520|-	0	0	0.244	MXE	other
FBgn0028704	Nckx30C	chr2L:9718265-9718520|-	0	0	-0.216	MXE	other
FBgn0032006	Pvr	chr2L:8227651-8227826|-	3.32075e-07	2.01153e-06	0.254	MXE	other
FBgn0032006	Pvr	chr2L:8227651-8227826|-	1.22594e-10	8.88107e-10	0.386	MXE	other
FBgn0032006	Pvr	chr2L:8227669-8227826|-	3.2737e-10	2.35359e-09	0.383	MXE	other
FBgn0264953	Piezo	chr2L:8175175-8175397|+	0	0	0.35	MXE	other
FBgn0032151	nAChRalpha6	chr2L:9819286-9819331|-	0	0	0.445	MXE	other
FBgn0003721	Tm1	chr3R:15301010-15301073|+	0	0	0.359	MXE	other
FBgn0013997	Nrx-IV	chr3L:12151210-12151407|+	0	0	-0.228	MXE	neuronal
FBgn0037108	Alg11	chr3L:21626247-21626378|+	0	0	0.331	MXE	other
FBgn0264693	ens	chr3L:4129650-4129791|-	1.11022e-16	9.87752e-16	0.215	MXE	other
FBgn0010905	Spn	chr3L:2511877-2511931|-	0	0	0.834	MXE	neuronal
FBgn0028577	hfp	chr3L:1499771-1499879|-	7.98447e-05	0.000408845	0.233	MXE	neuronal
FBgn0264574	Glut1	chr3L:950946-951133|+	0	0	-0.295	MXE	other
FBgn0264574	Glut1	chr3L:950946-951133|+	0	0	-0.315	MXE	other
FBgn0264574	Glut1	chr3L:967247-967537|+	0	0	-0.379	MXE	other
FBgn0001624	dlg1	chrX:11381855-11381980|+	3.63709e-13	2.84472e-12	-0.244	MXE	other
FBgn0001624	dlg1	chrX:11399741-11399816|+	0	0	-0.717	MXE	neuronal
FBgn0011224	heph	chr3R:31921632-31921674|-	1.53669e-07	9.55233e-07	0.283	MXE	neuronal
FBgn0011224	heph	chr3R:31932071-31932614|-	0.000613577	0.00282206	-0.343	MXE	neuronal
FBgn0011224	heph	chr3R:31933453-31933887|-	1.41098e-10	1.01698e-09	0.206	MXE	neuronal
FBgn0011224	heph	chr3R:31969755-31969785|-	2.80703e-11	2.06502e-10	0.284	MXE	other
FBgn0259214	PMCA	chr4:330270-330339|-	0	0	-0.338	MXE	neuronal
FBgn0259214	PMCA	chr4:331397-332002|-	0	0	0.831	MXE	neuronal
FBgn0261341	verm	chr3L:19692264-19692377|-	0.000249921	0.00120598	0.258	MXE	other
FBgn0041004	CG17715	chr2L:22844467-22844847|+	0	0	0.409	MXE	other
FBgn0267975	vib	chr3R:19218683-19218764|-	0	0	0.227	MXE	other
FBgn0027951	MTA1-like	chr3R:5644162-5644270|-	0	0	-0.204	MXE	neuronal
FBgn0266347	nAChRalpha4	chr3L:23238836-23239017|+	2.22045e-16	1.95111e-15	0.383	MXE	other
FBgn0266347	nAChRalpha4	chr3L:23247006-23247187|+	4.10816e-10	2.93131e-09	0.553	MXE	other
FBgn0260442	rhea	chr3L:8563545-8563634|+	0	0	-0.428	MXE	neuronal
FBgn0051352	Unc-115a	chr3R:9695821-9695928|-	1.7315e-12	1.32873e-11	-0.585	MXE	neuronal
FBgn0259222	CG42322	chr3R:20752345-20752375|+	0	0	0.644	MXE	other
FBgn0259222	CG42322	chr3R:20753508-20753759|+	0	0	-0.595	MXE	other
FBgn0038735	CG4662	chr3R:19851064-19851130|+	0	0	-0.827	MXE	neuronal
FBgn0038735	CG4662	chr3R:19851064-19851130|+	0	0	-0.472	MXE	neuronal
FBgn0002921	Atpalpha	chr3R:20959236-20959380|+	0	0	-0.586	MXE	neuronal
FBgn0002921	Atpalpha	chr3R:20960725-20960825|+	0	0	0.744	MXE	other
FBgn0002921	Atpalpha	chr3R:20960725-20960825|+	0	0	0.735	MXE	other
FBgn0002921	Atpalpha	chr3R:20960725-20960825|+	0	0	0.696	MXE	other
FBgn0000289	cg	chr2R:14177174-14177477|+	1.22125e-15	1.04725e-14	-0.208	MXE	neuronal
FBgn0000289	cg	chr2R:14177824-14178021|+	0	0	-0.237	MXE	neuronal
FBgn0000289	cg	chr2R:14177839-14178021|+	0	0	-0.363	MXE	neuronal
FBgn0261041	stj	chr2R:13811197-13811254|+	0	0	-0.326	MXE	other
FBgn0053558	mim	chr2R:6931842-6932697|-	0	0	-0.345	MXE	neuronal
FBgn0032901	sky	chr2L:20875079-20875136|-	0	0	0.814	MXE	other
FBgn0032901	sky	chr2L:20875079-20875136|-	3.48437e-10	2.49874e-09	0.368	MXE	other
FBgn0032901	sky	chr2L:20875637-20875724|-	0.000828339	0.0037433	-0.52	MXE	neuronal
FBgn0032901	sky	chr2L:20875637-20875724|-	0	0	-0.71	MXE	neuronal
FBgn0013334	Sap47	chr3R:15955989-15956307|+	0	0	-0.53	MXE	neuronal
FBgn0013334	Sap47	chr3R:15955989-15956307|+	0	0	-0.905	MXE	neuronal
FBgn0010225	Gel	chr3R:4237624-4237817|+	3.80292e-06	2.15247e-05	-0.307	MXE	other
FBgn0004244	Rdl	chr3L:9168799-9168867|-	0	0	-0.274	MXE	other
FBgn0086372	lap	chr3R:7193592-7193688|+	1.05136e-11	7.79484e-11	0.325	MXE	neuronal
FBgn0086372	lap	chr3R:7196293-7196393|+	6.66134e-15	5.57789e-14	0.418	MXE	other
FBgn0003435	sm	chr2R:19546011-19546059|-	0.000225382	0.00109126	0.258	MXE	other
FBgn0003435	sm	chr2R:19546011-19546059|-	6.61555e-05	0.000341823	0.268	MXE	other
FBgn0003429	slo	chr3R:24677243-24677335|+	0	0	-0.355	MXE	neuronal
FBgn0003429	slo	chr3R:24677243-24677335|+	0	0	-0.307	MXE	neuronal
FBgn0003429	slo	chr3R:24687799-24687905|+	0	0	0.396	MXE	other
FBgn0003429	slo	chr3R:24696090-24696126|+	1.19238e-13	9.50898e-13	0.299	MXE	other
FBgn0003429	slo	chr3R:24696090-24696126|+	4.07566e-06	2.30226e-05	0.216	MXE	other
FBgn0003429	slo	chr3R:24699375-24699426|+	0	0	-0.273	MXE	neuronal
FBgn0023023	CRMP	chr3R:5576174-5576413|+	0	0	-0.399	MXE	neuronal
FBgn0264607	CaMKII	chr4:1038358-1038437|-	8.85421e-05	0.000449339	-0.235	MXE	neuronal
FBgn0031893	MICU1	chr2L:7183162-7183322|+	0	0	-0.812	MXE	neuronal
FBgn0266566	CG45105	chr3R:15912664-15913951|-	0.0009545	0.00425934	-0.233	MXE	neuronal
FBgn0024963	GluClalpha	chr3R:19754253-19754321|+	0	0	0.279	MXE	other
FBgn0284408	trol	chrX:2499210-2499678|-	1.57514e-07	9.76998e-07	0.446	MXE	other
FBgn0013995	Calx	chr3R:21008721-21008736|+	6.73095e-06	3.7501e-05	-0.4	MXE	neuronal
FBgn0013995	Calx	chr3R:21008721-21008736|+	3.56776e-06	2.02339e-05	-0.465	MXE	neuronal
FBgn0013995	Calx	chr3R:21008721-21010150|+	6.19457e-08	3.93659e-07	-0.524	MXE	neuronal
FBgn0040068	Vav	chrX:19264684-19265306|+	0	0	0.874	MXE	other
FBgn0038929	CG13408	chr3R:22081806-22081949|+	8.76838e-05	0.000445778	-0.276	MXE	other
FBgn0004882	orb	chr3R:23268383-23268520|-	8.00309e-05	0.000409063	0.224	MXE	neuronal
FBgn0053547	Rim	chr3R:17878777-17878997|-	0	0	0.341	MXE	other
FBgn0053547	Rim	chr3R:17889594-17889780|-	0	0	-0.544	MXE	other
FBgn0053547	Rim	chr3R:17889594-17889780|-	7.96058e-06	4.40073e-05	-0.336	MXE	other
FBgn0053547	Rim	chr3R:17893904-17894902|-	4.62706e-06	2.59316e-05	0.208	MXE	neuronal
FBgn0003071	Pfk	chr2R:10113542-10113651|+	0	0	0.541	MXE	other
FBgn0066101	LpR1	chr3R:25748102-25748225|-	0	0	-0.856	MXE	neuronal
FBgn0266758	Esyt2	chr3R:24552897-24552983|+	6.41701e-10	4.53331e-09	-0.258	MXE	neuronal
FBgn0266758	Esyt2	chr3R:24552897-24552983|+	0	0	-0.659	MXE	neuronal
FBgn0283471	wupA	chrX:18109469-18109570|-	1.42442e-13	1.12648e-12	0.345	MXE	other
FBgn0283471	wupA	chrX:18110503-18110604|-	3.44169e-15	2.89041e-14	0.344	MXE	other
FBgn0283471	wupA	chrX:18111937-18112038|-	2.62904e-11	1.93909e-10	0.45	MXE	other
FBgn0003423	slgA	chrX:21379587-21379709|+	0	0	0.503	MXE	other
FBgn0086604	side-VIII	chr2R:20459487-20459620|+	0	0	0.377	MXE	other
FBgn0086604	side-VIII	chr2R:20459487-20459620|+	0	0	-0.36	MXE	other
FBgn0262509	nrm	chr3L:23025085-23025119|+	0.000327293	0.0015556	-0.318	MXE	other
FBgn0285963	CG46339	chr3R:26926395-26926431|+	1.11022e-16	9.87752e-16	0.526	MXE	other
FBgn0033159	Dscam1	chr2R:7334387-7334666|-	0	0	-0.808	MXE	neuronal
FBgn0033159	Dscam1	chr2R:7334387-7334666|-	0	0	-0.762	MXE	neuronal
FBgn0033159	Dscam1	chr2R:7334387-7334666|-	0	0	-0.855	MXE	neuronal
FBgn0033159	Dscam1	chr2R:7334387-7334666|-	0	0	-0.669	MXE	neuronal
FBgn0033159	Dscam1	chr2R:7334387-7334666|-	0	0	-0.726	MXE	neuronal
FBgn0033159	Dscam1	chr2R:7334387-7334666|-	0	0	-0.92	MXE	neuronal
FBgn0033159	Dscam1	chr2R:7334387-7334666|-	0	0	-0.417	MXE	neuronal
FBgn0033159	Dscam1	chr2R:7334387-7334666|-	0	0	-0.857	MXE	neuronal
FBgn0033159	Dscam1	chr2R:7334933-7335218|-	0	0	0.837	MXE	neuronal
FBgn0033159	Dscam1	chr2R:7334933-7335218|-	0	0	0.862	MXE	neuronal
FBgn0033159	Dscam1	chr2R:7334933-7335218|-	0	0	0.789	MXE	neuronal
FBgn0033159	Dscam1	chr2R:7334933-7335218|-	0	0	0.809	MXE	neuronal
FBgn0033159	Dscam1	chr2R:7334933-7335218|-	0	0	0.867	MXE	neuronal
FBgn0033159	Dscam1	chr2R:7334933-7335218|-	1.35613e-09	9.50964e-09	0.51	MXE	neuronal
FBgn0033159	Dscam1	chr2R:7334933-7335218|-	0	0	0.793	MXE	neuronal
FBgn0033159	Dscam1	chr2R:7334933-7335218|-	0	0	0.855	MXE	neuronal
FBgn0033159	Dscam1	chr2R:7334933-7335218|-	0	0	0.7	MXE	neuronal
FBgn0033159	Dscam1	chr2R:7334933-7335218|-	0	0	0.733	MXE	neuronal
FBgn0033159	Dscam1	chr2R:7334933-7335218|-	7.20252e-08	4.54669e-07	0.449	MXE	neuronal
FBgn0033159	Dscam1	chr2R:7334933-7335218|-	0	0	0.902	MXE	neuronal
FBgn0033159	Dscam1	chr2R:7334933-7335218|-	0	0	0.844	MXE	neuronal
FBgn0033159	Dscam1	chr2R:7334933-7335218|-	0	0	0.859	MXE	neuronal
FBgn0033159	Dscam1	chr2R:7334933-7335218|-	0	0	0.792	MXE	neuronal
FBgn0033159	Dscam1	chr2R:7334933-7335218|-	0	0	0.822	MXE	neuronal
FBgn0033159	Dscam1	chr2R:7334933-7335218|-	0	0	0.881	MXE	neuronal
FBgn0033159	Dscam1	chr2R:7334933-7335218|-	0	0	0.892	MXE	neuronal
FBgn0033159	Dscam1	chr2R:7334933-7335218|-	0	0	0.898	MXE	neuronal
FBgn0033159	Dscam1	chr2R:7334933-7335218|-	0	0	0.84	MXE	neuronal
FBgn0033159	Dscam1	chr2R:7334933-7335218|-	0	0	0.784	MXE	neuronal
FBgn0033159	Dscam1	chr2R:7334933-7335218|-	0	0	0.869	MXE	neuronal
FBgn0033159	Dscam1	chr2R:7334933-7335218|-	0	0	0.857	MXE	neuronal
FBgn0033159	Dscam1	chr2R:7335715-7336003|-	0	0	0.788	MXE	other
FBgn0033159	Dscam1	chr2R:7335715-7336003|-	0	0	0.849	MXE	other
FBgn0033159	Dscam1	chr2R:7335715-7336003|-	0	0	0.721	MXE	other
FBgn0033159	Dscam1	chr2R:7335715-7336003|-	0	0	0.778	MXE	other
FBgn0033159	Dscam1	chr2R:7335715-7336003|-	0	0	0.855	MXE	other
FBgn0033159	Dscam1	chr2R:7335715-7336003|-	7.88258e-15	6.58115e-14	0.438	MXE	other
FBgn0033159	Dscam1	chr2R:7335715-7336003|-	0	0	0.74	MXE	other
FBgn0033159	Dscam1	chr2R:7335715-7336003|-	0	0	0.813	MXE	other
FBgn0033159	Dscam1	chr2R:7335715-7336003|-	0	0	0.568	MXE	other
FBgn0033159	Dscam1	chr2R:7335715-7336003|-	0	0	0.616	MXE	other
FBgn0033159	Dscam1	chr2R:7335715-7336003|-	2.69941e-07	1.64214e-06	0.35	MXE	other
FBgn0033159	Dscam1	chr2R:7335715-7336003|-	0	0	0.862	MXE	other
FBgn0033159	Dscam1	chr2R:7335715-7336003|-	0	0	0.848	MXE	other
FBgn0033159	Dscam1	chr2R:7335715-7336003|-	0	0	0.827	MXE	other
FBgn0033159	Dscam1	chr2R:7335715-7336003|-	0	0	0.718	MXE	other
FBgn0033159	Dscam1	chr2R:7335715-7336003|-	0	0	0.786	MXE	other
FBgn0033159	Dscam1	chr2R:7335715-7336003|-	0	0	0.872	MXE	other
FBgn0033159	Dscam1	chr2R:7335715-7336003|-	0	0	0.869	MXE	other
FBgn0033159	Dscam1	chr2R:7335715-7336003|-	0.000631096	0.00289795	-0.248	MXE	other
FBgn0033159	Dscam1	chr2R:7335715-7336003|-	0	0	0.862	MXE	other
FBgn0033159	Dscam1	chr2R:7335715-7336003|-	0	0	0.79	MXE	other
FBgn0033159	Dscam1	chr2R:7335715-7336003|-	0	0	0.715	MXE	other
FBgn0033159	Dscam1	chr2R:7335715-7336003|-	0	0	0.812	MXE	other
FBgn0033159	Dscam1	chr2R:7335715-7336003|-	0	0	0.842	MXE	other
FBgn0033159	Dscam1	chr2R:7336116-7336410|-	0	0	-0.828	MXE	neuronal
FBgn0033159	Dscam1	chr2R:7336116-7336410|-	3.33067e-16	2.90872e-15	-0.613	MXE	neuronal
FBgn0033159	Dscam1	chr2R:7336116-7336410|-	0	0	-0.67	MXE	neuronal
FBgn0033159	Dscam1	chr2R:7336116-7336410|-	0	0	-0.808	MXE	neuronal
FBgn0033159	Dscam1	chr2R:7336116-7336410|-	0	0	-0.465	MXE	neuronal
FBgn0033159	Dscam1	chr2R:7336116-7336410|-	0	0	-0.879	MXE	neuronal
FBgn0033159	Dscam1	chr2R:7336116-7336410|-	4.25172e-06	2.39696e-05	0.247	MXE	neuronal
FBgn0033159	Dscam1	chr2R:7336530-7336818|-	0	0	-0.87	MXE	neuronal
FBgn0033159	Dscam1	chr2R:7336530-7336818|-	0	0	-0.664	MXE	neuronal
FBgn0033159	Dscam1	chr2R:7336530-7336818|-	0	0	-0.7	MXE	neuronal
FBgn0033159	Dscam1	chr2R:7336530-7336818|-	5.15394e-09	3.51877e-08	0.386	MXE	neuronal
FBgn0033159	Dscam1	chr2R:7336530-7336818|-	0	0	-0.784	MXE	neuronal
FBgn0033159	Dscam1	chr2R:7336530-7336818|-	1.28923e-08	8.51609e-08	0.267	MXE	neuronal
FBgn0033159	Dscam1	chr2R:7336530-7336818|-	0	0	-0.582	MXE	neuronal
FBgn0033159	Dscam1	chr2R:7336530-7336818|-	0	0	-0.911	MXE	neuronal
FBgn0033159	Dscam1	chr2R:7336530-7336818|-	5.76585e-05	0.000299005	0.254	MXE	neuronal
FBgn0033159	Dscam1	chr2R:7336530-7336818|-	1.76243e-07	1.08607e-06	0.255	MXE	neuronal
FBgn0033159	Dscam1	chr2R:7337088-7337376|-	0	0	0.81	MXE	neuronal
FBgn0033159	Dscam1	chr2R:7337088-7337376|-	0	0	0.835	MXE	neuronal
FBgn0033159	Dscam1	chr2R:7337088-7337376|-	0	0	0.883	MXE	neuronal
FBgn0033159	Dscam1	chr2R:7337088-7337376|-	5.48179e-10	3.90166e-09	0.485	MXE	neuronal
FBgn0033159	Dscam1	chr2R:7337088-7337376|-	0	0	0.827	MXE	neuronal
FBgn0033159	Dscam1	chr2R:7337088-7337376|-	0	0	0.855	MXE	neuronal
FBgn0033159	Dscam1	chr2R:7337088-7337376|-	0	0	0.689	MXE	neuronal
FBgn0033159	Dscam1	chr2R:7337088-7337376|-	0	0	0.712	MXE	neuronal
FBgn0033159	Dscam1	chr2R:7337088-7337376|-	5.45281e-05	0.000283288	0.402	MXE	neuronal
FBgn0033159	Dscam1	chr2R:7337088-7337376|-	0	0	0.909	MXE	neuronal
FBgn0033159	Dscam1	chr2R:7337088-7337376|-	0	0	0.841	MXE	neuronal
FBgn0033159	Dscam1	chr2R:7337088-7337376|-	0	0	0.861	MXE	neuronal
FBgn0033159	Dscam1	chr2R:7337088-7337376|-	0	0	0.827	MXE	neuronal
FBgn0033159	Dscam1	chr2R:7337088-7337376|-	0	0	0.852	MXE	neuronal
FBgn0033159	Dscam1	chr2R:7337088-7337376|-	0	0	0.891	MXE	neuronal
FBgn0033159	Dscam1	chr2R:7337088-7337376|-	0	0	0.893	MXE	neuronal
FBgn0033159	Dscam1	chr2R:7337088-7337376|-	0	0	0.901	MXE	neuronal
FBgn0033159	Dscam1	chr2R:7337088-7337376|-	0	0	0.859	MXE	neuronal
FBgn0033159	Dscam1	chr2R:7337088-7337376|-	0	0	0.79	MXE	neuronal
FBgn0033159	Dscam1	chr2R:7337088-7337376|-	0	0	0.875	MXE	neuronal
FBgn0033159	Dscam1	chr2R:7337088-7337376|-	0	0	0.883	MXE	neuronal
FBgn0033159	Dscam1	chr2R:7337493-7337781|-	0	0	-0.697	MXE	neuronal
FBgn0033159	Dscam1	chr2R:7337493-7337781|-	0	0	-0.375	MXE	neuronal
FBgn0033159	Dscam1	chr2R:7337493-7337781|-	0	0	-0.832	MXE	neuronal
FBgn0033159	Dscam1	chr2R:7337871-7338159|-	7.10421e-12	5.33659e-11	-0.579	MXE	neuronal
FBgn0033159	Dscam1	chr2R:7337871-7338159|-	3.44169e-15	2.89041e-14	-0.644	MXE	neuronal
FBgn0033159	Dscam1	chr2R:7337871-7338159|-	1.12984e-06	6.55121e-06	0.333	MXE	neuronal
FBgn0033159	Dscam1	chr2R:7337871-7338159|-	0	0	-0.761	MXE	neuronal
FBgn0033159	Dscam1	chr2R:7337871-7338159|-	0	0	-0.47	MXE	neuronal
FBgn0033159	Dscam1	chr2R:7337871-7338159|-	0	0	-0.873	MXE	neuronal
FBgn0033159	Dscam1	chr2R:7338640-7338928|-	0	0	-0.693	MXE	neuronal
FBgn0033159	Dscam1	chr2R:7338640-7338928|-	0	0	-0.718	MXE	neuronal
FBgn0033159	Dscam1	chr2R:7338640-7338928|-	9.6779e-09	6.46784e-08	0.36	MXE	neuronal
FBgn0033159	Dscam1	chr2R:7338640-7338928|-	0	0	-0.789	MXE	neuronal
FBgn0033159	Dscam1	chr2R:7338640-7338928|-	2.03385e-08	1.33112e-07	0.245	MXE	neuronal
FBgn0033159	Dscam1	chr2R:7338640-7338928|-	0	0	-0.61	MXE	neuronal
FBgn0033159	Dscam1	chr2R:7338640-7338928|-	0	0	-0.92	MXE	neuronal
FBgn0033159	Dscam1	chr2R:7338640-7338928|-	8.46236e-05	0.000431391	0.229	MXE	neuronal
FBgn0033159	Dscam1	chr2R:7338640-7338928|-	2.88823e-07	1.75326e-06	0.228	MXE	neuronal
FBgn0033159	Dscam1	chr2R:7339027-7339315|-	0	0	0.661	MXE	neuronal
FBgn0033159	Dscam1	chr2R:7339027-7339315|-	0	0	0.665	MXE	neuronal
FBgn0033159	Dscam1	chr2R:7339027-7339315|-	8.10463e-15	6.74675e-14	0.464	MXE	neuronal
FBgn0033159	Dscam1	chr2R:7339027-7339315|-	0	0	0.51	MXE	neuronal
FBgn0033159	Dscam1	chr2R:7339027-7339315|-	0	0	0.822	MXE	neuronal
FBgn0033159	Dscam1	chr2R:7339027-7339315|-	1.40998e-13	1.11817e-12	0.6	MXE	neuronal
FBgn0033159	Dscam1	chr2R:7339027-7339315|-	0	0	0.656	MXE	neuronal
FBgn0033159	Dscam1	chr2R:7339027-7339315|-	1.11889e-11	8.274e-11	-0.436	MXE	neuronal
FBgn0033159	Dscam1	chr2R:7339027-7339315|-	0	0	0.669	MXE	neuronal
FBgn0033159	Dscam1	chr2R:7339027-7339315|-	0	0	0.696	MXE	neuronal
FBgn0033159	Dscam1	chr2R:7339027-7339315|-	0	0	0.742	MXE	neuronal
FBgn0033159	Dscam1	chr2R:7339027-7339315|-	0	0	0.719	MXE	neuronal
FBgn0033159	Dscam1	chr2R:7339027-7339315|-	0	0	-0.63	MXE	neuronal
FBgn0033159	Dscam1	chr2R:7339027-7339315|-	0	0	0.755	MXE	neuronal
FBgn0033159	Dscam1	chr2R:7339027-7339315|-	1.35848e-10	9.81624e-10	0.535	MXE	neuronal
FBgn0033159	Dscam1	chr2R:7339027-7339315|-	0	0	0.756	MXE	neuronal
FBgn0033159	Dscam1	chr2R:7339027-7339315|-	0	0	0.677	MXE	neuronal
FBgn0033159	Dscam1	chr2R:7339402-7339690|-	0	0	-0.373	MXE	neuronal
FBgn0033159	Dscam1	chr2R:7339402-7339690|-	0	0	-0.834	MXE	neuronal
FBgn0033159	Dscam1	chr2R:7339782-7340070|-	0	0	-0.707	MXE	neuronal
FBgn0033159	Dscam1	chr2R:7339782-7340070|-	0	0	-0.832	MXE	neuronal
FBgn0033159	Dscam1	chr2R:7339782-7340070|-	0	0	-0.517	MXE	neuronal
FBgn0033159	Dscam1	chr2R:7339782-7340070|-	0	0	-0.898	MXE	neuronal
FBgn0033159	Dscam1	chr2R:7340154-7340442|-	8.88178e-16	7.68585e-15	-0.576	MXE	neuronal
FBgn0033159	Dscam1	chr2R:7340154-7340442|-	0	0	-0.899	MXE	neuronal
FBgn0033159	Dscam1	chr2R:7340154-7340442|-	0	0	-0.214	MXE	neuronal
FBgn0033159	Dscam1	chr2R:7340154-7340442|-	0	0	-0.724	MXE	neuronal
FBgn0033159	Dscam1	chr2R:7340544-7340832|-	5.55112e-16	4.8183e-15	-0.62	MXE	neuronal
FBgn0033159	Dscam1	chr2R:7340544-7340832|-	0	0	-0.922	MXE	neuronal
FBgn0033159	Dscam1	chr2R:7340544-7340832|-	0	0	-0.252	MXE	neuronal
FBgn0033159	Dscam1	chr2R:7340544-7340832|-	0	0	-0.756	MXE	neuronal
FBgn0033159	Dscam1	chr2R:7340944-7341232|-	0	0	0.858	MXE	neuronal
FBgn0033159	Dscam1	chr2R:7340944-7341232|-	9.99201e-15	8.19805e-14	0.61	MXE	neuronal
FBgn0033159	Dscam1	chr2R:7340944-7341232|-	0	0	0.688	MXE	neuronal
FBgn0033159	Dscam1	chr2R:7340944-7341232|-	1.42019e-09	9.93438e-09	-0.408	MXE	neuronal
FBgn0033159	Dscam1	chr2R:7340944-7341232|-	0	0	0.743	MXE	neuronal
FBgn0033159	Dscam1	chr2R:7340944-7341232|-	0	0	0.725	MXE	neuronal
FBgn0033159	Dscam1	chr2R:7340944-7341232|-	0	0	0.74	MXE	neuronal
FBgn0033159	Dscam1	chr2R:7340944-7341232|-	0	0	0.749	MXE	neuronal
FBgn0033159	Dscam1	chr2R:7340944-7341232|-	0	0	-0.529	MXE	neuronal
FBgn0033159	Dscam1	chr2R:7340944-7341232|-	0	0	0.802	MXE	neuronal
FBgn0033159	Dscam1	chr2R:7340944-7341232|-	0	0	0.772	MXE	neuronal
FBgn0033159	Dscam1	chr2R:7340944-7341232|-	6.62803e-14	5.31549e-13	0.617	MXE	neuronal
FBgn0033159	Dscam1	chr2R:7340944-7341232|-	0	0	0.816	MXE	neuronal
FBgn0033159	Dscam1	chr2R:7340944-7341232|-	0	0	0.729	MXE	neuronal
FBgn0033159	Dscam1	chr2R:7341327-7341618|-	1.00724e-11	7.48723e-11	-0.371	MXE	neuronal
FBgn0033159	Dscam1	chr2R:7341327-7341618|-	3.31816e-09	2.28183e-08	-0.454	MXE	neuronal
FBgn0033159	Dscam1	chr2R:7341327-7341618|-	0	0	-0.977	MXE	neuronal
FBgn0033159	Dscam1	chr2R:7341327-7341618|-	0	0	-0.559	MXE	neuronal
FBgn0033159	Dscam1	chr2R:7341327-7341618|-	3.54847e-08	2.27022e-07	-0.388	MXE	neuronal
FBgn0033159	Dscam1	chr2R:7341327-7341618|-	0	0	-0.925	MXE	neuronal
FBgn0033159	Dscam1	chr2R:7341327-7341618|-	8.779e-08	5.50525e-07	-0.366	MXE	neuronal
FBgn0033159	Dscam1	chr2R:7341707-7341995|-	0	0	-0.705	MXE	neuronal
FBgn0033159	Dscam1	chr2R:7341707-7341995|-	3.89522e-09	2.67222e-08	0.205	MXE	neuronal
FBgn0033159	Dscam1	chr2R:7341707-7341995|-	0	0	-0.655	MXE	neuronal
FBgn0033159	Dscam1	chr2R:7341707-7341995|-	0	0	-0.907	MXE	neuronal
FBgn0033159	Dscam1	chr2R:7341707-7341995|-	7.35563e-10	5.18354e-09	0.285	MXE	neuronal
FBgn0033159	Dscam1	chr2R:7342103-7342391|-	0	0	-0.809	MXE	neuronal
FBgn0033159	Dscam1	chr2R:7342103-7342391|-	1.0675e-08	7.10089e-08	0.307	MXE	neuronal
FBgn0033159	Dscam1	chr2R:7342103-7342391|-	0	0	-0.539	MXE	neuronal
FBgn0033159	Dscam1	chr2R:7342103-7342391|-	0	0	-0.904	MXE	neuronal
FBgn0033159	Dscam1	chr2R:7342103-7342391|-	0.000136613	0.000682348	0.228	MXE	neuronal
FBgn0033159	Dscam1	chr2R:7342103-7342391|-	2.54728e-08	1.65196e-07	0.374	MXE	neuronal
FBgn0033159	Dscam1	chr2R:7342582-7342881|-	0	0	0.966	MXE	other
FBgn0033159	Dscam1	chr2R:7342582-7342881|-	0	0	0.873	MXE	other
FBgn0033159	Dscam1	chr2R:7342582-7342881|-	0	0	0.808	MXE	other
FBgn0033159	Dscam1	chr2R:7342582-7342881|-	0	0	0.844	MXE	other
FBgn0033159	Dscam1	chr2R:7342582-7342881|-	0	0	0.89	MXE	other
FBgn0033159	Dscam1	chr2R:7342582-7342881|-	0	0	0.797	MXE	other
FBgn0033159	Dscam1	chr2R:7342582-7342881|-	0	0	0.966	MXE	other
FBgn0033159	Dscam1	chr2R:7342582-7342881|-	0	0	0.825	MXE	other
FBgn0033159	Dscam1	chr2R:7342963-7343248|-	0	0	-0.345	MXE	neuronal
FBgn0033159	Dscam1	chr2R:7342963-7343248|-	1.00095e-07	6.26309e-07	-0.229	MXE	neuronal
FBgn0033159	Dscam1	chr2R:7342963-7343248|-	0	0	-0.83	MXE	neuronal
FBgn0033159	Dscam1	chr2R:7342963-7343248|-	3.24588e-08	2.08131e-07	-0.283	MXE	neuronal
FBgn0033159	Dscam1	chr2R:7343331-7343622|-	0	0	-0.447	MXE	neuronal
FBgn0033159	Dscam1	chr2R:7343331-7343622|-	0	0	-0.875	MXE	neuronal
FBgn0033159	Dscam1	chr2R:7344278-7344569|-	0	0	0.659	MXE	neuronal
FBgn0033159	Dscam1	chr2R:7344278-7344569|-	0	0	0.636	MXE	neuronal
FBgn0033159	Dscam1	chr2R:7344278-7344569|-	0	0	0.597	MXE	neuronal
FBgn0033159	Dscam1	chr2R:7344278-7344569|-	0	0	0.434	MXE	neuronal
FBgn0033159	Dscam1	chr2R:7344278-7344569|-	0	0	0.367	MXE	neuronal
FBgn0033159	Dscam1	chr2R:7344278-7344569|-	0	0	0.467	MXE	neuronal
FBgn0033159	Dscam1	chr2R:7344278-7344569|-	0	0	0.563	MXE	neuronal
FBgn0033159	Dscam1	chr2R:7344663-7344954|-	0	0	-0.932	MXE	neuronal
FBgn0033159	Dscam1	chr2R:7345060-7345351|-	0	0	-0.93	MXE	neuronal
FBgn0033159	Dscam1	chr2R:7345060-7345351|-	4.49006e-07	2.67992e-06	0.247	MXE	neuronal
FBgn0033159	Dscam1	chr2R:7345484-7345775|-	0	0	0.928	MXE	neuronal
FBgn0033159	Dscam1	chr2R:7345484-7345775|-	0	0	0.876	MXE	neuronal
FBgn0033159	Dscam1	chr2R:7345484-7345775|-	0	0	0.836	MXE	neuronal
FBgn0033159	Dscam1	chr2R:7345484-7345775|-	0	0	0.895	MXE	neuronal
FBgn0033159	Dscam1	chr2R:7345484-7345775|-	0	0	0.907	MXE	neuronal
FBgn0033159	Dscam1	chr2R:7346268-7346556|-	0.000379087	0.0017751	-0.226	MXE	other
FBgn0033159	Dscam1	chr2R:7346641-7346929|-	1.32191e-06	7.64934e-06	0.346	MXE	neuronal
FBgn0033159	Dscam1	chr2R:7347006-7347294|-	1.87145e-07	1.14828e-06	-0.317	MXE	neuronal
FBgn0033159	Dscam1	chr2R:7350781-7350905|-	1.87007e-05	0.000100835	-0.26	MXE	other
FBgn0033159	Dscam1	chr2R:7350957-7351081|-	0.00010632	0.00053574	-0.272	MXE	other
FBgn0033159	Dscam1	chr2R:7351173-7351297|-	0.00191765	0.00816077	-0.255	MXE	other
FBgn0033159	Dscam1	chr2R:7353565-7353692|-	0.00108061	0.00479205	-0.282	MXE	other
FBgn0033159	Dscam1	chr2R:7354056-7354177|-	4.80779e-05	0.000251614	-0.247	MXE	other
FBgn0033159	Dscam1	chr2R:7357788-7357915|-	0.000146616	0.000728472	-0.267	MXE	other
FBgn0033159	Dscam1	chr2R:7363331-7363490|-	0	0	-0.28	MXE	other
FBgn0033159	Dscam1	chr2R:7363331-7363490|-	0	0	-0.222	MXE	other
FBgn0033159	Dscam1	chr2R:7363594-7363765|-	0	0	0.356	MXE	other
FBgn0033159	Dscam1	chr2R:7363880-7364048|-	0	0	-0.221	MXE	neuronal
FBgn0033159	Dscam1	chr2R:7363880-7364048|-	2.22045e-16	1.95111e-15	-0.202	MXE	neuronal
FBgn0033159	Dscam1	chr2R:7364455-7364617|-	0	0	-0.322	MXE	neuronal
FBgn0033159	Dscam1	chr2R:7364455-7364617|-	0	0	-0.454	MXE	neuronal
FBgn0033159	Dscam1	chr2R:7364455-7364617|-	0	0	-0.354	MXE	neuronal
FBgn0033159	Dscam1	chr2R:7364455-7364617|-	0	0	-0.397	MXE	neuronal
FBgn0033159	Dscam1	chr2R:7364731-7364893|-	9.54015e-13	7.38065e-12	0.21	MXE	other
FBgn0033159	Dscam1	chr2R:7365017-7365179|-	0	0	-0.275	MXE	neuronal
FBgn0033159	Dscam1	chr2R:7365017-7365179|-	0	0	-0.227	MXE	neuronal
FBgn0024189	sns	chr2R:8832703-8832870|+	0	0	0.423	MXE	other
FBgn0024189	sns	chr2R:8833792-8833981|+	0	0	0.914	MXE	other
FBgn0011286	RyR	chr2R:8882303-8882416|+	0	0	-0.41	MXE	neuronal
FBgn0033368	CG13743	chr2R:9050842-9051151|-	0	0	0.373	MXE	other
FBgn0020621	Pkn	chr2R:9255828-9256038|-	9.37725e-06	5.14394e-05	-0.33	MXE	other
FBgn0020621	Pkn	chr2R:9255828-9256038|-	6.76666e-06	3.76263e-05	-0.296	MXE	other
FBgn0020621	Pkn	chr2R:9255828-9256038|-	1.40802e-08	9.23648e-08	-0.356	MXE	other
FBgn0050296	RIC-3	chr2R:21021500-21021521|+	9.76996e-15	8.03904e-14	0.658	MXE	other
FBgn0050296	RIC-3	chr2R:21021500-21021521|+	6.34772e-11	4.64575e-10	0.314	MXE	other
FBgn0261862	whd	chr2R:10471213-10471273|-	0	0	0.594	MXE	neuronal
FBgn0030412	Tomosyn	chrX:12643872-12644767|+	0	0	-0.388	MXE	neuronal
FBgn0030412	Tomosyn	chrX:12643872-12644767|+	0	0	-0.22	MXE	neuronal
FBgn0260499	qvr	chr2R:11445367-11445415|+	8.86471e-07	5.15058e-06	-0.404	MXE	other
FBgn0001991	Ca-alpha1D	chr2L:16177677-16177804|+	0	0	0.563	MXE	other
FBgn0001991	Ca-alpha1D	chr2L:16177692-16177804|+	0	0	0.702	MXE	other
FBgn0058263	MFS17	chr2R:2515642-2515908|-	0.001111	0.0049115	0.448	MXE	other
FBgn0259221	CG42321	chr2R:13415874-13415957|-	1.2621e-12	9.73768e-12	-0.238	MXE	other
FBgn0265991	Zasp52	chr2R:15763925-15764835|-	0	0	0.486	MXE	other
FBgn0265991	Zasp52	chr2R:15763925-15764835|-	0	0	0.315	MXE	other
FBgn0265991	Zasp52	chr2R:15763925-15764835|-	0	0	0.3	MXE	other
FBgn0265991	Zasp52	chr2R:15763925-15764835|-	0	0	0.318	MXE	other
FBgn0265194	Trpm	chr2R:15272551-15272608|-	0	0	0.359	MXE	neuronal
FBgn0263980	CG43729	chr2R:15464470-15464686|+	1.43996e-13	1.13561e-12	0.386	MXE	other
FBgn0263980	CG43729	chr2R:15464470-15464686|+	1.80966e-14	1.47203e-13	0.399	MXE	other
FBgn0263980	CG43729	chr2R:15464470-15464686|+	1.11022e-16	9.87752e-16	0.336	MXE	other
FBgn0265487	mbl	chr2R:17359305-17359557|+	2.53458e-06	1.45777e-05	-0.425	MXE	neuronal
FBgn0031187	Usp2	chrX:22462399-22463272|+	3.01199e-08	1.94448e-07	-0.291	MXE	neuronal
FBgn0260657	CG42540	chr3L:4564537-4564549|+	0	0	0.476	MXE	other
FBgn0260657	CG42540	chr3L:4564537-4564549|+	9.65894e-15	7.97073e-14	0.783	MXE	other
FBgn0034408	sano	chr2R:18879825-18880128|+	3.08761e-09	2.1336e-08	-0.703	MXE	neuronal
FBgn0034420	CG10737	chr2R:19174338-19174365|+	0	0	-0.238	MXE	neuronal
FBgn0034420	CG10737	chr2R:19174576-19174783|+	4.3349e-06	2.43847e-05	0.457	MXE	other
FBgn0263197	Patronin	chr2R:17521705-17521900|-	0	0	0.432	MXE	neuronal
FBgn0263197	Patronin	chr2R:17521705-17521900|-	0	0	-0.609	MXE	neuronal
FBgn0263197	Patronin	chr2R:17521831-17521900|-	0	0	0.66	MXE	neuronal
FBgn0263197	Patronin	chr2R:17521831-17521900|-	0	0	-0.599	MXE	neuronal
FBgn0263197	Patronin	chr2R:17521831-17521906|-	0	0	0.674	MXE	neuronal
FBgn0263197	Patronin	chr2R:17521831-17521906|-	0	0	-0.582	MXE	neuronal
FBgn0263197	Patronin	chr2R:17522852-17522960|-	0	0	0.724	MXE	neuronal
FBgn0263197	Patronin	chr2R:17522852-17522960|-	7.17416e-11	5.23714e-10	-0.359	MXE	neuronal
FBgn0263197	Patronin	chr2R:17523499-17523571|-	0	0	-0.888	MXE	neuronal
FBgn0263197	Patronin	chr2R:17529086-17529191|-	0	0	0.83	MXE	neuronal
FBgn0263197	Patronin	chr2R:17529086-17529191|-	0	0	0.766	MXE	neuronal
FBgn0030087	CG7766	chrX:9099313-9099461|-	0	0	-0.245	MXE	other
FBgn0030349	CG10353	chrX:11883100-11883621|-	7.53286e-13	5.85958e-12	0.24	MXE	other
FBgn0030349	CG10353	chrX:11883187-11883621|-	0	0	0.359	MXE	other
FBgn0038803	CG5191	chr3R:20566428-20566609|+	0.000593177	0.00273265	-0.288	MXE	other
FBgn0261788	Ank2	chr3L:7656374-7661506|-	5.37211e-05	0.000280117	0.308	MXE	other
FBgn0010434	cora	chr2R:19237339-19237441|+	2.10942e-15	1.7927e-14	0.257	MXE	other
FBgn0010434	cora	chr2R:19238788-19241785|+	0	0	-0.223	MXE	neuronal
FBgn0035094	CG9380	chr2R:25186542-25186675|-	0	0	-0.268	MXE	other
FBgn0035094	CG9380	chr2R:25186825-25188223|-	0	0	-0.224	MXE	other
FBgn0027601	pdgy	chrX:14951102-14951211|-	0.000263448	0.00126482	-0.202	MXE	other
FBgn0000667	Actn	chrX:2028664-2028750|-	1.31707e-08	8.67985e-08	0.246	MXE	neuronal
FBgn0000667	Actn	chrX:2028664-2028750|-	2.6078e-06	1.49686e-05	0.219	MXE	neuronal
FBgn0000479	dnc	chrX:3189533-3189811|+	0	0	0.732	MXE	other
FBgn0000479	dnc	chrX:3189533-3190576|+	0	0	0.622	MXE	other
FBgn0000479	dnc	chrX:3334150-3334331|+	9.29987e-10	6.53747e-09	-0.281	MXE	other
FBgn0031681	Pgant5	chr2L:5075648-5075829|-	0	0	-0.451	MXE	neuronal
FBgn0262869	Gfrl	chr3R:20390757-20390813|-	3.44214e-12	2.61327e-11	0.246	MXE	other
FBgn0262869	Gfrl	chr3R:20393666-20393999|-	0	0	-0.353	MXE	other
FBgn0262869	Gfrl	chr3R:20393666-20393999|-	6.35914e-07	3.74834e-06	-0.225	MXE	other
FBgn0259994	OtopLa	chrX:5635355-5635466|-	7.0469e-08	4.45834e-07	-0.545	MXE	neuronal
FBgn0261873	sdt	chrX:8204172-8204303|+	0	0	-0.273	MXE	neuronal
FBgn0261873	sdt	chrX:8204172-8204303|+	0	0	-0.263	MXE	neuronal
FBgn0264542	hwt	chrX:12523517-12524226|-	7.21212e-12	5.4034e-11	0.21	MXE	other
FBgn0285944	para	chrX:16506347-16506439|-	0	0	-0.303	MXE	other
FBgn0061200	Nup153	chrX:16606861-16606999|+	1.62093e-14	1.32229e-13	-0.367	MXE	neuronal
FBgn0026375	RhoGAPp190	chrX:17643013-17643247|-	0	0	0.409	MXE	neuronal
FBgn0026375	RhoGAPp190	chrX:17643013-17643247|-	0	0	-0.482	MXE	neuronal
FBgn0026375	RhoGAPp190	chrX:17643680-17644178|-	0	0	0.517	MXE	other
FBgn0026375	RhoGAPp190	chrX:17644763-17644808|-	0.0017774	0.00758661	0.221	MXE	other
FBgn0026375	RhoGAPp190	chrX:17644763-17644808|-	6.26376e-10	4.43605e-09	0.272	MXE	other
FBgn0003654	sw	chrX:20232116-20232164|-	0.000362421	0.00170548	-0.285	MXE	neuronal
FBgn0032938	CG8671	chr2L:21277196-21278429|+	0	0	-0.853	MXE	neuronal
FBgn0032938	CG8671	chr2L:21277229-21278429|+	0	0	-0.787	MXE	neuronal
FBgn0032938	CG8671	chr2L:21277277-21278429|+	0	0	-0.789	MXE	neuronal
FBgn0031374	Wdr62	chr2L:1938507-1938619|+	0.000162578	0.000799412	0.243	MXE	other
FBgn0051145	CG31145	chr3R:23653738-23653768|-	9.39596e-09	6.29419e-08	-0.48	MXE	other
FBgn0051145	CG31145	chr3R:23653738-23653768|-	6.19448e-07	3.65886e-06	-0.282	MXE	other
FBgn0033504	CAP	chr2R:10296434-10300268|+	1.62747e-07	1.00726e-06	0.406	MXE	other
FBgn0031760	Tsp26A	chr2L:6001158-6001269|+	0	0	0.682	MXE	other
FBgn0031883	Caper	chr2L:7034198-7034273|+	0.00163357	0.00699364	0.238	MXE	other
FBgn0032815	CG10462	chr2L:19735511-19735980|-	9.98217e-05	0.00190936	0.342	RI	other
FBgn0031995	CG8475	chr2L:8193124-8195569|-	0.000127108	0.00233205	0.312	RI	other
FBgn0033636	tou	chr2R:11588697-11589940|-	0	0	-0.621	RI	neuronal
FBgn0010412	RpS19a	chrX:16637893-16638303|+	0.000359482	0.00566972	0.254	RI	other
FBgn0036890	CG9368	chr3L:19602041-19604120|+	0.000587793	0.00866271	-0.242	RI	other
FBgn0033474	CG1407	chr2R:10031283-10031826|-	4.20856e-06	0.000118234	-0.26	RI	other
FBgn0263456	nwk	chr3L:9143526-9144294|+	4.07087e-05	0.000937368	-0.255	RI	other
FBgn0028577	hfp	chr3L:1499042-1501397|-	8.27555e-10	4.64983e-08	-0.458	RI	neuronal
FBgn0087008	e(y)3	chrX:19637617-19638369|-	0.000337155	0.00561267	0.317	RI	other
FBgn0031005	Hs3st-B	chrX:19250753-19252045|+	1.16741e-08	5.2475e-07	-0.343	RI	other
FBgn0022764	Sin3A	chr2R:12592328-12592917|-	2.92758e-06	8.77297e-05	0.343	RI	other
FBgn0259926	CG42449	chrX:5683239-5684456|+	2.76142e-05	0.000653293	0.203	RI	other
FBgn0037646	CAHbeta	chr3R:8981830-8982167|+	1.12193e-06	3.60221e-05	-0.492	RI	other
FBgn0265533	CR44383	chrX:15796476-15796897|+	1.11022e-16	1.24761e-14	0.762	RI	other
FBgn0000289	cg	chr2R:14173692-14174572|+	0	0	-0.369	RI	neuronal
FBgn0053558	mim	chr2R:6927389-6928836|-	1.24587e-06	3.86221e-05	-0.413	RI	neuronal
FBgn0020389	Papss	chr3L:19845292-19845630|+	2.34304e-05	0.000569296	0.205	RI	other
FBgn0250753	kra	chr3R:5600037-5600571|-	3.25814e-06	9.4486e-05	-0.325	RI	other
FBgn0030328	Amun	chrX:11712768-11713808|-	7.59114e-05	0.00151654	0.394	RI	other
FBgn0037565	CG9626	chr3R:8298016-8298193|-	0.000349621	0.00561267	-0.5	RI	other
FBgn0263199	Galk	chr3L:8985052-8985308|-	6.20166e-05	0.00129658	-0.217	RI	neuronal
FBgn0262527	nsl1	chr3R:15798086-15799036|+	2.17456e-08	8.49967e-07	-0.354	RI	neuronal
FBgn0262515	VhaAC45	chr2R:9207560-9207850|+	0	0	0.462	RI	other
FBgn0031636	CG12194	chr2L:4840883-4841465|+	1.79187e-07	6.19572e-06	-0.234	RI	neuronal
FBgn0033443	CG1698	chr2R:9793325-9795894|+	9.7799e-09	4.88452e-07	0.618	RI	other
FBgn0265296	Dscam2	chr3L:7159198-7163179|-	6.54833e-05	0.00133794	-0.31	RI	other
FBgn0041243	Gr43a	chr2R:7391554-7391840|-	4.97823e-05	0.00106558	0.288	RI	other
FBgn0265194	Trpm	chr2R:15267229-15267965|-	0	0	0.396	RI	other
FBgn0036193	CG14135	chr3L:11692421-11692757|+	4.17071e-05	0.000937368	0.471	RI	other
FBgn0033538	CG11883	chr2R:10640513-10640990|+	1.08949e-08	5.155e-07	0.418	RI	other
FBgn0053180	Ranbp16	chrX:15929172-15929402|-	8.74912e-08	3.14618e-06	-0.392	RI	other
FBgn0034965	ppk29	chr2R:24053526-24053718|-	0.000434491	0.00673461	0.371	RI	other
FBgn0016696	Pitslre	chr3L:20771527-20771864|+	0.00010326	0.00193397	-0.324	RI	neuronal
FBgn0024985	CG11448	chrX:1395245-1397337|+	2.11694e-10	1.35938e-08	0.597	RI	other
FBgn0035082	CG2811	chr2R:24939705-24940013|-	0.000291763	0.00494896	0.23	RI	other
FBgn0035253	CG7971	chr3L:1655524-1658464|-	0	0	0.704	RI	other
FBgn0035253	CG7971	chr3L:1660598-1661165|-	0	0	-0.8	RI	other
FBgn0010315	CycD	chrX:15908536-15909676|-	4.35207e-14	4.34724e-12	0.457	RI	other
FBgn0036143	CG14142	chr3L:11174685-11175025|+	1.87708e-08	7.67043e-07	-0.514	RI	neuronal
FBgn0053653	Cadps	chr4:1245100-1245331|+	9.66061e-12	9.26844e-11	0.228	CE	other
FBgn0263112	Mitf	chr4:1221261-1221282|+	1.38519e-07	1.03591e-06	-0.458	CE	neuronal
FBgn0264822	asRNA:CR44030	chr4:962250-962347|+	2.12743e-08	1.68776e-07	-0.253	CE	neuronal
FBgn0023213	eIF4G1	chr4:927392-928151|-	0	0	0.237	CE	other
FBgn0005666	bt	chr4:772402-772459|+	0.00205021	0.00960397	-0.36	CE	other
FBgn0039911	CG1909	chr4:587842-588042|+	0.000501347	0.00256072	0.233	CE	other
FBgn0004607	zfh2	chr4:536965-537075|+	0	0	-0.885	CE	neuronal
FBgn0016126	CaMKI	chr4:449923-449968|+	0	0	-0.554	CE	neuronal
FBgn0003475	spir	chr2L:20344654-20345458|+	0	0	-0.353	CE	neuronal
FBgn0000464	Lar	chr2L:19702326-19702350|+	0	0	0.304	CE	other
FBgn0000464	Lar	chr2L:19702326-19702350|+	0	0	0.818	CE	other
FBgn0000464	Lar	chr2L:19719702-19719999|+	0	0	-0.849	CE	neuronal
FBgn0000464	Lar	chr2L:19719708-19719999|+	0	0	-0.91	CE	neuronal
FBgn0032774	CG17549	chr2L:19387861-19387936|-	0.000672794	0.00340057	-0.455	CE	other
FBgn0010309	pigeon	chr2L:19189181-19189328|+	0	0	-0.263	CE	other
FBgn0015609	CadN	chr2L:17652666-17652905|-	0	0	-0.62	CE	neuronal
FBgn0015609	CadN	chr2L:17655668-17655910|-	0	0	0.563	CE	other
FBgn0015609	CadN	chr2L:17665378-17665540|-	0	0	-0.423	CE	other
FBgn0015609	CadN	chr2L:17666611-17666776|-	0	0	0.752	CE	other
FBgn0015609	CadN	chr2L:17714305-17714496|-	0	0	0.607	CE	neuronal
FBgn0015609	CadN	chr2L:17715722-17715913|-	0	0	-0.513	CE	neuronal
FBgn0020503	CLIP-190	chr2L:17394429-17394492|+	0	0	-0.795	CE	neuronal
FBgn0028863	CG4587	chr2L:15649698-15649731|-	0	0	0.456	CE	other
FBgn0028879	CG15270	chr2L:15089044-15089110|+	0	0	-0.43	CE	neuronal
FBgn0028879	CG15270	chr2L:15092898-15093036|+	4.29249e-05	0.000251216	-0.218	CE	other
FBgn0028886	CG15279	chr2L:14846789-14847057|-	2.48356e-07	1.8114e-06	-0.339	CE	neuronal
FBgn0003016	osp	chr2L:14639742-14639769|-	0	0	0.43	CE	other
FBgn0032475	Sfmbt	chr2L:13174438-13175276|-	0	0	-0.532	CE	neuronal
FBgn0032456	MRP	chr2L:12728020-12728241|+	0	0	-0.424	CE	neuronal
FBgn0032456	MRP	chr2L:12728577-12728798|+	3.44044e-05	0.000203635	0.224	CE	neuronal
FBgn0032456	MRP	chr2L:12729930-12730151|+	1.11022e-16	1.29392e-15	-0.454	CE	neuronal
FBgn0032456	MRP	chr2L:12736035-12736256|+	9.41172e-10	8.06057e-09	0.582	CE	other
FBgn0032456	MRP	chr2L:12736035-12736256|+	9.66339e-09	7.83116e-08	0.351	CE	other
FBgn0032456	MRP	chr2L:12736035-12736256|+	8.88178e-15	9.63922e-14	0.305	CE	other
FBgn0032456	MRP	chr2L:12737397-12737618|+	0.00129517	0.00626614	-0.5	CE	neuronal
FBgn0000114	bru1	chr2L:12240867-12241780|+	0	0	0.287	CE	other
FBgn0000114	bru1	chr2L:12300360-12300396|+	0	0	0.713	CE	other
FBgn0000114	bru1	chr2L:12300609-12300621|+	0	0	0.519	CE	other
FBgn0264815	Pde1c	chr2L:11830276-11830831|-	0	0	0.642	CE	other
FBgn0264815	Pde1c	chr2L:11830276-11830831|-	0	0	0.689	CE	other
FBgn0264815	Pde1c	chr2L:11832724-11832787|-	0	0	-0.771	CE	other
FBgn0028704	Nckx30C	chr2L:9720090-9720165|-	0	0	0.252	CE	other
FBgn0039938	Sox102F	chr4:806821-806956|-	1.11022e-15	1.26141e-14	0.257	CE	other
FBgn0002973	numb	chr2L:9460046-9460368|+	3.52881e-09	2.93692e-08	-0.301	CE	neuronal
FBgn0052982	CG32982	chr2L:9135117-9135384|+	0	0	0.571	CE	other
FBgn0052982	CG32982	chr2L:9148754-9148799|+	2.76264e-08	2.17138e-07	0.298	CE	other
FBgn0003209	raw	chr2L:8734466-8735200|-	0	0	-0.795	CE	neuronal
FBgn0027932	Akap200	chr2L:8428319-8429462|+	5.00056e-05	0.000290401	-0.347	CE	other
FBgn0032036	CG13384	chr2L:8384996-8385097|+	0	0	-0.857	CE	neuronal
FBgn0032013	Scgalpha	chr2L:8304661-8304772|+	0	0	-0.782	CE	neuronal
FBgn0264953	Piezo	chr2L:8175175-8175397|+	0	0	0.723	CE	other
FBgn0264953	Piezo	chr2L:8175175-8175397|+	0	0	0.611	CE	other
FBgn0264953	Piezo	chr2L:8175994-8176051|+	0	0	-0.24	CE	neuronal
FBgn0264953	Piezo	chr2L:8184126-8184393|+	0	0	-0.417	CE	neuronal
FBgn0264953	Piezo	chr2L:8185125-8185278|+	2.43855e-07	1.78048e-06	0.266	CE	other
FBgn0037098	Wnk	chr3L:21548082-21548145|-	3.30052e-09	2.75029e-08	0.548	CE	other
FBgn0004370	Ptp10D	chrX:11672029-11672047|+	0	0	0.922	CE	other
FBgn0004875	enc	chr3L:3834270-3834627|+	0	0	0.243	CE	other
FBgn0004449	Ten-m	chr3L:22301925-22301952|-	0	0	0.325	CE	other
FBgn0264078	Flo2	chrX:14925645-14925684|+	1.44329e-15	1.62892e-14	-0.44	CE	neuronal
FBgn0005564	Shal	chr3L:19569660-19569813|-	6.18712e-10	5.3598e-09	0.223	CE	other
FBgn0026313	X11L	chrX:17603973-17603979|+	0	0	0.911	CE	other
FBgn0004401	Pep	chr3L:17643978-17644079|-	0	0	-0.214	CE	neuronal
FBgn0000414	Dab	chr3L:16717606-16717840|+	0	0	0.334	CE	other
FBgn0033339	Sec31	chr2R:8895786-8895843|+	0	0	0.476	CE	other
FBgn0033339	Sec31	chr2R:8895786-8895843|+	0	0	0.735	CE	other
FBgn0037206	CG12768	chr3L:22911589-22911755|+	0.00173915	0.0082264	0.323	CE	other
FBgn0261722	fwe	chr3L:15811219-15812241|-	0	0	0.6	CE	other
FBgn0261722	fwe	chr3L:15811219-15812897|-	0	0	0.498	CE	other
FBgn0027079	ValRS	chr2R:13200888-13200906|+	0	0	0.519	CE	other
FBgn0085434	NaCP60E	chr2R:24916771-24916890|+	1.11022e-16	1.29392e-15	0.25	CE	other
FBgn0259175	ome	chr3L:14739434-14740148|+	0	0	0.708	CE	other
FBgn0261836	Msp300	chr2L:5122195-5122249|+	0	0	0.579	CE	other
FBgn0033636	tou	chr2R:11587537-11587582|-	1.19776e-06	8.30716e-06	0.209	CE	other
FBgn0261885	osa	chr3R:17694833-17695313|-	0	0	-0.255	CE	other
FBgn0032151	nAChRalpha6	chr2L:9802350-9802437|-	1.73756e-09	1.46956e-08	-0.367	CE	neuronal
FBgn0032151	nAChRalpha6	chr2L:9819286-9819331|-	0	0	-0.497	CE	other
FBgn0032151	nAChRalpha6	chr2L:9825296-9825341|-	9.87896e-07	6.87272e-06	0.21	CE	other
FBgn0003721	Tm1	chr3R:15301010-15301073|+	6.9722e-14	7.35497e-13	0.404	CE	other
FBgn0003721	Tm1	chr3R:15301623-15301686|+	0	0	-0.32	CE	other
FBgn0020655	ArfGAP1	chr3L:12415944-12416004|-	0	0	-0.742	CE	neuronal
FBgn0013997	Nrx-IV	chr3L:12151210-12151407|+	0	0	-0.429	CE	neuronal
FBgn0264087	Slob	chr2L:7649188-7649200|-	0	0	-0.758	CE	neuronal
FBgn0264087	Slob	chr2L:7655053-7655221|-	4.44089e-16	5.10552e-15	0.366	CE	other
FBgn0086254	CG6084	chr3L:11620922-11621103|-	0	0	-0.39	CE	other
FBgn0052062	Rbfox1	chr3L:10587842-10587896|+	0	0	0.292	CE	other
FBgn0052062	Rbfox1	chr3L:10588659-10588731|+	2.4003e-12	2.36303e-11	0.586	CE	other
FBgn0052062	Rbfox1	chr3L:10588659-10588731|+	2.00637e-05	0.000122827	0.255	CE	other
FBgn0036286	CG10616	chr3L:12472925-12472973|+	0	0	0.612	CE	other
FBgn0263395	hppy	chr2R:19220743-19220782|+	0	0	-0.681	CE	neuronal
FBgn0263395	hppy	chr2R:19220743-19220782|+	2.59123e-08	2.04376e-07	-0.456	CE	neuronal
FBgn0036053	iPLA2-VIA	chr3L:9863776-9863914|-	2.77576e-07	2.01369e-06	-0.205	CE	other
FBgn0035995	CG3529	chr3L:9450017-9450068|+	0	0	-0.75	CE	neuronal
FBgn0040305	MTF-1	chr3L:9433898-9434046|+	0.00136407	0.00655274	-0.503	CE	other
FBgn0000116	Argk	chr3L:9061906-9062467|-	3.18722e-11	2.96555e-10	-0.503	CE	neuronal
FBgn0261671	tweek	chr2L:16896808-16896904|+	0	0	0.414	CE	other
FBgn0082582	tmod	chr3R:30575431-30575948|+	0	0	-0.207	CE	other
FBgn0267001	Ten-a	chrX:12229665-12230370|+	0	0	-0.236	CE	neuronal
FBgn0267001	Ten-a	chrX:12298168-12298195|+	0	0	0.357	CE	other
FBgn0041092	tai	chr2L:9244262-9244586|+	9.557e-06	6.05277e-05	-0.272	CE	other
FBgn0024187	syd	chr3L:7927759-7927820|-	0	0	-0.657	CE	neuronal
FBgn0024187	syd	chr3L:7933770-7933791|-	0	0	-0.367	CE	other
FBgn0265084	CG44195	chr3L:7662470-7662890|-	7.74491e-07	5.42144e-06	0.334	CE	other
FBgn0266098	rg	chrX:5239425-5240382|+	0	0	0.549	CE	other
FBgn0037060	CG10508	chr3L:21213128-21213491|+	0	0	0.492	CE	other
FBgn0029761	SK	chrX:5388241-5388377|+	0	0	0.67	CE	other
FBgn0029761	SK	chrX:5394052-5394188|+	0	0	0.666	CE	other
FBgn0052343	Atac3	chr3L:326703-326724|-	8.06577e-13	8.15352e-12	0.44	CE	other
FBgn0000723	FER	chr3R:9371014-9372577|-	0.000793194	0.00396274	0.223	CE	other
FBgn0036368	CG10738	chr3L:13462101-13462107|+	0	0	0.828	CE	other
FBgn0259110	mmd	chrX:15950354-15950385|-	1.55894e-09	1.3251e-08	-0.218	CE	other
FBgn0250823	gish	chr3R:16282080-16282408|+	0	0	-0.434	CE	neuronal
FBgn0250823	gish	chr3R:16299590-16299689|+	1.36209e-07	1.02089e-06	0.212	CE	other
FBgn0264693	ens	chr3L:4130388-4130643|-	3.13618e-07	2.25825e-06	0.236	CE	other
FBgn0264693	ens	chr3L:4130388-4130643|-	0	0	0.326	CE	other
FBgn0052264	CG32264	chr3L:3721536-3721566|-	0	0	0.368	CE	other
FBgn0034789	PIP5K59B	chr2R:22880132-22880218|+	0	0	0.432	CE	other
FBgn0005640	Eip63E	chr3L:3588041-3588080|+	0	0	-0.606	CE	neuronal
FBgn0004167	kst	chr3L:3366443-3367010|+	0.00105943	0.00519977	-0.269	CE	other
FBgn0025726	unc-13	chr4:885453-885462|-	0	0	0.695	CE	other
FBgn0051721	Trim9	chr2L:10621419-10621452|+	0	0	0.806	CE	other
FBgn0263392	Tet	chr3L:2864042-2864060|-	0	0	-0.425	CE	neuronal
FBgn0026430	Grip84	chrX:19562410-19562509|-	0	0	0.757	CE	other
FBgn0040297	Nhe2	chr2L:21122912-21122927|+	0	0	0.377	CE	other
FBgn0010905	Spn	chr3L:2511877-2511931|-	0	0	-0.929	CE	neuronal
FBgn0010905	Spn	chr3L:2511877-2511931|-	4.65241e-08	3.59422e-07	-0.205	CE	neuronal
FBgn0010905	Spn	chr3L:2512148-2512157|-	5.47904e-09	4.49931e-08	0.618	CE	other
FBgn0010905	Spn	chr3L:2512148-2512157|-	0	0	0.345	CE	other
FBgn0083228	Frq2	chrX:18186386-18186501|+	0.0021172	0.00990409	0.216	CE	other
FBgn0035321	CG1275	chr3L:2255538-2255822|-	0	0	-0.478	CE	neuronal
FBgn0035321	CG1275	chr3L:2255538-2255822|-	2.23217e-07	1.63684e-06	-0.287	CE	neuronal
FBgn0263456	nwk	chr3L:9141786-9141843|+	0	0	0.705	CE	other
FBgn0263456	nwk	chr3L:9142572-9143323|+	0	0	0.851	CE	other
FBgn0263456	nwk	chr3L:9142572-9143323|+	0	0	0.574	CE	other
FBgn0263456	nwk	chr3L:9143297-9143323|+	0	0	0.776	CE	other
FBgn0263456	nwk	chr3L:9143297-9143323|+	0	0	0.262	CE	other
FBgn0035267	CG13921	chr3L:1748293-1749113|+	0	0	0.25	CE	other
FBgn0261458	capt	chr2L:1154281-1154406|-	0	0	0.554	CE	other
FBgn0261458	capt	chr2L:1154551-1155053|-	0	0	0.728	CE	other
FBgn0051140	CG31140	chr3R:23974151-23975678|+	0	0	-0.778	CE	neuronal
FBgn0051140	CG31140	chr3R:23974349-23975678|+	0	0	-0.652	CE	neuronal
FBgn0028577	hfp	chr3L:1499771-1499879|-	8.86617e-11	8.08323e-10	0.242	CE	neuronal
FBgn0028577	hfp	chr3L:1499771-1499879|-	8.10463e-15	8.80989e-14	-0.561	CE	neuronal
FBgn0028577	hfp	chr3L:1500244-1500388|-	0	0	-0.604	CE	neuronal
FBgn0028577	hfp	chr3L:1500244-1500388|-	0	0	-0.466	CE	neuronal
FBgn0028577	hfp	chr3L:1500244-1500388|-	1.17288e-09	9.99451e-09	-0.242	CE	neuronal
FBgn0028577	hfp	chr3L:1501169-1501406|-	8.88178e-16	1.01423e-14	0.338	CE	other
FBgn0028577	hfp	chr3L:1501345-1501406|-	7.39868e-10	6.36869e-09	0.321	CE	other
FBgn0028577	hfp	chr3L:1501350-1501406|-	6.12368e-09	4.99242e-08	0.295	CE	neuronal
FBgn0264574	Glut1	chr3L:972243-972402|+	0	0	0.703	CE	other
FBgn0264574	Glut1	chr3L:972243-972402|+	0	0	0.91	CE	other
FBgn0264574	Glut1	chr3L:974719-975062|+	0	0	0.838	CE	other
FBgn0264574	Glut1	chr3L:974719-975062|+	0	0	0.326	CE	other
FBgn0264574	Glut1	chr3L:980053-980221|+	0	0	0.678	CE	other
FBgn0001624	dlg1	chrX:11382935-11383112|+	0	0	0.653	CE	other
FBgn0001624	dlg1	chrX:11394222-11394246|+	2.96049e-08	2.32419e-07	-0.432	CE	neuronal
FBgn0001624	dlg1	chrX:11399741-11399816|+	0	0	-0.841	CE	neuronal
FBgn0001624	dlg1	chrX:11402706-11402787|+	0	0	0.652	CE	other
FBgn0053556	form3	chr3L:7117317-7117536|+	1.44329e-15	1.62892e-14	0.823	CE	other
FBgn0262617	CG43143	chr3R:10299001-10299058|+	0.00110456	0.00540567	0.245	CE	other
FBgn0000541	E(bx)	chr3L:236862-236906|-	2.93353e-07	2.12134e-06	0.279	CE	other
FBgn0261808	cu	chr3R:11204564-11204831|+	0.000199097	0.00107066	-0.361	CE	neuronal
FBgn0261808	cu	chr3R:11206520-11206625|+	2.90349e-06	1.94033e-05	0.295	CE	other
FBgn0002645	Map205	chr3R:32061445-32061511|-	0	0	0.248	CE	other
FBgn0011224	heph	chr3R:31931774-31932614|-	0	0	0.445	CE	neuronal
FBgn0011224	heph	chr3R:31931774-31932614|-	0.000133085	0.000735712	0.486	CE	neuronal
FBgn0011224	heph	chr3R:31932071-31932614|-	1.41053e-11	1.33813e-10	0.458	CE	neuronal
FBgn0011224	heph	chr3R:31933453-31933887|-	0	0	-0.73	CE	neuronal
FBgn0011224	heph	chr3R:31935665-31935775|-	1.17201e-10	1.06138e-09	0.688	CE	other
FBgn0011224	heph	chr3R:31975447-31975965|-	3.25822e-06	2.16459e-05	0.278	CE	other
FBgn0261556	CG42674	chr3L:20156679-20157222|-	0	0	0.542	CE	other
FBgn0261556	CG42674	chr3L:20162454-20164430|-	0	0	0.598	CE	other
FBgn0023416	Ac3	chr2L:21635619-21635731|+	0	0	0.909	CE	other
FBgn0243516	Vrp1	chr2R:22108850-22108979|-	2.21589e-12	2.18783e-11	0.246	CE	other
FBgn0243516	Vrp1	chr2R:22110545-22110938|-	0	0	-0.715	CE	neuronal
FBgn0036279	Ncc69	chr3L:12371543-12371603|-	4.18504e-11	3.85695e-10	-0.293	CE	other
FBgn0004049	yrt	chr3R:13430097-13430750|-	0.000143936	0.000790542	-0.49	CE	other
FBgn0005561	sv	chr4:1108473-1108572|+	1.11022e-15	1.26141e-14	-0.732	CE	other
FBgn0259214	PMCA	chr4:330270-330339|-	0	0	-0.217	CE	neuronal
FBgn0259214	PMCA	chr4:331397-332002|-	4.59366e-12	4.47684e-11	-0.823	CE	neuronal
FBgn0259214	PMCA	chr4:331397-332002|-	0	0	-0.846	CE	neuronal
FBgn0259214	PMCA	chr4:331397-332002|-	0	0	-0.728	CE	neuronal
FBgn0259214	PMCA	chr4:331397-332002|-	0	0	-0.474	CE	neuronal
FBgn0259214	PMCA	chr4:337535-337547|-	0	0	0.495	CE	other
FBgn0259214	PMCA	chr4:337535-337547|-	6.6149e-10	5.71578e-09	0.333	CE	other
FBgn0259214	PMCA	chr4:353942-353978|-	0	0	-0.36	CE	neuronal
FBgn0086913	Rab26	chr3L:21327587-21328269|+	3.51298e-07	2.52154e-06	0.25	CE	other
FBgn0265778	PDZ-GEF	chr2L:6330122-6330563|+	7.6598e-07	5.3674e-06	-0.212	CE	neuronal
FBgn0025702	Srpk79D	chr3L:22280158-22280317|+	2.55351e-15	2.84409e-14	-0.335	CE	neuronal
FBgn0037262	MED31	chr3R:4642283-4642428|+	0	0	-0.664	CE	neuronal
FBgn0037262	MED31	chr3R:4642288-4642428|+	0	0	-0.661	CE	neuronal
FBgn0263776	CG43693	chr3L:11046177-11046351|-	2.7765e-09	2.32219e-08	-0.461	CE	other
FBgn0260660	Mp	chr3L:7034502-7034538|+	0	0	-0.335	CE	other
FBgn0260660	Mp	chr3L:7034502-7034538|+	0	0	-0.722	CE	other
FBgn0260660	Mp	chr3L:7034634-7034703|+	0	0	-0.742	CE	neuronal
FBgn0260660	Mp	chr3L:7045533-7045611|+	0	0	0.332	CE	other
FBgn0260660	Mp	chr3L:7049549-7049576|+	5.40384e-07	3.82213e-06	0.314	CE	other
FBgn0260660	Mp	chr3L:7049549-7049576|+	0	0	0.912	CE	other
FBgn0260660	Mp	chr3L:7050172-7050187|+	0	0	0.877	CE	other
FBgn0036449	bmm	chr3L:14777105-14777241|-	6.66134e-16	7.61954e-15	-0.375	CE	other
FBgn0085386	CG34357	chr3R:4494608-4494620|-	0	0	0.4	CE	other
FBgn0002183	dre4	chr3L:1872353-1872470|-	0	0	0.716	CE	other
FBgn0019960	Mitofilin	chr3R:22020701-22020722|-	0	0	0.526	CE	other
FBgn0262483	Rbp	chr3R:15396309-15396377|+	1.1851e-08	9.5925e-08	-0.208	CE	neuronal
FBgn0261554	CG42672	chr2R:21308291-21308321|+	0	0	0.629	CE	other
FBgn0051973	Cda5	chr2L:30393-33270|-	0.000611376	0.00309937	-0.312	CE	other
FBgn0010825	Gug	chr3L:8470754-8471039|+	0	0	-0.608	CE	neuronal
FBgn0039560	BOD1	chr3R:27942434-27942483|+	0.00191044	0.00899895	0.214	CE	other
FBgn0039560	BOD1	chr3R:27942434-27942483|+	4.81146e-08	3.71287e-07	0.416	CE	other
FBgn0051363	Jupiter	chr3R:11591994-11592012|-	0	0	0.399	CE	other
FBgn0051363	Jupiter	chr3R:11593321-11593354|-	0	0	0.375	CE	other
FBgn0005427	ewg	chrX:269430-269468|-	0	0	-0.621	CE	other
FBgn0259984	kuz	chr2L:13636383-13636843|+	0	0	-0.301	CE	neuronal
FBgn0250788	beta-Spec	chrX:17667932-17668157|+	0	0	0.455	CE	other
FBgn0250788	beta-Spec	chrX:17668106-17668157|+	0	0	0.369	CE	other
FBgn0039734	Tace	chr3R:30001824-30001963|+	0	0	0.802	CE	other
FBgn0035103	Vdup1	chr3L:178021-178305|-	0.00021711	0.00116232	0.303	CE	other
FBgn0259734	Nost	chrX:9049249-9050935|+	2.34897e-05	0.00014277	0.254	CE	other
FBgn0259224	CG42324	chr3L:3504887-3505086|+	2.00914e-07	1.4797e-06	0.315	CE	other
FBgn0053208	Mical	chr3R:10004409-10004442|-	2.05391e-14	2.20787e-13	0.426	CE	other
FBgn0053208	Mical	chr3R:10016289-10016826|-	0	0	-0.381	CE	neuronal
FBgn0041004	CG17715	chr2L:22848969-22849092|+	0	0	-0.489	CE	neuronal
FBgn0259212	cno	chr3R:5178700-5180831|-	0	0	0.524	CE	other
FBgn0039536	unc80	chr3R:27664096-27664123|+	0	0	0.549	CE	other
FBgn0039536	unc80	chr3R:27666784-27666802|+	1.01363e-13	1.05777e-12	0.279	CE	other
FBgn0001139	gro	chr3R:26046535-26046592|+	0	0	-0.441	CE	neuronal
FBgn0264606	Fife	chr3L:2664917-2665381|-	1.41552e-06	9.7675e-06	-0.23	CE	neuronal
FBgn0036518	RhoGAP71E	chr3L:15604835-15605280|+	1.3058e-07	9.84139e-07	0.499	CE	other
FBgn0036518	RhoGAP71E	chr3L:15604835-15605280|+	1.3081e-11	1.24618e-10	0.268	CE	other
FBgn0039157	Myo95E	chr3R:24159390-24159404|-	0	0	0.879	CE	other
FBgn0000370	crc	chr2L:21311192-21311531|+	5.10314e-10	4.4664e-09	0.272	CE	other
FBgn0022764	Sin3A	chr2R:12577453-12577653|-	0	0	0.299	CE	other
FBgn0022764	Sin3A	chr2R:12577453-12577709|-	0	0	0.303	CE	other
FBgn0022764	Sin3A	chr2R:12577453-12578285|-	0	0	0.304	CE	other
FBgn0022764	Sin3A	chr2R:12577453-12578551|-	0	0	0.561	CE	other
FBgn0020510	Abi	chr3R:14120610-14120622|-	0	0	0.559	CE	other
FBgn0264357	SNF4Agamma	chr3R:21173838-21175633|+	2.22045e-16	2.57458e-15	-0.442	CE	neuronal
FBgn0267975	vib	chr3R:19218968-19219046|-	0	0	0.387	CE	other
FBgn0266418	wake	chr3R:22667979-22668042|+	2.37152e-07	1.73341e-06	0.221	CE	other
FBgn0266418	wake	chr3R:22676908-22677463|+	0	0	-0.428	CE	neuronal
FBgn0259245	DIP-beta	chrX:21441617-21441724|-	0.00013496	0.000744861	0.419	CE	other
FBgn0259245	DIP-beta	chrX:21441617-21441724|-	0	0	0.67	CE	other
FBgn0027951	MTA1-like	chr3R:5644162-5644270|-	0	0	0.347	CE	neuronal
FBgn0011661	Moe	chrX:8876032-8876059|-	0	0	0.394	CE	other
FBgn0005632	faf	chr3R:31777637-31777751|+	0.000701962	0.00353745	0.234	CE	other
FBgn0005536	Mbs	chr3L:16065047-16065434|+	0	0	-0.574	CE	other
FBgn0005536	Mbs	chr3L:16068112-16068943|+	0	0	-0.468	CE	neuronal
FBgn0005536	Mbs	chr3L:16077722-16077809|+	0	0	0.71	CE	other
FBgn0010051	Itp-r83A	chr3R:5531413-5531440|+	0	0	0.881	CE	other
FBgn0004852	Ac76E	chr3L:19975598-19975613|+	1.4122e-13	1.47143e-12	0.506	CE	other
FBgn0266347	nAChRalpha4	chr3L:23238836-23239017|+	0.00017524	0.000954743	0.39	CE	other
FBgn0266347	nAChRalpha4	chr3L:23238836-23239017|+	7.63434e-12	7.38712e-11	0.541	CE	other
FBgn0266347	nAChRalpha4	chr3L:23238836-23239017|+	2.53632e-10	2.26069e-09	0.482	CE	other
FBgn0266347	nAChRalpha4	chr3L:23247006-23247187|+	8.78316e-07	6.11665e-06	0.306	CE	other
FBgn0037702	CG8176	chr3R:9523535-9523796|+	2.60244e-09	2.1847e-08	0.351	CE	other
FBgn0260442	rhea	chr3L:8563545-8563634|+	0	0	-0.22	CE	neuronal
FBgn0260442	rhea	chr3L:8563881-8563907|+	0	0	0.592	CE	other
FBgn0266756	btsz	chr3R:14814248-14821283|-	0	0	-0.375	CE	neuronal
FBgn0259163	CG42268	chr3L:9735970-9735992|-	0	0	0.826	CE	other
FBgn0259163	CG42268	chr3L:9738382-9738415|-	0	0	-0.358	CE	other
FBgn0051352	Unc-115a	chr3R:9695821-9695928|-	4.44089e-15	4.89798e-14	0.603	CE	neuronal
FBgn0051352	Unc-115a	chr3R:9696421-9696507|-	0.000390335	0.00201956	-0.539	CE	other
FBgn0036302	sowah	chr3L:12538995-12539041|-	0	0	0.609	CE	other
FBgn0010247	Parp	chr3R:3468908-3469478|-	3.17089e-06	2.11071e-05	-0.219	CE	other
FBgn0039465	Tsp97E	chr3R:26962539-26963080|-	0	0	0.791	CE	other
FBgn0085414	dpr12	chr2R:5853711-5853786|+	0	0	0.494	CE	other
FBgn0085414	dpr12	chr2R:5853711-5853801|+	0	0	0.235	CE	other
FBgn0039466	CG5521	chr3R:26970326-26970344|+	0	0	0.499	CE	other
FBgn0259222	CG42322	chr3R:20750687-20750757|+	0	0	0.604	CE	other
FBgn0259222	CG42322	chr3R:20750687-20750757|+	0	0	0.366	CE	other
FBgn0259222	CG42322	chr3R:20752345-20752375|+	0	0	0.425	CE	other
FBgn0259222	CG42322	chr3R:20752345-20752375|+	0	0	0.445	CE	other
FBgn0259222	CG42322	chr3R:20753508-20753759|+	2.75702e-08	2.16947e-07	0.266	CE	other
FBgn0259222	CG42322	chr3R:20753508-20753759|+	6.17728e-13	6.27253e-12	-0.322	CE	other
FBgn0259222	CG42322	chr3R:20753968-20754261|+	0.00192909	0.00906793	0.336	CE	other
FBgn0037443	Dmtn	chr3R:6392879-6392959|-	0	0	-0.578	CE	neuronal
FBgn0037443	Dmtn	chr3R:6393731-6393911|-	3.27256e-08	2.5603e-07	0.34	CE	other
FBgn0263257	Cngl	chrX:15394984-15395107|-	0	0	0.443	CE	other
FBgn0263257	Cngl	chrX:15394984-15395191|-	0	0	0.441	CE	other
FBgn0263257	Cngl	chrX:15398955-15399096|-	0	0	0.331	CE	other
FBgn0263257	Cngl	chrX:15399212-15399320|-	0	0	0.724	CE	other
FBgn0263257	Cngl	chrX:15403583-15403628|-	0.000165752	0.000905959	0.221	CE	other
FBgn0026417	Hus1-like	chr3R:4810671-4810787|-	0	0	0.372	CE	other
FBgn0004509	Fur1	chr3R:25354947-25356078|-	0	0	0.696	CE	other
FBgn0263289	scrib	chr3R:26579438-26579468|+	0	0	0.363	CE	other
FBgn0263289	scrib	chr3R:26597646-26598123|+	1.40544e-05	8.73796e-05	0.385	CE	other
FBgn0263289	scrib	chr3R:26599107-26599293|+	1.27541e-08	1.03112e-07	-0.401	CE	other
FBgn0033844	bbc	chr2R:13488916-13489048|-	3.90726e-07	2.79567e-06	0.255	CE	neuronal
FBgn0002921	Atpalpha	chr3R:20959236-20959380|+	0	0	-0.229	CE	neuronal
FBgn0002921	Atpalpha	chr3R:20959236-20959380|+	0	0	-0.783	CE	neuronal
FBgn0002921	Atpalpha	chr3R:20962214-20962295|+	0	0	-0.202	CE	neuronal
FBgn0002921	Atpalpha	chr3R:20962214-20962295|+	0	0	-0.664	CE	neuronal
FBgn0002921	Atpalpha	chr3R:20970882-20970977|+	2.57112e-05	0.000155297	0.411	CE	other
FBgn0000289	cg	chr2R:14177174-14177477|+	3.43268e-07	2.46651e-06	0.215	CE	neuronal
FBgn0000289	cg	chr2R:14177174-14177477|+	0	0	-0.641	CE	neuronal
FBgn0261041	stj	chr2R:13811197-13811254|+	0	0	-0.219	CE	other
FBgn0261041	stj	chr2R:13811197-13811254|+	0	0	-0.275	CE	other
FBgn0261041	stj	chr2R:13812437-13812491|+	0	0	0.411	CE	other
FBgn0261041	stj	chr2R:13814967-13815024|+	0	0	0.216	CE	other
FBgn0261041	stj	chr2R:13816035-13816083|+	0	0	0.324	CE	other
FBgn0013759	CASK	chr3R:21790708-21790738|-	0	0	0.473	CE	other
FBgn0053558	mim	chr2R:6927389-6928151|-	1.88936e-05	0.000115977	0.333	CE	other
FBgn0053558	mim	chr2R:6927389-6928262|-	0	0	0.231	CE	other
FBgn0053558	mim	chr2R:6929072-6929273|-	0	0	-0.668	CE	other
FBgn0053558	mim	chr2R:6929822-6930098|-	0	0	-0.765	CE	neuronal
FBgn0053558	mim	chr2R:6931062-6932643|-	6.79062e-05	0.000389356	0.277	CE	other
FBgn0053558	mim	chr2R:6935214-6935295|-	0	0	-0.873	CE	neuronal
FBgn0259234	Camta	chr2R:9477218-9477246|+	0	0	0.89	CE	other
FBgn0266084	Fhos	chr3L:8797689-8797821|+	4.78514e-05	0.00027831	-0.351	CE	other
FBgn0032901	sky	chr2L:20875637-20875724|-	0	0	0.784	CE	neuronal
FBgn0032901	sky	chr2L:20875637-20875724|-	0	0	0.885	CE	neuronal
FBgn0032901	sky	chr2L:20875637-20875724|-	0	0	0.865	CE	neuronal
FBgn0032901	sky	chr2L:20876586-20876616|-	3.59202e-12	3.526e-11	0.473	CE	other
FBgn0013334	Sap47	chr3R:15944948-15944996|+	0	0	-0.93	CE	neuronal
FBgn0013334	Sap47	chr3R:15955989-15956307|+	0	0	-0.942	CE	neuronal
FBgn0013334	Sap47	chr3R:15955989-15956307|+	0	0	-0.431	CE	neuronal
FBgn0013334	Sap47	chr3R:15956864-15957919|+	1.99061e-06	1.35429e-05	-0.29	CE	other
FBgn0013334	Sap47	chr3R:15956864-15957919|+	0	0	0.496	CE	other
FBgn0013334	Sap47	chr3R:15957590-15957919|+	0	0	0.442	CE	other
FBgn0011742	Arp2	chrX:16551474-16551489|-	0	0	-0.541	CE	other
FBgn0035132	mthl10	chr3L:333941-334119|-	0.000377086	0.0019525	-0.326	CE	other
FBgn0011666	msi	chr3R:25574883-25574922|+	7.75255e-06	4.95156e-05	-0.228	CE	neuronal
FBgn0017590	klg	chr3R:22956589-22956687|+	0	0	0.519	CE	other
FBgn0010355	Taf1	chr3R:6654022-6654121|+	0	0	0.478	CE	other
FBgn0004244	Rdl	chr3L:9159609-9159747|-	8.67084e-14	9.10438e-13	-0.299	CE	other
FBgn0004244	Rdl	chr3L:9168799-9168867|-	1.06316e-06	7.38877e-06	0.315	CE	other
FBgn0004244	Rdl	chr3L:9170637-9170705|-	3.98138e-10	3.51637e-09	-0.464	CE	other
FBgn0259244	CG42342	chr3R:16550860-16550929|+	1.66993e-06	1.14764e-05	-0.386	CE	other
FBgn0259244	CG42342	chr3R:16569484-16569682|+	2.98398e-05	0.000178109	0.202	CE	other
FBgn0086784	stmA	chr2R:8731921-8731963|-	0	0	0.467	CE	other
FBgn0260794	ctrip	chr3R:4795736-4795820|-	0	0	0.508	CE	other
FBgn0260794	ctrip	chr3R:4795736-4795823|-	0	0	0.508	CE	other
FBgn0260794	ctrip	chr3R:4796488-4797067|-	0	0	0.466	CE	other
FBgn0260794	ctrip	chr3R:4796488-4797697|-	0	0	0.461	CE	other
FBgn0086372	lap	chr3R:7193592-7193688|+	0	0	-0.204	CE	neuronal
FBgn0086372	lap	chr3R:7193592-7193688|+	0	0	-0.641	CE	neuronal
FBgn0086372	lap	chr3R:7197569-7197659|+	0	0	-0.86	CE	neuronal
FBgn0086372	lap	chr3R:7197569-7197659|+	0	0	-0.629	CE	neuronal
FBgn0086372	lap	chr3R:7197569-7197659|+	0	0	-0.33	CE	neuronal
FBgn0266717	Bruce	chr3R:10321154-10321226|-	0	0	0.449	CE	other
FBgn0037541	CG2747	chr3R:8017439-8017460|-	0	0	0.493	CE	other
FBgn0037541	CG2747	chr3R:8022456-8022489|-	0	0	0.686	CE	other
FBgn0003435	sm	chr2R:19546011-19546059|-	4.24487e-07	3.02765e-06	0.269	CE	other
FBgn0003435	sm	chr2R:19546011-19546059|-	1.11022e-16	1.29392e-15	0.71	CE	other
FBgn0003435	sm	chr2R:19546011-19546059|-	6.98813e-05	0.000400004	0.419	CE	other
FBgn0003435	sm	chr2R:19564440-19564512|-	1.6771e-12	1.6607e-11	0.333	CE	other
FBgn0003435	sm	chr2R:19564440-19564512|-	0	0	0.391	CE	other
FBgn0003435	sm	chr2R:19564440-19564512|-	0	0	0.289	CE	other
FBgn0003435	sm	chr2R:19564461-19564512|-	0	0	0.323	CE	other
FBgn0003435	sm	chr2R:19564461-19564512|-	0	0	0.374	CE	other
FBgn0003435	sm	chr2R:19564461-19564512|-	0	0	0.36	CE	other
FBgn0003435	sm	chr2R:19564461-19564512|-	0	0	0.598	CE	other
FBgn0003435	sm	chr2R:19564461-19564512|-	0.00017711	0.000964155	0.368	CE	other
FBgn0003435	sm	chr2R:19564461-19564512|-	1.11022e-16	1.29392e-15	0.35	CE	other
FBgn0003435	sm	chr2R:19564461-19564512|-	7.02935e-05	0.000401685	0.332	CE	other
FBgn0001316	klar	chr3L:444489-444519|-	0	0	0.268	CE	other
FBgn0037533	CD98hc	chr3R:7975053-7975059|-	0	0	0.78	CE	other
FBgn0011655	Med	chr3R:31612886-31613108|+	0	0	-0.901	CE	neuronal
FBgn0004861	ph-p	chrX:2136016-2136210|-	2.89971e-06	1.93972e-05	-0.324	CE	neuronal
FBgn0035872	CG7185	chr3L:8313010-8313151|-	0	0	0.204	CE	other
FBgn0036317	CG10948	chr3L:12847049-12847156|-	8.58516e-05	0.000486492	0.266	CE	other
FBgn0083962	CG34126	chr2L:4985732-4985762|+	0	0	0.738	CE	other
FBgn0083962	CG34126	chr2L:4989389-4989410|+	1.88738e-15	2.11955e-14	-0.345	CE	neuronal
FBgn0011225	jar	chr3R:24254403-24254448|-	0	0	0.433	CE	other
FBgn0264908	pHCl-1	chr3L:15863083-15863236|-	4.21885e-15	4.66066e-14	-0.593	CE	other
FBgn0264908	pHCl-1	chr3L:15863967-15864120|-	1.16357e-10	1.05514e-09	0.7	CE	other
FBgn0264908	pHCl-1	chr3L:15863967-15864120|-	0	0	0.486	CE	other
FBgn0264908	pHCl-1	chr3L:15867982-15868057|-	1.33227e-15	1.50864e-14	0.399	CE	other
FBgn0003429	slo	chr3R:24677243-24677335|+	0	0	-0.241	CE	neuronal
FBgn0003429	slo	chr3R:24679485-24679577|+	2.30926e-14	2.47844e-13	0.325	CE	other
FBgn0003429	slo	chr3R:24682307-24682399|+	4.93694e-07	3.50652e-06	0.265	CE	other
FBgn0003429	slo	chr3R:24687186-24687297|+	0.00132037	0.00635634	-0.45	CE	other
FBgn0003429	slo	chr3R:24700705-24700729|+	0	0	0.511	CE	other
FBgn0003429	slo	chr3R:24702087-24702162|+	0	0	0.274	CE	other
FBgn0004242	Syt1	chr2L:2789346-2789946|-	0	0	-0.619	CE	neuronal
FBgn0085437	CG34408	chrX:10221658-10221688|+	0	0	0.809	CE	other
FBgn0085437	CG34408	chrX:10222897-10223455|+	0	0	0.219	CE	other
FBgn0085437	CG34408	chrX:10226179-10226371|+	0	0	-0.913	CE	neuronal
FBgn0085437	CG34408	chrX:10226971-10226989|+	0	0	0.221	CE	other
FBgn0085437	CG34408	chrX:10226971-10226989|+	0	0	0.566	CE	other
FBgn0003165	pum	chr3R:9098695-9098737|-	1.31194e-07	9.87666e-07	-0.253	CE	neuronal
FBgn0003165	pum	chr3R:9098695-9098737|-	2.37061e-09	1.99501e-08	-0.382	CE	neuronal
FBgn0034433	EndoB	chr2R:19309662-19309698|-	0	0	0.935	CE	other
FBgn0053203	CG33203	chr3R:28872426-28872435|-	1.74921e-06	1.19847e-05	0.315	CE	other
FBgn0045073	Stim	chrX:15938231-15938335|-	1.38646e-05	8.6358e-05	0.297	CE	other
FBgn0261509	haf	chr2L:1605095-1605485|+	0	0	-0.762	CE	neuronal
FBgn0261509	haf	chr2L:1605098-1605485|+	0	0	-0.757	CE	neuronal
FBgn0285925	Fas1	chr3R:16634373-16634382|+	0	0	0.375	CE	other
FBgn0285925	Fas1	chr3R:16635085-16635094|+	1.42368e-07	1.06235e-06	0.232	CE	other
FBgn0285925	Fas1	chr3R:16636774-16636810|+	0	0	0.487	CE	other
FBgn0021764	sdk	chrX:731642-731777|+	0	0	0.386	CE	other
FBgn0023023	CRMP	chr3R:5576174-5576413|+	0	0	-0.824	CE	neuronal
FBgn0085423	GramD1B	chr2L:3362415-3362718|-	6.21725e-15	6.80187e-14	0.372	CE	other
FBgn0085423	GramD1B	chr2L:3362442-3362718|-	1.77636e-15	1.99818e-14	0.441	CE	other
FBgn0085423	GramD1B	chr2L:3367903-3368194|-	0	0	-0.264	CE	neuronal
FBgn0260941	app	chr3L:12240652-12240674|-	6.80002e-05	0.000389565	0.212	CE	other
FBgn0002781	mod(mdg4)	chr3R:21354973-21355557|-	4.70717e-10	4.14121e-09	-0.392	CE	neuronal
FBgn0002781	mod(mdg4)	chr3R:21355757-21356251|-	1.11022e-16	1.29392e-15	0.496	CE	other
FBgn0028671	Vha100-1	chr3R:29133337-29133429|+	0	0	0.773	CE	other
FBgn0028671	Vha100-1	chr3R:29134556-29134598|+	7.15451e-05	0.00040815	0.209	CE	other
FBgn0037698	CG16779	chr3R:9478544-9478697|-	4.48778e-06	2.94112e-05	-0.224	CE	other
FBgn0034598	CG4266	chr2R:21167171-21167444|-	0	0	0.312	CE	other
FBgn0027948	msps	chr3R:16057293-16057389|+	0	0	-0.778	CE	other
FBgn0003944	Ubx	chr3R:16710561-16710612|-	0	0	-0.684	CE	neuronal
FBgn0003944	Ubx	chr3R:16725255-16725306|-	0	0	-0.856	CE	neuronal
FBgn0003944	Ubx	chr3R:16725255-16725306|-	0	0	-0.75	CE	neuronal
FBgn0003944	Ubx	chr3R:16725255-16725306|-	6.56142e-14	6.94323e-13	-0.326	CE	neuronal
FBgn0261553	CG42671	chr3L:11227672-11228088|+	0	0	-0.549	CE	neuronal
FBgn0264607	CaMKII	chr4:1040012-1040078|-	2.04853e-06	1.39231e-05	0.238	CE	other
FBgn0264607	CaMKII	chr4:1040012-1040078|-	0.000104553	0.000586585	-0.22	CE	other
FBgn0264607	CaMKII	chr4:1050693-1050759|-	1.38853e-05	8.64075e-05	0.37	CE	other
FBgn0000547	ed	chr2L:4113297-4113344|+	0	0	0.684	CE	other
FBgn0000546	EcR	chr2R:6122881-6123847|-	0	0	-0.669	CE	neuronal
FBgn0000546	EcR	chr2R:6156157-6156368|-	2.54362e-09	2.13797e-08	0.608	CE	other
FBgn0261570	CG42684	chrX:17720947-17720974|+	0	0	0.747	CE	other
FBgn0031893	MICU1	chr2L:7183162-7183322|+	0	0	-0.845	CE	neuronal
FBgn0031893	MICU1	chr2L:7183502-7183665|+	0	0	0.717	CE	other
FBgn0013576	mtd	chr3R:5291989-5292079|-	0	0	0.233	CE	other
FBgn0013576	mtd	chr3R:5293629-5293761|-	0	0	0.368	CE	other
FBgn0013576	mtd	chr3R:5304110-5304182|-	0	0	-0.596	CE	other
FBgn0261550	CG42668	chr3R:20315838-20315940|+	0	0	0.3	CE	other
FBgn0027621	Pfrx	chrX:19505766-19505846|+	0.000519022	0.00264701	0.241	CE	other
FBgn0027621	Pfrx	chrX:19505766-19505846|+	4.57457e-06	2.99511e-05	0.211	CE	other
FBgn0038693	unc79	chr3R:19240226-19240289|-	0	0	0.464	CE	other
FBgn0038693	unc79	chr3R:19241653-19241710|-	0	0	0.267	CE	other
FBgn0260003	Dys	chr3R:19483903-19484944|+	2.37255e-05	0.000144074	0.442	CE	other
FBgn0260003	Dys	chr3R:19593795-19594098|+	0	0	0.806	CE	other
FBgn0260003	Dys	chr3R:19593795-19594098|+	9.47082e-08	7.21805e-07	0.307	CE	other
FBgn0030089	AP-1gamma	chrX:9112749-9112767|+	0	0	0.387	CE	other
FBgn0024963	GluClalpha	chr3R:19754253-19754321|+	1.92468e-11	1.81573e-10	0.653	CE	other
FBgn0024963	GluClalpha	chr3R:19756053-19756121|+	4.15363e-09	3.44426e-08	0.24	CE	other
FBgn0024963	GluClalpha	chr3R:19765632-19765751|+	0	0	0.267	CE	other
FBgn0024963	GluClalpha	chr3R:19765644-19765751|+	0	0	0.326	CE	other
FBgn0284408	trol	chrX:2494403-2494637|-	0	0	-0.305	CE	other
FBgn0284408	trol	chrX:2495040-2495238|-	5.07538e-07	3.59731e-06	0.219	CE	other
FBgn0284408	trol	chrX:2498482-2498631|-	7.07415e-05	0.000403905	-0.343	CE	other
FBgn0284408	trol	chrX:2500562-2500676|-	1.1619e-11	1.10847e-10	0.38	CE	other
FBgn0284408	trol	chrX:2501118-2501241|-	2.44249e-15	2.72939e-14	0.615	CE	other
FBgn0284408	trol	chrX:2501118-2501241|-	4.06192e-05	0.000238546	0.375	CE	other
FBgn0261794	kcc	chr2R:23923339-23923393|+	0	0	0.593	CE	other
FBgn0261794	kcc	chr2R:23924001-23924094|+	0	0	-0.321	CE	neuronal
FBgn0028582	lqf	chr3L:7532671-7532828|+	6.67244e-14	7.04971e-13	0.305	CE	other
FBgn0028582	lqf	chr3L:7536710-7536769|+	0	0	0.508	CE	other
FBgn0027608	CG2082	chr3R:5761437-5761446|-	7.81375e-06	4.98231e-05	-0.282	CE	other
FBgn0016977	spen	chr2L:199902-199983|+	0	0	0.574	CE	other
FBgn0013995	Calx	chr3R:21008721-21008736|+	1.6476e-11	1.55868e-10	-0.218	CE	neuronal
FBgn0013995	Calx	chr3R:21009475-21009514|+	0	0	0.582	CE	other
FBgn0013995	Calx	chr3R:21010585-21010615|+	0	0	0.568	CE	other
FBgn0013995	Calx	chr3R:21010585-21010615|+	3.52051e-05	0.000208011	0.412	CE	other
FBgn0261262	CG42613	chr3R:18968451-18968550|+	0.000600506	0.00304883	0.305	CE	other
FBgn0261262	CG42613	chr3R:18975242-18975281|+	0	0	-0.858	CE	neuronal
FBgn0052057	dpr10	chr3L:10153612-10153750|-	0	0	-0.934	CE	neuronal
FBgn0263995	cpo	chr3R:18010920-18010958|+	2.4644e-08	1.94599e-07	-0.218	CE	other
FBgn0040068	Vav	chrX:19264684-19265306|+	0	0	0.789	CE	other
FBgn0040068	Vav	chrX:19264684-19265308|+	0	0	0.812	CE	other
FBgn0040068	Vav	chrX:19269256-19269365|+	2.80378e-11	2.62318e-10	-0.229	CE	neuronal
FBgn0040068	Vav	chrX:19269256-19269365|+	0	0	-0.944	CE	neuronal
FBgn0036318	Wbp2	chr3L:12852231-12852277|+	1.69474e-06	1.16351e-05	0.232	CE	other
FBgn0036318	Wbp2	chr3L:12852426-12852521|+	0	0	0.248	CE	other
FBgn0036318	Wbp2	chr3L:12852426-12852521|+	0.000117929	0.000657659	0.202	CE	other
FBgn0015269	Nf1	chr3R:25992399-25992489|+	0	0	-0.281	CE	other
FBgn0284435	tyn	chrX:187568-187609|+	0	0	-0.646	CE	neuronal
FBgn0284435	tyn	chrX:187568-187609|+	6.28175e-05	0.000361401	0.277	CE	neuronal
FBgn0284435	tyn	chrX:187571-187609|+	0	0	-0.599	CE	other
FBgn0284435	tyn	chrX:187571-187609|+	4.60951e-05	0.000268381	0.373	CE	other
FBgn0030997	CG7990	chrX:19199826-19199885|-	0	0	-0.753	CE	other
FBgn0010352	Nc73EF	chr3L:16966067-16966358|+	0	0	0.277	CE	other
FBgn0259821	CG42402	chr3R:4085317-4085578|+	0.00095376	0.0047256	0.21	CE	other
FBgn0042693	wrd	chr3R:18173125-18174190|+	0	0	0.707	CE	other
FBgn0042693	wrd	chr3R:18174539-18175044|+	0	0	0.534	CE	other
FBgn0026597	Axn	chr3R:30032673-30032811|+	0	0	-0.833	CE	neuronal
FBgn0004395	unk	chr3R:23155131-23155240|-	0.000439995	0.00226613	-0.246	CE	other
FBgn0004882	orb	chr3R:23268383-23268520|-	0	0	-0.258	CE	neuronal
FBgn0034894	sigmar	chr2R:23700800-23700869|-	0	0	0.773	CE	other
FBgn0043884	mask	chr3R:24235392-24235431|+	0	0	-0.302	CE	neuronal
FBgn0085384	CG34355	chr3R:23847679-23847700|+	0	0	0.782	CE	other
FBgn0001319	kn	chr2R:14774179-14774645|-	0	0	-0.664	CE	neuronal
FBgn0039141	spas	chr3R:24039910-24040096|+	0	0	-0.76	CE	neuronal
FBgn0010473	tutl	chr2L:4308775-4308859|+	0	0	0.247	CE	other
FBgn0010473	tutl	chr2L:4318906-4318977|+	0	0	0.875	CE	other
FBgn0053547	Rim	chr3R:17878777-17878997|-	3.44169e-15	3.82705e-14	-0.557	CE	other
FBgn0053547	Rim	chr3R:17881177-17881427|-	0.000181727	0.000986915	0.294	CE	other
FBgn0053547	Rim	chr3R:17887420-17887543|-	0	0	0.505	CE	other
FBgn0053547	Rim	chr3R:17887420-17887543|-	1.75304e-13	1.81818e-12	0.372	CE	other
FBgn0053547	Rim	chr3R:17889594-17889780|-	1.76081e-13	1.82067e-12	0.418	CE	other
FBgn0053547	Rim	chr3R:17893904-17894902|-	6.87471e-07	4.82724e-06	-0.54	CE	neuronal
FBgn0053547	Rim	chr3R:17893904-17894902|-	5.44267e-11	5.00918e-10	-0.253	CE	neuronal
FBgn0053547	Rim	chr3R:17893904-17894902|-	6.66134e-16	7.61954e-15	-0.213	CE	neuronal
FBgn0262476	CG43066	chr2R:18522972-18523041|+	0	0	0.648	CE	other
FBgn0260486	Ziz	chr2L:7492184-7492226|-	2.70967e-08	2.13469e-07	0.408	CE	other
FBgn0261383	IntS6	chrX:5744355-5744699|-	1.65266e-05	0.000102095	0.212	CE	other
FBgn0003071	Pfk	chr2R:10113542-10113651|+	0	0	0.703	CE	other
FBgn0003071	Pfk	chr2R:10114125-10114234|+	0	0	-0.294	CE	neuronal
FBgn0025936	Eph	chr4:617303-617351|+	0	0	-0.373	CE	neuronal
FBgn0066101	LpR1	chr3R:25748102-25748225|-	0	0	0.852	CE	neuronal
FBgn0066101	LpR1	chr3R:25748102-25748225|-	0	0	0.799	CE	neuronal
FBgn0066101	LpR1	chr3R:25749026-25749143|-	0	0	-0.791	CE	neuronal
FBgn0037580	DppIII	chr3R:8344808-8345023|+	0.000155323	0.000850327	0.251	CE	other
FBgn0037643	ScsbetaA	chr3R:8941313-8941316|+	4.38592e-05	0.000256242	0.201	CE	other
FBgn0003317	sax	chr2R:7807315-7807351|+	0	0	0.772	CE	other
FBgn0266758	Esyt2	chr3R:24549684-24549764|+	5.13422e-05	0.000297399	-0.311	CE	neuronal
FBgn0266758	Esyt2	chr3R:24552897-24552983|+	8.5141e-09	6.90804e-08	-0.415	CE	neuronal
FBgn0036257	RhoGAP68F	chr3L:12141139-12141171|+	0	0	0.448	CE	other
FBgn0085420	DIP-delta	chr3L:5435587-5435678|+	1.27151e-07	9.59364e-07	0.213	CE	other
FBgn0002945	nkd	chr3L:19006545-19006922|-	0	0	-0.587	CE	neuronal
FBgn0002945	nkd	chr3L:19006545-19006922|-	0	0	-0.811	CE	neuronal
FBgn0261574	kug	chr3L:20023952-20023982|+	0	0	0.728	CE	other
FBgn0004387	Klp98A	chr3R:27550584-27550707|-	0	0	-0.761	CE	neuronal
FBgn0264273	Sema2b	chr2R:16429330-16429462|+	0	0	0.419	CE	other
FBgn0003137	Ppn	chr3R:28521814-28522231|-	0	0	0.447	CE	other
FBgn0003137	Ppn	chr3R:28525416-28525587|-	0	0	0.209	CE	other
FBgn0035049	Mmp1	chr2R:24672550-24672851|-	1.99362e-07	1.47146e-06	-0.245	CE	other
FBgn0039595	AstA-R2	chr3R:28738589-28738672|-	1.10229e-05	6.92941e-05	0.333	CE	other
FBgn0264324	spg	chr3R:28866152-28866170|+	0	0	0.638	CE	other
FBgn0052451	SPoCk	chr3L:22774737-22775137|+	0.000961149	0.00475874	0.206	CE	other
FBgn0003423	slgA	chrX:21379587-21379709|+	0	0	0.54	CE	other
FBgn0003423	slgA	chrX:21379972-21380094|+	0	0	-0.455	CE	neuronal
FBgn0086604	side-VIII	chr2R:20431842-20431863|+	9.50026e-06	6.02246e-05	-0.393	CE	neuronal
FBgn0086604	side-VIII	chr2R:20431842-20431863|+	0	0	-0.93	CE	neuronal
FBgn0086604	side-VIII	chr2R:20470413-20470578|+	0	0	-0.557	CE	neuronal
FBgn0262509	nrm	chr3L:23025085-23025119|+	0	0	-0.841	CE	other
FBgn0262509	nrm	chr3L:23029836-23029931|+	2.44249e-15	2.72939e-14	-0.431	CE	neuronal
FBgn0040056	CG17698	chr3L:23747872-23748060|+	4.59148e-06	3.00328e-05	-0.217	CE	neuronal
FBgn0260008	UQCR-11	chr3L:25121617-25121813|+	0.00139905	0.00670653	-0.205	CE	other
FBgn0058178	CG40178	chr3L:26008060-26008177|-	5.10703e-15	5.62353e-14	-0.473	CE	neuronal
FBgn0058178	CG40178	chr3L:26008060-26008177|-	0	0	-0.408	CE	neuronal
FBgn0003256	rl	chr2R:1074271-1074364|+	2.3115e-06	1.56009e-05	0.256	CE	other
FBgn0014133	bif	chrX:11692798-11693177|+	1.69087e-13	1.75638e-12	-0.259	CE	other
FBgn0039844	CG1607	chr3R:31390297-31390359|+	0	0	-0.403	CE	neuronal
FBgn0010909	msn	chr3L:2561931-2562843|-	0.00126595	0.00613354	-0.224	CE	neuronal
FBgn0010909	msn	chr3L:2565600-2565621|-	0	0	-0.255	CE	neuronal
FBgn0285963	CG46339	chr3R:26926395-26926431|+	0	0	0.348	CE	other
FBgn0285963	CG46339	chr3R:26935958-26936291|+	5.31134e-08	4.08931e-07	-0.48	CE	other
FBgn0264006	dysc	chr3L:13873921-13874008|-	1.33782e-12	1.33447e-11	0.273	CE	other
FBgn0264006	dysc	chr3L:13876377-13876458|-	6.56919e-13	6.66051e-12	0.445	CE	neuronal
FBgn0264006	dysc	chr3L:13876377-13876458|-	2.77563e-05	0.000167127	0.257	CE	neuronal
FBgn0264006	dysc	chr3L:13877623-13877629|-	0.00012166	0.000675303	0.476	CE	other
FBgn0010482	l(2)01289	chr2R:6723294-6723459|-	2.24319e-07	1.64315e-06	0.642	CE	other
FBgn0010482	l(2)01289	chr2R:6724567-6724816|-	5.30576e-13	5.42002e-12	-0.551	CE	other
FBgn0033122	CG17002	chr2R:6987637-6987688|+	3.9968e-14	4.27607e-13	-0.263	CE	other
FBgn0033159	Dscam1	chr2R:7321582-7321649|-	0	0	-0.861	CE	neuronal
FBgn0033159	Dscam1	chr2R:7323818-7323968|-	0	0	-0.795	CE	neuronal
FBgn0033159	Dscam1	chr2R:7323818-7323968|-	0	0	-0.317	CE	neuronal
FBgn0033159	Dscam1	chr2R:7326151-7326364|-	2.95634e-05	0.000176774	-0.396	CE	other
FBgn0033159	Dscam1	chr2R:7344278-7344569|-	0	0	-0.837	CE	neuronal
FBgn0033159	Dscam1	chr2R:7344663-7344954|-	0	0	0.42	CE	neuronal
FBgn0033159	Dscam1	chr2R:7357590-7357714|-	0.000232843	0.0012397	-0.347	CE	other
FBgn0033159	Dscam1	chr2R:7363594-7363765|-	0	0	-0.204	CE	other
FBgn0033159	Dscam1	chr2R:7365311-7365482|-	0	0	-0.317	CE	other
FBgn0033159	Dscam1	chr2R:7366804-7366966|-	3.99715e-07	2.85697e-06	-0.224	CE	other
FBgn0263346	CG43427	chr3R:4705722-4705780|+	0	0	0.773	CE	other
FBgn0263346	CG43427	chr3R:4710615-4710720|+	0	0	0.491	CE	other
FBgn0010548	Aldh-III	chr2R:7468421-7468537|-	0.000990971	0.00489924	0.203	CE	neuronal
FBgn0033802	CG17724	chr2R:13179587-13180110|-	0	0	-0.735	CE	neuronal
FBgn0033802	CG17724	chr2R:13180989-13183234|-	1.69766e-08	1.35953e-07	0.21	CE	other
FBgn0262139	trh	chr3L:370202-370289|-	0	0	0.435	CE	other
FBgn0259111	Ndae1	chr2L:7225605-7225856|-	0.000189848	0.00102772	-0.345	CE	other
FBgn0040752	Prosap	chr2R:14067246-14067684|-	0	0	-0.542	CE	neuronal
FBgn0024189	sns	chr2R:8833792-8833981|+	0	0	0.868	CE	other
FBgn0024189	sns	chr2R:8834951-8835101|+	0	0	-0.921	CE	neuronal
FBgn0011286	RyR	chr2R:8866345-8866357|+	0	0	0.399	CE	other
FBgn0011286	RyR	chr2R:8882728-8882838|+	0	0	0.77	CE	other
FBgn0011286	RyR	chr2R:8882728-8882838|+	0	0	0.695	CE	other
FBgn0011286	RyR	chr2R:8883471-8883492|+	3.33067e-16	3.84216e-15	0.469	CE	other
FBgn0262593	Shab	chr3L:2951993-2952107|+	0	0	0.282	CE	other
FBgn0052521	CG32521	chrX:21211079-21211274|-	0	0	-0.704	CE	neuronal
FBgn0011300	babo	chr2R:8957028-8957156|+	5.5372e-09	4.54157e-08	0.527	CE	other
FBgn0033368	CG13743	chr2R:9056572-9056632|-	0	0	0.685	CE	other
FBgn0027561	CG18659	chr2R:9127026-9127162|-	7.81539e-06	4.98231e-05	-0.225	CE	neuronal
FBgn0010114	hig	chr2R:9231105-9231180|-	1.19016e-12	1.19069e-11	0.524	CE	other
FBgn0010114	hig	chr2R:9231747-9231845|-	0	0	0.325	CE	other
FBgn0020621	Pkn	chr2R:9255828-9256038|-	1.94689e-05	0.000119401	0.206	CE	other
FBgn0259246	brp	chr2R:9507862-9508253|+	9.29257e-14	9.72708e-13	0.674	CE	other
FBgn0259246	brp	chr2R:9522937-9524293|+	2.10783e-08	1.67417e-07	-0.314	CE	other
FBgn0259246	brp	chr2R:9533345-9533534|+	0	0	0.299	CE	other
FBgn0050296	RIC-3	chr2R:21019739-21019859|+	0	0	-0.832	CE	neuronal
FBgn0050296	RIC-3	chr2R:21021500-21021521|+	0	0	0.487	CE	other
FBgn0050296	RIC-3	chr2R:21021500-21021521|+	1.2339e-12	1.23263e-11	0.678	CE	other
FBgn0050296	RIC-3	chr2R:21021885-21022133|+	1.57175e-06	1.08235e-05	-0.519	CE	other
FBgn0050296	RIC-3	chr2R:21023064-21023165|+	3.71707e-10	3.2915e-09	0.701	CE	other
FBgn0033475	CG12129	chr2R:10033603-10033703|+	6.34537e-07	4.4648e-06	0.322	CE	other
FBgn0261862	whd	chr2R:10471213-10471273|-	0	0	-0.675	CE	neuronal
FBgn0261862	whd	chr2R:10471439-10471505|-	1.061e-05	6.70087e-05	0.345	CE	other
FBgn0261862	whd	chr2R:10471439-10471505|-	0	0	0.451	CE	other
FBgn0283521	lola	chr2R:10502357-10502462|-	0	0	0.625	CE	other
FBgn0283521	lola	chr2R:10515834-10516051|-	5.89373e-12	5.72739e-11	0.426	CE	other
FBgn0283521	lola	chr2R:10515834-10516051|-	0.000902768	0.00448935	0.278	CE	other
FBgn0050021	metro	chr2R:11229003-11229033|-	0	0	0.532	CE	other
FBgn0260499	qvr	chr2R:11446132-11446189|+	0.00026616	0.00140604	0.326	CE	neuronal
FBgn0001991	Ca-alpha1D	chr2L:16178374-16178492|+	0	0	-0.399	CE	neuronal
FBgn0051388	CG31388	chr3R:11238810-11238900|+	0	0	-0.58	CE	neuronal
FBgn0265630	sno	chrX:13202739-13203057|-	0	0	0.793	CE	other
FBgn0058263	MFS17	chr2R:2515642-2515908|-	0.000455463	0.00234046	-0.312	CE	other
FBgn0263397	Ih	chr2R:14294092-14294188|+	8.93174e-13	9.00208e-12	0.29	CE	other
FBgn0003969	vap	chrX:16004327-16004393|-	1.68576e-12	1.66684e-11	-0.403	CE	neuronal
FBgn0003969	vap	chrX:16004327-16004393|-	2.6573e-05	0.00016036	-0.268	CE	neuronal
FBgn0003969	vap	chrX:16004327-16004393|-	5.56111e-13	5.67233e-12	-0.258	CE	neuronal
FBgn0003969	vap	chrX:16004327-16004444|-	4.07704e-11	3.76252e-10	-0.375	CE	neuronal
FBgn0003969	vap	chrX:16004327-16004444|-	0	0	-0.292	CE	neuronal
FBgn0003969	vap	chrX:16005319-16005476|-	2.09931e-07	1.54276e-06	0.57	CE	other
FBgn0261625	GLS	chr2R:12673898-12673928|-	1.91847e-06	1.30915e-05	0.371	CE	other
FBgn0261625	GLS	chr2R:12673898-12673928|-	7.7393e-06	4.94775e-05	0.403	CE	other
FBgn0259221	CG42321	chr2R:13415874-13415957|-	3.23708e-12	3.18219e-11	0.393	CE	other
FBgn0265082	Cdep	chr3R:4925545-4925652|+	0	0	-0.31	CE	neuronal
FBgn0265991	Zasp52	chr2R:15763925-15764835|-	0	0	-0.576	CE	other
FBgn0265991	Zasp52	chr2R:15774427-15774757|-	1.35322e-10	1.22222e-09	-0.412	CE	other
FBgn0265991	Zasp52	chr2R:15774427-15775507|-	0	0	-0.6	CE	neuronal
FBgn0013733	shot	chr2R:13867124-13867303|-	0.00131657	0.00635155	0.212	CE	neuronal
FBgn0013733	shot	chr2R:13900365-13900449|-	2.22045e-16	2.57458e-15	0.274	CE	other
FBgn0013733	shot	chr2R:13917708-13917726|-	0	0	0.799	CE	other
FBgn0036663	CG9674	chr3L:16791818-16792335|-	0	0	-0.23	CE	neuronal
FBgn0036663	CG9674	chr3L:16794836-16794839|-	0	0	0.218	CE	other
FBgn0261823	Asx	chr2R:14507412-14507481|+	9.30023e-05	0.000524941	-0.244	CE	other
FBgn0033987	ckn	chr2R:14977686-14977923|+	0	0	-0.893	CE	neuronal
FBgn0013467	igl	chr2R:15164581-15164639|+	3.41998e-06	2.26762e-05	-0.265	CE	other
FBgn0265194	Trpm	chr2R:15272551-15272608|-	2.782e-11	2.60639e-10	-0.264	CE	neuronal
FBgn0265194	Trpm	chr2R:15272551-15272608|-	3.66374e-15	4.06064e-14	0.321	CE	neuronal
FBgn0265194	Trpm	chr2R:15274219-15274294|-	0	0	0.61	CE	other
FBgn0265194	Trpm	chr2R:15274219-15274294|-	0	0	0.472	CE	other
FBgn0263980	CG43729	chr2R:15457747-15457924|+	0	0	0.948	CE	other
FBgn0263980	CG43729	chr2R:15458898-15459267|+	0	0	0.799	CE	other
FBgn0263980	CG43729	chr2R:15460872-15461226|+	0	0	0.604	CE	other
FBgn0034051	Mlf	chr2R:15937678-15937879|-	3.67505e-08	2.86199e-07	-0.75	CE	neuronal
FBgn0034051	Mlf	chr2R:15937678-15937879|-	1.43208e-08	1.15365e-07	0.212	CE	neuronal
FBgn0034051	Mlf	chr2R:15938114-15938267|-	0	0	0.805	CE	other
FBgn0034051	Mlf	chr2R:15938114-15938267|-	0	0	0.775	CE	other
FBgn0034051	Mlf	chr2R:15938114-15938267|-	0	0	0.661	CE	other
FBgn0265045	Strn-Mlck	chr2R:15948004-15948710|-	8.07143e-12	7.77678e-11	-0.442	CE	other
FBgn0265045	Strn-Mlck	chr2R:15948163-15948710|-	1.06704e-12	1.07225e-11	-0.545	CE	other
FBgn0024232	gprs	chr2R:16644055-16644094|+	5.60483e-09	4.59149e-08	0.203	CE	other
FBgn0267002	unc-104	chr2R:16754242-16754269|-	0	0	-0.682	CE	neuronal
FBgn0034158	CG5522	chr2R:16790155-16790266|+	2.31793e-06	1.56288e-05	0.351	CE	other
FBgn0053196	dpy	chr2L:4591512-4591848|-	0.000192673	0.00104135	0.422	CE	other
FBgn0260934	par-1	chr2R:19474527-19474641|+	0	0	0.782	CE	other
FBgn0260934	par-1	chr2R:19474527-19474641|+	0	0	0.725	CE	other
FBgn0260934	par-1	chr2R:19474527-19474641|+	0	0	0.781	CE	other
FBgn0260934	par-1	chr2R:19474527-19474641|+	3.16222e-09	2.6383e-08	0.466	CE	other
FBgn0260934	par-1	chr2R:19477660-19477704|+	0	0	-0.706	CE	other
FBgn0034180	Ehbp1	chr2R:17010886-17010976|-	0	0	-0.698	CE	neuronal
FBgn0265487	mbl	chr2R:17359305-17359557|+	3.66891e-06	2.42555e-05	-0.401	CE	neuronal
FBgn0265487	mbl	chr2R:17359305-17359557|+	0	0	-0.65	CE	neuronal
FBgn0265487	mbl	chr2R:17373076-17373161|+	0	0	-0.631	CE	neuronal
FBgn0004179	Csp	chr3L:22270913-22270976|+	0	0	-0.503	CE	neuronal
FBgn0033538	CG11883	chr2R:10637520-10637728|+	7.98073e-12	7.71129e-11	0.202	CE	other
FBgn0031187	Usp2	chrX:22462399-22463272|+	8.75966e-14	9.18343e-13	-0.365	CE	neuronal
FBgn0031187	Usp2	chrX:22462399-22463272|+	1.18275e-10	1.06968e-09	-0.345	CE	neuronal
FBgn0260657	CG42540	chr3L:4564537-4564549|+	0	0	0.552	CE	other
FBgn0260657	CG42540	chr3L:4564537-4564549|+	0	0	0.367	CE	other
FBgn0260657	CG42540	chr3L:4577916-4577952|+	1.00044e-05	6.33023e-05	0.259	CE	other
FBgn0264305	CG43783	chr3L:8934230-8934308|-	0	0	-0.894	CE	neuronal
FBgn0264305	CG43783	chr3L:8934230-8934311|-	0	0	-0.827	CE	neuronal
FBgn0031384	CG4238	chr2L:2017523-2017851|+	6.04788e-06	3.91439e-05	0.227	CE	other
FBgn0030581	CG14408	chrX:14830432-14830500|-	0	0	-0.886	CE	neuronal
FBgn0030581	CG14408	chrX:14830432-14830507|-	0	0	-0.933	CE	neuronal
FBgn0262103	Sik3	chr2R:18701920-18702187|+	0	0	-0.442	CE	neuronal
FBgn0262103	Sik3	chr2R:18701920-18702187|+	0	0	-0.893	CE	neuronal
FBgn0034408	sano	chr2R:18879825-18880128|+	1.42297e-12	1.41525e-11	-0.752	CE	neuronal
FBgn0264089	sli	chr2R:15885584-15885656|-	0	0	-0.26	CE	neuronal
FBgn0263077	CG43340	chr2R:7635515-7635605|+	2.46307e-11	2.31399e-10	-0.551	CE	other
FBgn0085395	Shawl	chr2L:9374682-9374787|-	1.04433e-11	9.99111e-11	0.358	CE	other
FBgn0085395	Shawl	chr2L:9377839-9378145|-	1.93009e-06	1.31444e-05	0.416	CE	other
FBgn0034420	CG10737	chr2R:19174338-19174365|+	0	0	-0.591	CE	neuronal
FBgn0033212	LRR	chr2R:7680291-7680312|-	0	0	0.597	CE	other
FBgn0033212	LRR	chr2R:7684721-7684763|-	0	0	0.315	CE	other
FBgn0015371	chn	chr2R:15140377-15140677|+	0	0	0.551	CE	other
FBgn0015371	chn	chr2R:15140470-15140677|+	0	0	0.914	CE	other
FBgn0015371	chn	chr2R:15140973-15141300|+	0	0	0.931	CE	other
FBgn0015371	chn	chr2R:15140982-15141300|+	0	0	0.932	CE	other
FBgn0015524	otp	chr2R:20886280-20886406|-	0	0	0.865	CE	other
FBgn0031835	CG11319	chr2L:6573698-6573805|-	0	0	0.322	CE	other
FBgn0263197	Patronin	chr2R:17521705-17521900|-	0	0	0.442	CE	neuronal
FBgn0263197	Patronin	chr2R:17521831-17521900|-	1.31936e-05	8.25571e-05	0.279	CE	neuronal
FBgn0263197	Patronin	chr2R:17521831-17521906|-	0	0	0.657	CE	neuronal
FBgn0263197	Patronin	chr2R:17522852-17522960|-	2.35867e-10	2.10512e-09	0.564	CE	neuronal
FBgn0263197	Patronin	chr2R:17522852-17522960|-	0	0	0.777	CE	neuronal
FBgn0263197	Patronin	chr2R:17523499-17523571|-	2.22045e-16	2.57458e-15	0.665	CE	neuronal
FBgn0263197	Patronin	chr2R:17523499-17523571|-	0	0	0.703	CE	neuronal
FBgn0263197	Patronin	chr2R:17523499-17523571|-	5.35338e-05	0.000309565	0.215	CE	neuronal
FBgn0263197	Patronin	chr2R:17523823-17523898|-	1.76471e-08	1.40824e-07	-0.228	CE	neuronal
FBgn0263197	Patronin	chr2R:17523823-17523898|-	0	0	-0.841	CE	neuronal
FBgn0263197	Patronin	chr2R:17528312-17528375|-	0	0	-0.23	CE	neuronal
FBgn0263197	Patronin	chr2R:17529086-17529191|-	0	0	-0.932	CE	neuronal
FBgn0263197	Patronin	chr2R:17529086-17529191|-	0	0	-0.912	CE	neuronal
FBgn0263197	Patronin	chr2R:17529086-17529191|-	0	0	-0.779	CE	neuronal
FBgn0263197	Patronin	chr2R:17529086-17529191|-	0	0	-0.671	CE	neuronal
FBgn0263197	Patronin	chr2R:17529981-17530134|-	2.7906e-05	0.000167807	-0.339	CE	other
FBgn0263197	Patronin	chr2R:17529981-17530134|-	0	0	0.726	CE	other
FBgn0030087	CG7766	chrX:9099313-9099461|-	0	0	0.345	CE	other
FBgn0030087	CG7766	chrX:9100512-9100657|-	3.654e-06	2.41806e-05	-0.408	CE	neuronal
FBgn0035060	Eps-15	chr2R:24772940-24773003|-	0	0	-0.874	CE	neuronal
FBgn0030349	CG10353	chrX:11884797-11885056|-	0	0	0.592	CE	other
FBgn0030349	CG10353	chrX:11884797-11885056|-	0	0	0.568	CE	other
FBgn0030349	CG10353	chrX:11884797-11885281|-	2.55351e-15	2.84409e-14	0.615	CE	other
FBgn0030349	CG10353	chrX:11884797-11885281|-	0	0	0.557	CE	other
FBgn0034542	Fem-1	chr2R:20665363-20665463|-	0	0	0.57	CE	other
FBgn0265191	Gyg	chr2R:21205745-21205814|+	5.17194e-10	4.51497e-09	0.26	CE	other
FBgn0265191	Gyg	chr2R:21205745-21205814|+	0	0	0.241	CE	other
FBgn0265191	Gyg	chr2R:21206876-21207512|+	0.000682823	0.00344612	0.315	CE	other
FBgn0020306	dom	chr2R:21326189-21326294|+	0	0	0.542	CE	other
FBgn0010415	Sdc	chr2R:21398064-21398580|-	0	0	-0.831	CE	neuronal
FBgn0010415	Sdc	chr2R:21398064-21398580|-	0	0	-0.776	CE	neuronal
FBgn0010415	Sdc	chr2R:21398064-21398583|-	0	0	-0.832	CE	neuronal
FBgn0010415	Sdc	chr2R:21398064-21398583|-	0	0	-0.737	CE	neuronal
FBgn0043070	MESK2	chr2R:21507294-21507722|+	0	0	-0.398	CE	neuronal
FBgn0043070	MESK2	chr2R:21507321-21507722|+	0	0	-0.383	CE	neuronal
FBgn0043070	MESK2	chr2R:21510105-21510201|+	1.44706e-12	1.43711e-11	-0.223	CE	neuronal
FBgn0261797	Dhc64C	chr3L:4816704-4816731|-	0	0	0.594	CE	other
FBgn0261797	Dhc64C	chr3L:4821427-4821466|-	0	0	0.882	CE	other
FBgn0261788	Ank2	chr3L:7656374-7661506|-	2.42021e-08	1.91332e-07	-0.318	CE	other
FBgn0261788	Ank2	chr3L:7666165-7693855|-	0	0	0.734	CE	other
FBgn0034858	eIF2Bdelta	chr2R:23386789-23386827|+	1.09783e-07	8.32021e-07	0.379	CE	other
FBgn0039790	CG2246	chr3R:30594112-30594169|-	3.09852e-09	2.58833e-08	0.206	CE	neuronal
FBgn0034970	yki	chr2R:24066560-24066716|-	0	0	-0.61	CE	neuronal
FBgn0035001	Slik	chr2R:24399849-24399891|-	0	0	0.506	CE	other
FBgn0035023	ITP	chr2R:24556283-24557699|+	0	0	-0.77	CE	neuronal
FBgn0024754	Flo1	chr2R:15567828-15567840|-	1.67506e-05	0.00010329	0.213	CE	other
FBgn0266521	stai	chr2L:6122697-6122853|+	3.84581e-13	3.94647e-12	-0.231	CE	neuronal
FBgn0265434	zip	chr2R:24997912-24997936|-	0	0	0.495	CE	other
FBgn0027601	pdgy	chrX:14951621-14951805|-	1.73576e-10	1.55942e-09	-0.557	CE	other
FBgn0260400	elav	chrX:521439-521696|-	0	0	-0.458	CE	neuronal
FBgn0026086	Adar	chrX:1775649-1775738|+	2.97263e-11	2.76969e-10	-0.397	CE	other
FBgn0026086	Adar	chrX:1775698-1775738|+	0	0	-0.294	CE	other
FBgn0026086	Adar	chrX:1778369-1778560|+	5.30126e-10	4.6219e-09	-0.448	CE	other
FBgn0264449	CG43867	chrX:811593-811689|-	0	0	0.28	CE	other
FBgn0000117	arm	chrX:1893402-1893499|-	0	0	-0.868	CE	neuronal
FBgn0264598	PsGEF	chrX:2383495-2383603|-	0	0	0.75	CE	other
FBgn0003371	sgg	chrX:2674596-2674921|+	0	0	-0.912	CE	neuronal
FBgn0000479	dnc	chrX:3189533-3189811|+	0	0	0.719	CE	other
FBgn0000479	dnc	chrX:3189533-3190576|+	5.78426e-14	6.13041e-13	0.456	CE	other
FBgn0000479	dnc	chrX:3325926-3325965|+	0	0	0.348	CE	other
FBgn0031681	Pgant5	chr2L:5075648-5075829|-	0	0	0.453	CE	neuronal
FBgn0031681	Pgant5	chr2L:5077076-5077257|-	0	0	-0.374	CE	neuronal
FBgn0000635	Fas2	chrX:4135410-4135497|-	0	0	0.219	CE	other
FBgn0000635	Fas2	chrX:4135410-4135533|-	7.28457e-09	5.91751e-08	0.279	CE	other
FBgn0011656	Mef2	chr2R:9917456-9917531|-	0	0	0.396	CE	other
FBgn0011656	Mef2	chr2R:9917456-9917531|-	3.6395e-08	2.83755e-07	0.247	CE	other
FBgn0266696	Svil	chr3L:2442435-2442960|+	6.43466e-05	0.000369884	-0.231	CE	neuronal
FBgn0262869	Gfrl	chr3R:20393666-20393999|-	1.34525e-07	1.0105e-06	0.472	CE	other
FBgn0262869	Gfrl	chr3R:20398526-20398627|-	0.000980037	0.00484872	-0.295	CE	other
FBgn0262869	Gfrl	chr3R:20399357-20399967|-	0	0	-0.479	CE	other
FBgn0259994	OtopLa	chrX:5641522-5641561|-	0	0	-0.236	CE	neuronal
FBgn0259994	OtopLa	chrX:5641522-5641561|-	0.00184499	0.00870275	-0.264	CE	neuronal
FBgn0039955	CG41099	chr3R:3846980-3847059|+	7.69497e-05	0.000438613	-0.528	CE	other
FBgn0264386	Ca-alpha1T	chrX:6135701-6135740|-	0	0	0.257	CE	other
FBgn0261549	rdgA	chrX:9000681-9002117|+	0	0	0.587	CE	other
FBgn0261549	rdgA	chrX:9023274-9023326|+	5.08799e-10	4.45889e-09	0.284	CE	other
FBgn0264270	Sxl	chrX:7088577-7088749|-	6.87003e-10	5.92114e-09	-0.266	CE	neuronal
FBgn0264270	Sxl	chrX:7088577-7088749|-	0	0	-0.758	CE	neuronal
FBgn0264270	Sxl	chrX:7088577-7088767|-	0	0	-0.736	CE	neuronal
FBgn0264270	Sxl	chrX:7088577-7088767|-	5.52034e-11	5.07378e-10	-0.384	CE	neuronal
FBgn0062413	Ctr1A	chrX:6662239-6662341|+	4.13557e-06	2.72345e-05	0.213	CE	other
FBgn0029903	pod1	chrX:6807798-6808341|+	0	0	0.843	CE	other
FBgn0030052	CG12065	chrX:8586551-8586608|+	1.80082e-05	0.000110843	-0.24	CE	other
FBgn0011586	e(r)	chrX:8905504-8905588|-	1.35235e-11	1.28473e-10	0.361	CE	other
FBgn0263220	Hk	chrX:10254719-10255172|-	1.01252e-13	1.05777e-12	0.636	CE	other
FBgn0036958	CG17233	chr3L:20238737-20239544|-	0	0	-0.702	CE	neuronal
FBgn0036958	CG17233	chr3L:20238737-20239547|-	0	0	-0.702	CE	neuronal
FBgn0036958	CG17233	chr3L:20238737-20239610|-	0	0	-0.7	CE	neuronal
FBgn0036958	CG17233	chr3L:20238737-20239613|-	0	0	-0.703	CE	neuronal
FBgn0035253	CG7971	chr3L:1654806-1655151|-	0	0	-0.923	CE	neuronal
FBgn0019660	lncRNA:roX2	chrX:11579214-11579236|+	0	0	-0.349	CE	neuronal
FBgn0019660	lncRNA:roX2	chrX:11579351-11579528|+	0	0	0.236	CE	other
FBgn0069969	CG40498	chr2R:929050-929292|-	1.56665e-05	9.69578e-05	-0.33	CE	other
FBgn0011754	PhKgamma	chrX:11699322-11699406|+	0	0	-0.281	CE	neuronal
FBgn0011754	PhKgamma	chrX:11700620-11701127|+	0	0	-0.531	CE	neuronal
FBgn0264959	Src42A	chr2R:5997763-6001423|+	4.27296e-06	2.80847e-05	0.213	CE	other
FBgn0263111	cac	chrX:11943803-11944021|-	0	0	-0.57	CE	other
FBgn0263111	cac	chrX:11956921-11956924|-	0	0	0.324	CE	other
FBgn0263111	cac	chrX:11960074-11960080|-	4.39659e-12	4.29095e-11	-0.241	CE	other
FBgn0263111	cac	chrX:11976888-11977044|-	0	0	0.53	CE	other
FBgn0263111	cac	chrX:11977461-11977562|-	0	0	0.517	CE	other
FBgn0263111	cac	chrX:11979054-11979155|-	0	0	0.638	CE	other
FBgn0261873	sdt	chrX:8208796-8210038|+	4.13758e-12	4.04398e-11	0.554	CE	other
FBgn0261873	sdt	chrX:8208796-8210038|+	0	0	0.921	CE	other
FBgn0283712	LIMK1	chrX:12589255-12589321|-	0	0	0.871	CE	other
FBgn0052654	Sec16	chrX:12605802-12606153|+	0	0	0.881	CE	other
FBgn0019968	Khc-73	chr2R:15520416-15520479|-	0	0	0.871	CE	other
FBgn0019968	Khc-73	chr2R:15522435-15522465|-	0	0	0.488	CE	other
FBgn0019968	Khc-73	chr2R:15522435-15522465|-	0	0	0.3	CE	other
FBgn0019968	Khc-73	chr2R:15524859-15524901|-	0	0	0.348	CE	other
FBgn0004456	mew	chrX:13223825-13223852|-	2.90168e-05	0.00017387	-0.294	CE	other
FBgn0037855	CG6621	chr3R:10890999-10891011|-	0	0	0.673	CE	other
FBgn0265726	Nna1	chrX:13709828-13710395|+	8.55649e-13	8.63671e-12	-0.26	CE	other
FBgn0003218	rdgB	chrX:13763068-13763111|+	2.0939e-07	1.54045e-06	-0.234	CE	neuronal
FBgn0261244	inaE	chrX:13805451-13805475|+	0	0	0.407	CE	other
FBgn0261244	inaE	chrX:13805451-13805643|+	0	0	0.221	CE	other
FBgn0030530	jub	chrX:13828223-13828253|-	0	0	0.934	CE	other
FBgn0030613	Rab3-GEF	chrX:15101599-15101695|+	0	0	-0.216	CE	other
FBgn0030613	Rab3-GEF	chrX:15106440-15106449|+	0	0	0.407	CE	other
FBgn0030613	Rab3-GEF	chrX:15110463-15110670|+	0	0	-0.609	CE	other
FBgn0003392	shi	chrX:15900254-15900260|+	1.64539e-09	1.39509e-08	0.22	CE	other
FBgn0285944	para	chrX:16500506-16500569|-	5.8431e-13	5.94887e-12	0.211	CE	other
FBgn0285944	para	chrX:16506347-16506439|-	0	0	0.625	CE	other
FBgn0285944	para	chrX:16506347-16506439|-	0	0	0.867	CE	other
FBgn0285944	para	chrX:16509575-16509704|-	0	0	0.509	CE	other
FBgn0061200	Nup153	chrX:16606861-16606999|+	1.83711e-08	1.46429e-07	-0.422	CE	neuronal
FBgn0061200	Nup153	chrX:16606861-16606999|+	1.06966e-07	8.11581e-07	0.212	CE	neuronal
FBgn0061200	Nup153	chrX:16607932-16608000|+	6.41887e-12	6.22878e-11	0.215	CE	other
FBgn0061200	Nup153	chrX:16607932-16608000|+	3.33067e-16	3.84216e-15	0.302	CE	other
FBgn0001250	if	chrX:16758513-16758588|-	5.84977e-13	5.94887e-12	0.408	CE	other
FBgn0026375	RhoGAPp190	chrX:17644763-17644808|-	0	0	0.764	CE	other
FBgn0026375	RhoGAPp190	chrX:17644763-17644808|-	5.144e-10	4.49636e-09	0.213	CE	other
FBgn0026375	RhoGAPp190	chrX:17644763-17644808|-	0	0	0.762	CE	other
FBgn0026375	RhoGAPp190	chrX:17645886-17646012|-	0	0	0.639	CE	other
FBgn0026375	RhoGAPp190	chrX:17645886-17646012|-	0	0	0.861	CE	other
FBgn0026375	RhoGAPp190	chrX:17645886-17646012|-	0	0	0.423	CE	other
FBgn0030976	CG7378	chrX:18906074-18906134|+	5.55634e-10	4.83808e-09	-0.392	CE	neuronal
FBgn0031037	CG14207	chrX:19609462-19609489|+	0	0	0.369	CE	other
FBgn0050421	Usp15-31	chr2R:24751299-24751383|+	0	0	0.282	CE	other
FBgn0052425	CG32425	chr3L:20510029-20510779|+	4.27436e-14	4.56582e-13	0.633	CE	other
FBgn0003654	sw	chrX:20232116-20232164|-	0	0	0.469	CE	neuronal
FBgn0003654	sw	chrX:20234327-20234360|-	0	0	0.294	CE	other
FBgn0003654	sw	chrX:20234327-20234390|-	0	0	0.236	CE	other
FBgn0031118	RhoGAP19D	chrX:20477112-20477187|-	0.000264595	0.00139887	0.408	CE	other
FBgn0031118	RhoGAP19D	chrX:20477112-20477187|-	0	0	0.507	CE	other
FBgn0032938	CG8671	chr2L:21277196-21278429|+	1.76421e-08	1.40824e-07	-0.292	CE	neuronal
FBgn0032938	CG8671	chr2L:21277277-21278429|+	0	0	-0.775	CE	neuronal
FBgn0032938	CG8671	chr2L:21279883-21280447|+	0	0	0.689	CE	other
FBgn0032938	CG8671	chr2L:21279883-21280447|+	0	0	0.743	CE	other
FBgn0002121	l(2)gl	chr2L:20830-20973|-	0	0	0.917	CE	other
FBgn0034345	CG5174	chr2R:18423868-18423871|+	0	0	0.466	CE	other
FBgn0034345	CG5174	chr2R:18424606-18424666|+	3.85573e-11	3.57287e-10	-0.372	CE	neuronal
FBgn0030018	slpr	chrX:8174546-8174567|-	0	0	0.75	CE	other
FBgn0031374	Wdr62	chr2L:1938864-1941393|+	0	0	0.851	CE	other
FBgn0041605	cpx	chr3R:4288071-4288083|+	7.12202e-08	5.45861e-07	0.223	CE	other
FBgn0000028	acj6	chrX:15372151-15372208|-	1.54322e-10	1.38828e-09	0.307	CE	other
FBgn0000636	Fas3	chr2L:18392064-18392135|+	0.000335809	0.00174946	0.488	CE	other
FBgn0263391	hts	chr2R:19406019-19406088|-	0.000240737	0.00127671	-0.235	CE	neuronal
FBgn0003386	Shaw	chr2L:3725655-3725901|+	2.22078e-08	1.75976e-07	-0.345	CE	other
FBgn0039234	Nct	chr3R:24854224-24854302|+	1.11022e-15	1.26141e-14	-0.392	CE	neuronal
FBgn0053995	CG33995	chr2L:5044306-5044689|+	2.98234e-07	2.15434e-06	0.451	CE	neuronal
FBgn0053995	CG33995	chr2L:5044582-5044689|+	2.00735e-07	1.4797e-06	0.414	CE	other
FBgn0031675	CG9121	chr2L:5050128-5050248|-	2.25198e-09	1.89989e-08	0.467	CE	other
FBgn0016920	nompC	chr2L:5360791-5360878|+	5.38857e-05	0.000311334	0.251	CE	other
FBgn0033504	CAP	chr2R:10296434-10300268|+	0.00131017	0.00632971	0.347	CE	other
FBgn0033504	CAP	chr2R:10296434-10300268|+	3.92061e-08	3.04273e-07	0.336	CE	other
FBgn0031760	Tsp26A	chr2L:6001158-6001269|+	8.43695e-10	7.24403e-09	0.736	CE	other
FBgn0031760	Tsp26A	chr2L:6001476-6001593|+	0	0	-0.785	CE	other
FBgn0051638	CG31638	chr2L:6495243-6495868|+	0	0	0.387	CE	other
FBgn0028703	Nhe3	chr2L:6678911-6679082|-	0	0	-0.725	CE	neuronal
FBgn0028703	Nhe3	chr2L:6678911-6679262|-	2.35678e-12	2.32355e-11	0.591	CE	other
FBgn0028703	Nhe3	chr2L:6680670-6680706|-	2.31056e-09	1.9469e-08	0.446	CE	other
FBgn0028703	Nhe3	chr2L:6680670-6680706|-	0	0	0.742	CE	other
FBgn0031883	Caper	chr2L:7034198-7034273|+	0.00023826	0.00126655	0.204	CE	other
