# Supplementary material for: ELAV mediates circular RNA biogenesis in neurons
Source: Genes Dev. 2025 Sep 1;39(17-18):1064–80. doi: 10.1101/gad.352670.125 (PMC12404201; doi:10.1101/gad.352670.125)
Supplement: Supplement 5 [file Supplemental_Table_S4.xlsx]

## Sheet: ELAV regulated genes
ELAV-dependent APA	ELAV-dependent AS	ELAV-dependent circRNA		APA and AS	APA and circRNA	AS and circRNA		APA, AS and circRNA
FBgn0000014	FBgn0039916	FBgn0264386		FBgn0000114	FBgn0000024	FBgn0039916		FBgn0011259
FBgn0000015	FBgn0039908	FBgn0259821		FBgn0000479	FBgn0000308	FBgn0039908		FBgn0003721
FBgn0000024	FBgn0028916	FBgn0259111		FBgn0000546	FBgn0000479	FBgn0028704		FBgn0264574
FBgn0000036	FBgn0261563	FBgn0285944		FBgn0000635	FBgn0000546	FBgn0011259		FBgn0052423
FBgn0000064	FBgn0032433	FBgn0263257		FBgn0001624	FBgn0001624	FBgn0000414		FBgn0262582
FBgn0000114	FBgn0032170	FBgn0261873		FBgn0002645	FBgn0002921	FBgn0003721		FBgn0261238
FBgn0000183	FBgn0028704	FBgn0030613		FBgn0002921	FBgn0003165	FBgn0266098		FBgn0051163
FBgn0000253	FBgn0011259	FBgn0001991		FBgn0002973	FBgn0003371	FBgn0284236		FBgn0086372
FBgn0000308	FBgn0031945	FBgn0263772		FBgn0003165	FBgn0003429	FBgn0051660		FBgn0011206
FBgn0000382	FBgn0037109	FBgn0003429		FBgn0003371	FBgn0003435	FBgn0264574		FBgn0004242
FBgn0000448	FBgn0036980	FBgn0250823		FBgn0003429	FBgn0003721	FBgn0039026		FBgn0013576
FBgn0000479	FBgn0264078	FBgn0013576		FBgn0003435	FBgn0004198	FBgn0261046		FBgn0024963
FBgn0000546	FBgn0026313	FBgn0264574		FBgn0003721	FBgn0004242	FBgn0052423		FBgn0027279
FBgn0000568	FBgn0000414	FBgn0260799		FBgn0003944	FBgn0004875	FBgn0000535		FBgn0043070
FBgn0000581	FBgn0031395	FBgn0003423		FBgn0004242	FBgn0005536	FBgn0262582		FBgn0000479
FBgn0000635	FBgn0031066	FBgn0261788		FBgn0004611	FBgn0010473	FBgn0263257		FBgn0001624
FBgn0001186	FBgn0003721	FBgn0003285		FBgn0004875	FBgn0010905	FBgn0087012		FBgn0013334
FBgn0001235	FBgn0263395	FBgn0034501		FBgn0005427	FBgn0011206	FBgn0261238		FBgn0003435
FBgn0001258	FBgn0036890	FBgn0261552		FBgn0005536	FBgn0011259	FBgn0051163		FBgn0038881
FBgn0001624	FBgn0263352	FBgn0003165		FBgn0005564	FBgn0013263	FBgn0086372		FBgn0264607
FBgn0002413	FBgn0035880	FBgn0264087		FBgn0005640	FBgn0013334	FBgn0011206		FBgn0263995
FBgn0002645	FBgn0266098	FBgn0036934		FBgn0010114	FBgn0013576	FBgn0004242		FBgn0020309
FBgn0002921	FBgn0035715	FBgn0264598		FBgn0010352	FBgn0013759	FBgn0085437		FBgn0015609
FBgn0002973	FBgn0035677	FBgn0004575		FBgn0010473	FBgn0015609	FBgn0002781		FBgn0264815
FBgn0003134	FBgn0284236	FBgn0260657		FBgn0010905	FBgn0020309	FBgn0013576		FBgn0010905
FBgn0003165	FBgn0032656	FBgn0052423		FBgn0011206	FBgn0020762	FBgn0024963		FBgn0002921
FBgn0003169	FBgn0035229	FBgn0051361		FBgn0011224	FBgn0023407	FBgn0264273		FBgn0003429
FBgn0003371	FBgn0033474	FBgn0052062		FBgn0011259	FBgn0024277	FBgn0085390		FBgn0263980
FBgn0003415	FBgn0051660	FBgn0261403		FBgn0011656	FBgn0024963	FBgn0027279		FBgn0261788
FBgn0003429	FBgn0040297	FBgn0266756		FBgn0011666	FBgn0027279	FBgn0004656		FBgn0259994
FBgn0003435	FBgn0051140	FBgn0262124		FBgn0013334	FBgn0030613	FBgn0043070		FBgn0004875
FBgn0003502	FBgn0028577	FBgn0087012		FBgn0013576	FBgn0033313	FBgn0264449		FBgn0052062
FBgn0003721	FBgn0036624	FBgn0038063		FBgn0013759	FBgn0035142	FBgn0000479		FBgn0267001
FBgn0003944	FBgn0260745	FBgn0004242		FBgn0013995	FBgn0035989	FBgn0023215		FBgn0052264
FBgn0004198	FBgn0264574	FBgn0266137		FBgn0014163	FBgn0036202	FBgn0285944		FBgn0005536
FBgn0004237	FBgn0042138	FBgn0058178		FBgn0015609	FBgn0036725	FBgn0011589		FBgn0266756
FBgn0004242	FBgn0023531	FBgn0037239		FBgn0017558	FBgn0037153	FBgn0032938		FBgn0263289
FBgn0004369	FBgn0017558	FBgn0039536		FBgn0019968	FBgn0038881	FBgn0041605		FBgn0013759
FBgn0004435	FBgn0039026	FBgn0000028		FBgn0020309	FBgn0043070	FBgn0032120		FBgn0003165
FBgn0004595	FBgn0263072	FBgn0037525		FBgn0022764	FBgn0051163	FBgn0001624		FBgn0260941
FBgn0004611	FBgn0035656	FBgn0004656		FBgn0024187	FBgn0052062	FBgn0001138		FBgn0000546
FBgn0004635	FBgn0261046	FBgn0050463		FBgn0024963	FBgn0052264	FBgn0260233		FBgn0010473
FBgn0004655	FBgn0004666	FBgn0024963		FBgn0026206	FBgn0052423	FBgn0037525		FBgn0264598
FBgn0004838	FBgn0039065	FBgn0037130		FBgn0026375	FBgn0085383	FBgn0266418		FBgn0003371
FBgn0004875	FBgn0039560	FBgn0034013		FBgn0027279	FBgn0085421	FBgn0013334		FBgn0030613
FBgn0004880	FBgn0052423	FBgn0085447		FBgn0027951	FBgn0086372	FBgn0003435
FBgn0004907	FBgn0010303	FBgn0284236		FBgn0030613	FBgn0086758	FBgn0083962
FBgn0004919	FBgn0035103	FBgn0085385		FBgn0033159	FBgn0259994	FBgn0038881
FBgn0004921	FBgn0031495	FBgn0000024		FBgn0033212	FBgn0260941	FBgn0264607
FBgn0005427	FBgn0041004	FBgn0031835		FBgn0035253	FBgn0261238	FBgn0038693
FBgn0005536	FBgn0000535	FBgn0264495		FBgn0038881	FBgn0261444	FBgn0263995
FBgn0005564	FBgn0022764	FBgn0085376		FBgn0041092	FBgn0261552	FBgn0011642
FBgn0005640	FBgn0028399	FBgn0259222		FBgn0043070	FBgn0261788	FBgn0051092
FBgn0010105	FBgn0267376	FBgn0263111		FBgn0051163	FBgn0262582	FBgn0261698
FBgn0010113	FBgn0262582	FBgn0031866		FBgn0051992	FBgn0263289	FBgn0030412
FBgn0010114	FBgn0037443	FBgn0002921		FBgn0052062	FBgn0263355	FBgn0264386
FBgn0010263	FBgn0263257	FBgn0013334		FBgn0052264	FBgn0263980	FBgn0086674
FBgn0010300	FBgn0259145	FBgn0266377		FBgn0052423	FBgn0263995	FBgn0002873
FBgn0010313	FBgn0087012	FBgn0053547		FBgn0052451	FBgn0264090	FBgn0020309
FBgn0010352	FBgn0000289	FBgn0025726		FBgn0052521	FBgn0264495	FBgn0053653
FBgn0010473	FBgn0261238	FBgn0050089		FBgn0053558	FBgn0264574	FBgn0015609
FBgn0010905	FBgn0053558	FBgn0039900		FBgn0085395	FBgn0264598	FBgn0264815
FBgn0011206	FBgn0051163	FBgn0000287		FBgn0086372	FBgn0264607	FBgn0032006
FBgn0011224	FBgn0086372	FBgn0024184		FBgn0086604	FBgn0264753	FBgn0010905
FBgn0011259	FBgn0267698	FBgn0000546		FBgn0086675	FBgn0264815	FBgn0259222
FBgn0011284	FBgn0266717	FBgn0011206		FBgn0243516	FBgn0264975	FBgn0002921
FBgn0011656	FBgn0052817	FBgn0263846		FBgn0259994	FBgn0266756	FBgn0261041
FBgn0011666	FBgn0011206	FBgn0002566		FBgn0260003	FBgn0267001	FBgn0032901
FBgn0011760	FBgn0004242	FBgn0267001		FBgn0260400	FBgn0267336	FBgn0004244
FBgn0011817	FBgn0085437	FBgn0261041		FBgn0260941	FBgn0285926	FBgn0003429
FBgn0011826	FBgn0015218	FBgn0053202		FBgn0261238		FBgn0053547
FBgn0012034	FBgn0027515	FBgn0259213		FBgn0261244		FBgn0003423
FBgn0013263	FBgn0002781	FBgn0265002		FBgn0261556		FBgn0001991
FBgn0013334	FBgn0028671	FBgn0051619		FBgn0261788		FBgn0058263
FBgn0013576	FBgn0035850	FBgn0039089		FBgn0262582		FBgn0263980
FBgn0013759	FBgn0083992	FBgn0043070		FBgn0262593		FBgn0031187
FBgn0013799	FBgn0000228	FBgn0263397		FBgn0263072		FBgn0260657
FBgn0013995	FBgn0013576	FBgn0028704		FBgn0263112		FBgn0261788
FBgn0014163	FBgn0024963	FBgn0051092		FBgn0263220		FBgn0259994
FBgn0015609	FBgn0014163	FBgn0016975		FBgn0263289		FBgn0261873
FBgn0015778	FBgn0264492	FBgn0016976		FBgn0263392		FBgn0033636
FBgn0016694	FBgn0025865	FBgn0003371		FBgn0263980		FBgn0023213
FBgn0016797	FBgn0042693	FBgn0036801		FBgn0263995		FBgn0004607
FBgn0017558	FBgn0016754	FBgn0263994		FBgn0264270		FBgn0052982
FBgn0019968	FBgn0031275	FBgn0263120		FBgn0264542		FBgn0004875
FBgn0020224	FBgn0023097	FBgn0261698		FBgn0264574		FBgn0004449
FBgn0020236	FBgn0004611	FBgn0086372		FBgn0264598		FBgn0264087
FBgn0020238	FBgn0027594	FBgn0051072		FBgn0264607		FBgn0052062
FBgn0020309	FBgn0264273	FBgn0261046		FBgn0264815		FBgn0267001
FBgn0020412	FBgn0035049	FBgn0039924		FBgn0264908		FBgn0029761
FBgn0020762	FBgn0035244	FBgn0029864		FBgn0264962		FBgn0250823
FBgn0022764	FBgn0021847	FBgn0259984		FBgn0265082		FBgn0052264
FBgn0023091	FBgn0026206	FBgn0030412		FBgn0266521		FBgn0025726
FBgn0023095	FBgn0010909	FBgn0052432		FBgn0266756		FBgn0051721
FBgn0023388	FBgn0264006	FBgn0015609		FBgn0267001		FBgn0085386
FBgn0023407	FBgn0085390	FBgn0264090		FBgn0267698		FBgn0259984
FBgn0023526	FBgn0011286	FBgn0052085				FBgn0039536
FBgn0024187	FBgn0262593	FBgn0013263				FBgn0264606
FBgn0024277	FBgn0001105	FBgn0260233				FBgn0000370
FBgn0024326	FBgn0027279	FBgn0025360				FBgn0264357
FBgn0024807	FBgn0036240	FBgn0017590				FBgn0005536
FBgn0024941	FBgn0010762	FBgn0085397				FBgn0266756
FBgn0024963	FBgn0264962	FBgn0026411				FBgn0010247
FBgn0025741	FBgn0265194	FBgn0053554				FBgn0085414
FBgn0026160	FBgn0011592	FBgn0085386				FBgn0263289
FBgn0026206	FBgn0260934	FBgn0261822				FBgn0013759
FBgn0026375	FBgn0034180	FBgn0010473				FBgn0259234
FBgn0026415	FBgn0261934	FBgn0032006				FBgn0017590
FBgn0026620	FBgn0034420	FBgn0261804				FBgn0259244
FBgn0027066	FBgn0263197	FBgn0260971				FBgn0001316
FBgn0027279	FBgn0037831	FBgn0033802				FBgn0003165
FBgn0027339	FBgn0030087	FBgn0037120				FBgn0260941
FBgn0027951	FBgn0030349	FBgn0011259				FBgn0034598
FBgn0028341	FBgn0004656	FBgn0086758				FBgn0000547
FBgn0028397	FBgn0043070	FBgn0010548				FBgn0000546
FBgn0028496	FBgn0261564	FBgn0028991				FBgn0261570
FBgn0029504	FBgn0010434	FBgn0004168				FBgn0036318
FBgn0029676	FBgn0039790	FBgn0004244				FBgn0259821
FBgn0029939	FBgn0034990	FBgn0261570				FBgn0010473
FBgn0030090	FBgn0031191	FBgn0050361				FBgn0058178
FBgn0030400	FBgn0030685	FBgn0265104				FBgn0014133
FBgn0030474	FBgn0038897	FBgn0010905				FBgn0263346
FBgn0030613	FBgn0010583	FBgn0001624				FBgn0010548
FBgn0030990	FBgn0264449	FBgn0000547				FBgn0033802
FBgn0031453	FBgn0023522	FBgn0263995				FBgn0259111
FBgn0031736	FBgn0000479	FBgn0035989				FBgn0259246
FBgn0032129	FBgn0023215	FBgn0003093				FBgn0263397
FBgn0032282	FBgn0013342	FBgn0267428				FBgn0031835
FBgn0032821	FBgn0261549	FBgn0011589				FBgn0264598
FBgn0032946	FBgn0040467	FBgn0038494				FBgn0003371
FBgn0032986	FBgn0264270	FBgn0259927				FBgn0039955
FBgn0033159	FBgn0000259	FBgn0259735				FBgn0264959
FBgn0033166	FBgn0036493	FBgn0035432				FBgn0263111
FBgn0033212	FBgn0040207	FBgn0003435				FBgn0052654
FBgn0033313	FBgn0285944	FBgn0031424				FBgn0030613
FBgn0034072	FBgn0011589	FBgn0267336				FBgn0000028
FBgn0034294	FBgn0031250	FBgn0264606
FBgn0034935	FBgn0030976	FBgn0051694
FBgn0035016	FBgn0032938	FBgn0038881
FBgn0035142	FBgn0041605	FBgn0085414
FBgn0035236	FBgn0003386	FBgn0015600
FBgn0035253	FBgn0039234	FBgn0011642
FBgn0035285	FBgn0001128	FBgn0010247
FBgn0035495	FBgn0028703	FBgn0004875
FBgn0035879	FBgn0002521	FBgn0085390
FBgn0035989	FBgn0051992	FBgn0264959
FBgn0036188	FBgn0032940	FBgn0058263
FBgn0036202	FBgn0032480	FBgn0034598
FBgn0036494	FBgn0250785	FBgn0015774
FBgn0036576	FBgn0032120	FBgn0023407
FBgn0036621	FBgn0032036	FBgn0265767
FBgn0036725	FBgn0037138	FBgn0041605
FBgn0036844	FBgn0284421	FBgn0052333
FBgn0036974	FBgn0036899	FBgn0002543
FBgn0037031	FBgn0259174	FBgn0032120
FBgn0037153	FBgn0000017	FBgn0039955
FBgn0038747	FBgn0085434	FBgn0039890
FBgn0038881	FBgn0261885	FBgn0042135
FBgn0039877	FBgn0041775	FBgn0033897
FBgn0040010	FBgn0035538	FBgn0039025
FBgn0040070	FBgn0020440	FBgn0039026
FBgn0040395	FBgn0035995	FBgn0033791
FBgn0040505	FBgn0040305	FBgn0028550
FBgn0040765	FBgn0261573	FBgn0033313
FBgn0041092	FBgn0263512	FBgn0003866
FBgn0041111	FBgn0052850	FBgn0013759
FBgn0042185	FBgn0004167	FBgn0001138
FBgn0043070	FBgn0035452	FBgn0263980
FBgn0044323	FBgn0001624	FBgn0264000
FBgn0050411	FBgn0010280	FBgn0265140
FBgn0051163	FBgn0011224	FBgn0261547
FBgn0051687	FBgn0001138	FBgn0045064
FBgn0051992	FBgn0037262	FBgn0024944
FBgn0052062	FBgn0262483	FBgn0000479
FBgn0052103	FBgn0087008	FBgn0013433
FBgn0052195	FBgn0260233	FBgn0264339
FBgn0052264	FBgn0037525	FBgn0031294
FBgn0052423	FBgn0259224	FBgn0003862
FBgn0052451	FBgn0037521	FBgn0243486
FBgn0052521	FBgn0085478	FBgn0028481
FBgn0052529	FBgn0266418	FBgn0034720
FBgn0052647	FBgn0035533	FBgn0261555
FBgn0052676	FBgn0003748	FBgn0019650
FBgn0052767	FBgn0028717	FBgn0005775
FBgn0053113	FBgn0037702	FBgn0001122
FBgn0053199	FBgn0266084	FBgn0039883
FBgn0053207	FBgn0013334	FBgn0052843
FBgn0053558	FBgn0003435	FBgn0285926
FBgn0085383	FBgn0004861	FBgn0004607
FBgn0085387	FBgn0083962	FBgn0264273
FBgn0085395	FBgn0021764	FBgn0259244
FBgn0085412	FBgn0038881	FBgn0035936
FBgn0085421	FBgn0261243	FBgn0259677
FBgn0085430	FBgn0003944	FBgn0051721
FBgn0086372	FBgn0264607	FBgn0019985
FBgn0086604	FBgn0030893	FBgn0031187
FBgn0086655	FBgn0038693	FBgn0004795
FBgn0086675	FBgn0261794	FBgn0000633
FBgn0086677	FBgn0263995	FBgn0036725
FBgn0086758	FBgn0038143	FBgn0023213
FBgn0087002	FBgn0262527	FBgn0051660
FBgn0243516	FBgn0011642	FBgn0032901
FBgn0250791	FBgn0039266	FBgn0263996
FBgn0259168	FBgn0051092	FBgn0266429
FBgn0259171	FBgn0051064	FBgn0259239
FBgn0259173	FBgn0264442	FBgn0263289
FBgn0259178	FBgn0038890	FBgn0264357
FBgn0259242	FBgn0261698	FBgn0085409
FBgn0259481	FBgn0030412	FBgn0260987
FBgn0259789	FBgn0265296	FBgn0029979
FBgn0259994	FBgn0259923	FBgn0000308
FBgn0260003	FBgn0053180	FBgn0000535
FBgn0260400	FBgn0034371	FBgn0023215
FBgn0260941	FBgn0003464	FBgn0263346
FBgn0260943	FBgn0010415	FBgn0004606
FBgn0260964	FBgn0262976	FBgn0004657
FBgn0261238	FBgn0040370	FBgn0083975
FBgn0261244	FBgn0266410	FBgn0015519
FBgn0261444	FBgn0026086	FBgn0263934
FBgn0261461	FBgn0011656	FBgn0036144
FBgn0261552	FBgn0259150	FBgn0083940
FBgn0261556	FBgn0264386	FBgn0016061
FBgn0261710	FBgn0052677	FBgn0001085
FBgn0261788	FBgn0086674	FBgn0086674
FBgn0261802	FBgn0003218	FBgn0284227
FBgn0261847	FBgn0002873	FBgn0267668
FBgn0262582	FBgn0003392	FBgn0015577
FBgn0262593	FBgn0031161	FBgn0085383
FBgn0262737	FBgn0020309	FBgn0261854
FBgn0263072	FBgn0086675	FBgn0053182
FBgn0263112	FBgn0017550	FBgn0032938
FBgn0263220	FBgn0051635	FBgn0003175
FBgn0263289	FBgn0031883	FBgn0020762
FBgn0263355	FBgn0053653	FBgn0038755
FBgn0263392	FBgn0015609	FBgn0027279
FBgn0263396	FBgn0028886	FBgn0035142
FBgn0263980	FBgn0032456	FBgn0029881
FBgn0263995	FBgn0264815	FBgn0013765
FBgn0264090	FBgn0259822	FBgn0261444
FBgn0264270	FBgn0032006	FBgn0039581
FBgn0264307	FBgn0264953	FBgn0286203
FBgn0264493	FBgn0032151	FBgn0020309
FBgn0264495	FBgn0013997	FBgn0033636
FBgn0264502	FBgn0037108	FBgn0025525
FBgn0264542	FBgn0264693	FBgn0085437
FBgn0264574	FBgn0010905	FBgn0266098
FBgn0264598	FBgn0259214	FBgn0000404
FBgn0264607	FBgn0261341	FBgn0250789
FBgn0264753	FBgn0267975	FBgn0011739
FBgn0264815	FBgn0027951	FBgn0083950
FBgn0264908	FBgn0266347	FBgn0024321
FBgn0264962	FBgn0260442	FBgn0038693
FBgn0264975	FBgn0051352	FBgn0053653
FBgn0265082	FBgn0259222	FBgn0259231
FBgn0265595	FBgn0038735	FBgn0005536
FBgn0265597	FBgn0002921	FBgn0001316
FBgn0265974	FBgn0261041	FBgn0001296
FBgn0266101	FBgn0032901	FBgn0052369
FBgn0266417	FBgn0010225	FBgn0035227
FBgn0266521	FBgn0004244	FBgn0029761
FBgn0266756	FBgn0003429	FBgn0052791
FBgn0266801	FBgn0023023	FBgn0264001
FBgn0267001	FBgn0031893	FBgn0003942
FBgn0267336	FBgn0266566	FBgn0266129
FBgn0267698	FBgn0284408	FBgn0002781
FBgn0267912	FBgn0013995	FBgn0036202
FBgn0283451	FBgn0040068	FBgn0039908
FBgn0283535	FBgn0038929	FBgn0264815
FBgn0283657	FBgn0004882	FBgn0005624
FBgn0284245	FBgn0053547	FBgn0014133
FBgn0285926	FBgn0003071	FBgn0037153
	FBgn0066101	FBgn0031150
	FBgn0266758	FBgn0052982
	FBgn0283471	FBgn0285917
	FBgn0003423	FBgn0016930
	FBgn0086604	FBgn0041789
	FBgn0262509	FBgn0262582
	FBgn0285963	FBgn0038118
	FBgn0033159	FBgn0259246
	FBgn0024189	FBgn0004198
	FBgn0033368	FBgn0004102
	FBgn0020621	FBgn0259176
	FBgn0050296	FBgn0052264
	FBgn0261862	FBgn0039916
	FBgn0260499	FBgn0053144
	FBgn0001991	FBgn0083949
	FBgn0058263	FBgn0266418
	FBgn0259221	FBgn0264753
	FBgn0265991	FBgn0033438
	FBgn0263980	FBgn0051690
	FBgn0265487	FBgn0000414
	FBgn0031187	FBgn0261238
	FBgn0260657	FBgn0264785
	FBgn0034408	FBgn0028408
	FBgn0038803	FBgn0000250
	FBgn0261788	FBgn0027539
	FBgn0035094	FBgn0053147
	FBgn0027601	FBgn0011747
	FBgn0000667	FBgn0263873
	FBgn0031681	FBgn0085432
	FBgn0262869	FBgn0000370
	FBgn0259994	FBgn0083962
	FBgn0261873	FBgn0038197
	FBgn0264542	FBgn0260941
	FBgn0061200	FBgn0020251
	FBgn0026375	FBgn0085443
	FBgn0003654	FBgn0002873
	FBgn0031374	FBgn0033052
	FBgn0051145	FBgn0004449
	FBgn0033504	FBgn0085369
	FBgn0031760	FBgn0264449
	FBgn0032815	FBgn0002643
	FBgn0031995	FBgn0259234
	FBgn0033636	FBgn0260795
	FBgn0010412	FBgn0020496
	FBgn0263456	FBgn0030174
	FBgn0031005	FBgn0004647
	FBgn0259926	FBgn0003721
	FBgn0037646	FBgn0085421
	FBgn0265533	FBgn0013987
	FBgn0020389	FBgn0013718
	FBgn0250753	FBgn0261588
	FBgn0030328	FBgn0051760
	FBgn0037565	FBgn0020493
	FBgn0263199	FBgn0263355
	FBgn0262515	FBgn0051774
	FBgn0031636	FBgn0016081
	FBgn0033443	FBgn0259994
	FBgn0041243	FBgn0024277
	FBgn0036193	FBgn0085399
	FBgn0033538	FBgn0052654
	FBgn0034965	FBgn0264975
	FBgn0016696	FBgn0053988
	FBgn0024985	FBgn0036318
	FBgn0035082	FBgn0053512
	FBgn0035253	FBgn0035756
	FBgn0010315	FBgn0264607
	FBgn0036143	FBgn0262123
	FBgn0263112	FBgn0051163
	FBgn0264822	FBgn0053516
	FBgn0023213
	FBgn0005666
	FBgn0039911
	FBgn0004607
	FBgn0016126
	FBgn0003475
	FBgn0000464
	FBgn0032774
	FBgn0010309
	FBgn0020503
	FBgn0028863
	FBgn0028879
	FBgn0003016
	FBgn0032475
	FBgn0000114
	FBgn0039938
	FBgn0002973
	FBgn0052982
	FBgn0003209
	FBgn0027932
	FBgn0032013
	FBgn0037098
	FBgn0004370
	FBgn0004875
	FBgn0004449
	FBgn0005564
	FBgn0004401
	FBgn0033339
	FBgn0037206
	FBgn0261722
	FBgn0027079
	FBgn0259175
	FBgn0261836
	FBgn0020655
	FBgn0264087
	FBgn0086254
	FBgn0052062
	FBgn0036286
	FBgn0036053
	FBgn0000116
	FBgn0261671
	FBgn0082582
	FBgn0267001
	FBgn0041092
	FBgn0024187
	FBgn0265084
	FBgn0037060
	FBgn0029761
	FBgn0052343
	FBgn0000723
	FBgn0036368
	FBgn0259110
	FBgn0250823
	FBgn0052264
	FBgn0034789
	FBgn0005640
	FBgn0025726
	FBgn0051721
	FBgn0263392
	FBgn0026430
	FBgn0083228
	FBgn0035321
	FBgn0035267
	FBgn0261458
	FBgn0053556
	FBgn0262617
	FBgn0000541
	FBgn0261808
	FBgn0002645
	FBgn0261556
	FBgn0023416
	FBgn0243516
	FBgn0036279
	FBgn0004049
	FBgn0005561
	FBgn0086913
	FBgn0265778
	FBgn0025702
	FBgn0263776
	FBgn0260660
	FBgn0036449
	FBgn0085386
	FBgn0002183
	FBgn0019960
	FBgn0261554
	FBgn0051973
	FBgn0010825
	FBgn0051363
	FBgn0005427
	FBgn0259984
	FBgn0250788
	FBgn0039734
	FBgn0259734
	FBgn0053208
	FBgn0259212
	FBgn0039536
	FBgn0001139
	FBgn0264606
	FBgn0036518
	FBgn0039157
	FBgn0000370
	FBgn0020510
	FBgn0264357
	FBgn0259245
	FBgn0011661
	FBgn0005632
	FBgn0005536
	FBgn0010051
	FBgn0004852
	FBgn0266756
	FBgn0259163
	FBgn0036302
	FBgn0010247
	FBgn0039465
	FBgn0085414
	FBgn0039466
	FBgn0026417
	FBgn0004509
	FBgn0263289
	FBgn0033844
	FBgn0013759
	FBgn0259234
	FBgn0011742
	FBgn0035132
	FBgn0011666
	FBgn0017590
	FBgn0010355
	FBgn0259244
	FBgn0086784
	FBgn0260794
	FBgn0037541
	FBgn0001316
	FBgn0037533
	FBgn0011655
	FBgn0035872
	FBgn0036317
	FBgn0011225
	FBgn0264908
	FBgn0003165
	FBgn0034433
	FBgn0053203
	FBgn0045073
	FBgn0261509
	FBgn0285925
	FBgn0085423
	FBgn0260941
	FBgn0037698
	FBgn0034598
	FBgn0027948
	FBgn0261553
	FBgn0000547
	FBgn0000546
	FBgn0261570
	FBgn0261550
	FBgn0027621
	FBgn0260003
	FBgn0030089
	FBgn0028582
	FBgn0027608
	FBgn0016977
	FBgn0261262
	FBgn0052057
	FBgn0036318
	FBgn0015269
	FBgn0284435
	FBgn0030997
	FBgn0010352
	FBgn0259821
	FBgn0026597
	FBgn0004395
	FBgn0034894
	FBgn0043884
	FBgn0085384
	FBgn0001319
	FBgn0039141
	FBgn0010473
	FBgn0262476
	FBgn0260486
	FBgn0261383
	FBgn0025936
	FBgn0037580
	FBgn0037643
	FBgn0003317
	FBgn0036257
	FBgn0085420
	FBgn0002945
	FBgn0261574
	FBgn0004387
	FBgn0003137
	FBgn0039595
	FBgn0264324
	FBgn0052451
	FBgn0040056
	FBgn0260008
	FBgn0058178
	FBgn0003256
	FBgn0014133
	FBgn0039844
	FBgn0010482
	FBgn0033122
	FBgn0263346
	FBgn0010548
	FBgn0033802
	FBgn0262139
	FBgn0259111
	FBgn0040752
	FBgn0052521
	FBgn0011300
	FBgn0027561
	FBgn0010114
	FBgn0259246
	FBgn0033475
	FBgn0283521
	FBgn0050021
	FBgn0051388
	FBgn0265630
	FBgn0263397
	FBgn0003969
	FBgn0261625
	FBgn0265082
	FBgn0013733
	FBgn0036663
	FBgn0261823
	FBgn0033987
	FBgn0013467
	FBgn0034051
	FBgn0265045
	FBgn0024232
	FBgn0267002
	FBgn0034158
	FBgn0053196
	FBgn0004179
	FBgn0264305
	FBgn0031384
	FBgn0030581
	FBgn0262103
	FBgn0264089
	FBgn0263077
	FBgn0085395
	FBgn0033212
	FBgn0015371
	FBgn0015524
	FBgn0031835
	FBgn0035060
	FBgn0034542
	FBgn0265191
	FBgn0020306
	FBgn0261797
	FBgn0034858
	FBgn0034970
	FBgn0035001
	FBgn0035023
	FBgn0024754
	FBgn0266521
	FBgn0265434
	FBgn0260400
	FBgn0000117
	FBgn0264598
	FBgn0003371
	FBgn0000635
	FBgn0266696
	FBgn0039955
	FBgn0062413
	FBgn0029903
	FBgn0030052
	FBgn0011586
	FBgn0263220
	FBgn0036958
	FBgn0019660
	FBgn0069969
	FBgn0011754
	FBgn0264959
	FBgn0263111
	FBgn0283712
	FBgn0052654
	FBgn0019968
	FBgn0004456
	FBgn0037855
	FBgn0265726
	FBgn0261244
	FBgn0030530
	FBgn0030613
	FBgn0001250
	FBgn0031037
	FBgn0050421
	FBgn0052425
	FBgn0031118
	FBgn0002121
	FBgn0034345
	FBgn0030018
	FBgn0000028
	FBgn0000636
	FBgn0263391
	FBgn0053995
	FBgn0031675
	FBgn0016920
	FBgn0051638
