# Supplementary material for: ELAV mediates circular RNA biogenesis in neurons
Source: Genes Dev. 2025 Sep 1;39(17-18):1064–80. doi: 10.1101/gad.352670.125 (PMC12404201; doi:10.1101/gad.352670.125)
Supplement: Supplement 6 [file Supplemental_Table_S5.xlsx]

## Sheet: Glut1ΔRCM  #1
Chromosome	5' splice site	3' splice site	mutant 1	mutant 2	mutant 3	mutant 4	control 1	control 2	control 3	control 4
3L	914218	915639	0.0142045	0.0102041	0.0126934	0.0140647	0.00914286	0.0118237	0.0112309	0.0160494
3L	914609	915639	0.00795455	0.0102041	0.01071	0.00843882	0.00990476	0.0107488	0.00943396	0.00987654
3L	915809	950947	0.0153409	0.0153061	0.0178501	0.0173465	0.016381	0.0189896	0.0157233	0.0209877
3L	951133	967248	0.0142045	0.0137755	0.0178501	0.0173465	0.0133333	0.0125403	0.015274	0.0117284
3L	959970	967248	0.00568182	0.0117347	0.0119	0.00937647	0.00838095	0.00895736	0.00808625	0.00617284
3L	967537	972244	0.0210227	0.0239796	0.0198334	0.0164088	0.0182857	0.0229308	0.0224618	0.0154321
3L	967537	980951	0.0125	0.00918367	0.01071	0.00797	0.0072381	0.00895736	0.00943396	0.00987654
3L	972402	973823	0.0113636	0.00663265	0.00952003	0.00515706	0.0106667	0.00788248	0.0112309	0.00925926
3L	973942	974138	0.0153409	0.0147959	0.0206267	0.0150023	0.0167619	0.0150484	0.0139263	0.0148148
3L	974300	974720	0.00625	0.00867347	0.00515668	0.00562588	0.00952381	0.00573271	0.00449236	0.00740741
3L	974300	979772	0.00568182	0.00306122	0.00714002	0.00328176	0.00190476	0.00322465	0.00224618	0.00246914
3L	975062	979772	0.00681818	0.00969388	0.01309	0.00937647	0.0148571	0.00895736	0.0103324	0.0154321
3L	979937	980054	0.0119318	0.0219388	0.0194367	0.0164088	0.0205714	0.0175564	0.015274	0.0135802
3L	980191	980277	0.00227273	0.00306122	0.00317334	0.00281294	0.00190476	0.00250806	0.00179695	0.00246914
3L	980191	980951	0.00738636	0.00867347	0.0099167	0.0145335	0.0118095	0.0150484	0.0125786	0.0117284
3L	981207	981296	0.0210227	0.022449	0.0206267	0.0271917	0.0171429	0.0222143	0.0224618	0.0203704
3L	981420	981487	0.0255682	0.0260204	0.0238001	0.0196906	0.0213333	0.0247223	0.0251572	0.0228395
3L	981765	981826	0.0153409	0.0168367	0.0162634	0.0154712	0.0152381	0.0143318	0.0175202	0.0135802
3L	982103	982175	0.0198864	0.0147959	0.0111067	0.0131271	0.0152381	0.0132569	0.00898473	0.00925926
3L	982297	983834	0.0136364	0.00714286	0.01071	0.0117206	0.0087619	0.0111071	0.00853549	0.00740741
3L	982297	983855	0.00681818	0.00816327	0.00634669	0.00890764	0.00914286	0.00788248	0.00539084	0.00617284
3L	984058	984137	0.0227273	0.0265306	0.0178501	0.0257853	0.024381	0.0225726	0.0251572	0.0240741
3L	984276	985362	0.00909091	0.0153061	0.0087267	0.0103141	0.00533333	0.0068076	0.00539084	0.00864198
3L	984276	985925	0.00454545	0.00408163	0.00158667	0.00281294	0.00342857	0.00394124	0.00314465	0.0037037
3L	984276	985941	0.00795455	0.00918367	0.00833003	0.00843882	0.00990476	0.0136152	0.00718778	0.0135802
3L	984673	988596	0.000568182	0.00102041	0.00158667	0.00187529	0.00114286	0.00250806	0.00808625	0.00185185
3L	986044	988596	0.0136364	0.0107143	0.0103134	0.00984529	0.0175238	0.0146901	0.0112309	0.017284
3L	987439	987746	0.00284091	0.00204082	0.00198334	0.00281294	0.00419048	0.00358295	0.00134771	0.00123457
3L	987825	988596	0.000568182	0.00153061	0.00198334	0.00234412	0.00114286	0.00214977	0.000449236	0.000617284

## Sheet: Glut1ΔRCM  #2
Chromosome	5' splice site	3' splice site	mutant 1	mutant 2	mutant 3	mutant 4	control 1	control 2	control 3	control 4
3L	914218	915639	0.0100541	0.00951756	0.0108853	0.00991792	0.0110069	0.0109409	0.013308	0.015
3L	914609	915639	0.00889404	0.00951756	0.0101597	0.00923393	0.00978394	0.0109409	0.00570342	0.00916667
3L	915809	950947	0.0185615	0.015425	0.0130624	0.0147059	0.0183449	0.0189643	0.0194867	0.0179167
3L	951133	967248	0.0139211	0.0127995	0.0126996	0.0153899	0.0110069	0.0109409	0.0161597	0.0120833
3L	959970	967248	0.00889404	0.00754841	0.00798258	0.00683995	0.00611496	0.00802334	0.00617871	0.00791667
3L	967537	972244	0.0185615	0.0187069	0.0192308	0.0208618	0.0187525	0.020423	0.019962	0.02
3L	967537	980951	0.00618716	0.00623564	0.00725689	0.00512996	0.00815328	0.00802334	0.00475285	0.00625
3L	972402	973823	0.00541377	0.00689202	0.00616836	0.00615595	0.00489197	0.0102115	0.00760456	0.0129167
3L	973942	974138	0.0154679	0.0131277	0.0188679	0.0164159	0.0154912	0.0138585	0.00998099	0.0125
3L	974300	974720	0.00734725	0.00492287	0.00689405	0.00786594	0.00774562	0.00802334	0.00665399	0.00833333
3L	974300	979772	0.00309358	0.00196915	0.00399129	0.00376197	0.00285365	0.00218818	0.00237643	0.000416667
3L	975062	979772	0.00812065	0.0124713	0.0105225	0.00752394	0.00733795	0.00875274	0.0104563	0.0120833
3L	979937	980054	0.0123743	0.0118149	0.0177794	0.0150479	0.0175296	0.0153173	0.0118821	0.0175
3L	980191	980277	0.00348028	0.00229734	0.00217707	0.00136799	0.00203832	0.00255288	0.003327	0.00125
3L	980191	980951	0.00734725	0.00590745	0.00834543	0.0109439	0.00978394	0.0105762	0.0104563	0.0145833
3L	981207	981296	0.0143078	0.0150968	0.016328	0.0143639	0.0216062	0.0218818	0.0180608	0.0166667
3L	981420	981487	0.0170147	0.0147686	0.0174165	0.0150479	0.0183449	0.0229759	0.0185361	0.0220833
3L	981765	981826	0.0135344	0.0101739	0.0159652	0.0181259	0.0167142	0.0116703	0.00998099	0.0120833
3L	982103	982175	0.0116009	0.0105021	0.0123367	0.0150479	0.00978394	0.0134938	0.00807985	0.01125
3L	982297	983834	0.00734725	0.00984575	0.0105225	0.00786594	0.0101916	0.00838804	0.00807985	0.0108333
3L	982297	983855	0.00541377	0.00525107	0.00616836	0.00786594	0.00733795	0.00802334	0.0104563	0.00791667
3L	984058	984137	0.0201083	0.0233016	0.0217707	0.0208618	0.0191602	0.0258935	0.0242395	0.0191667
3L	984276	985362	0.00696056	0.00984575	0.00798258	0.00547196	0.00529963	0.00729395	0.00475285	0.00416667
3L	984276	985925	0.000773395	0.000328192	0.000725689	0.00102599	0.00326131	0.00401167	0.00237643	0.00375
3L	984276	985941	0.00773395	0.00590745	0.00616836	0.00649795	0.00856095	0.0116703	0.00617871	0.00875
3L	984673	988596	0.00309358	0.00361011	0.00471698	0.00376197	0.00652263	0.00145879	0.00285171	0.00166667
3L	986044	988596	0.000386698	0.000328192	0.000362845	0.000341997	0.00693029	0.0113056	0.00665399	0.0154167
3L	987439	987746	0.00618716	0.0124713	0.00798258	0.00889193	0.00611496	0.00437637	0.003327	0.00333333
3L	987825	988596	0.00618716	0.00918937	0.00798258	0.00957592	0.00611496	0.00291758	0.00475285	0.00125
