# Supplementary material for: ELAV mediates circular RNA biogenesis in neurons
Source: Genes Dev. 2025 Sep 1;39(17-18):1064–80. doi: 10.1101/gad.352670.125 (PMC12404201; doi:10.1101/gad.352670.125)
Supplement: Supplement 7 [file Supplemental_Table_S6.xlsx]

## Sheet: qPCR primers
Name	sequence
circCG42540(7,12) for	TTCAACTCGACGAAGCCACC
circCG42540(7,12) rev	ATCCATGTGAATGTTTTGCTTGTG
circDPR17(5,5) for	CAGATGGGAAACCACGCCTA
circDPR17(5,5) rev	CCACTGGATCTGGAGCACTT
circBTSZ(14,19) for	GGTTGTCTTCAAGAAGGTCGTG
circBTSZ(14,19) rev	CAGGGCATAGGCGTCCTTCA
circUEX(3,7) for	TATTTTGGAACCCAGGCGCT
circUEX(3,7) rev	CCTTGATGTTCCAGAGGCGT
circCG13868(6,7) for	GGGCTTAGGCCATTGTATGGT
circCG13868(6,7) rev	GCTCCAACGCTTCGTAGGTA
circSYN(2,8) for	ACGGCTTTCCACTGATCGAA
circSYN(2,8) rev	AGGGGTTCGCTTCGTTACTAC
circPSGEF(12,15) for	TTAATGGCGCCACCTATGACT
circPSGEF(12,15) rev	GACGTGTCCGTGGGAATTGT
circSLGA(9,13) for	CATCAAGTGTCTGGAGGCTGT
circSLGA(9,13) rev	GCTTTCTGCTCTTCGGCTTT
circCA-ALPHA1T(12,22) for	CGATCGTAAGAATTTCGACAGCC
circCA-ALPHA1T(12,22) rev	AATCGTTTGGCGTGGAGCAG
circCA-ALPHA1D(12,13) for	CCTAGAGCTCTTCTCTGGCA
circCA-ALPHA1D(12,13) rev	AAGGCCTTAACATCAAAGGCG
circPARA(29,36) for	CAAAGACAACCAGCACCTACC
circPARA(29,36) rev	ATTGGCACACCCTGTTCAAGT
circCG43689(8,13) for	GGGAGCCAGGGCATAAAGAAG
circCG43689(8,13) rev	TTGGACGCCAGCTTCAGTT
circCG45781(7,NA) for	ATGGCAACCTGCGAAAAATCG
circCG45781(7,NA) rev	AAGCCTTTCTCCTTCCACCG
circDSCAM1(44,103) for	GGCTGGGACCAGTGAATATGT
circDSCAM1(44,103) rev	GGTCCAACCTCACGGATGTG
circSU(Z)2(3,6) for	CAGATTGCCAATGCTCCGGT
circSU(Z)2(3,6) rev	CCTCAATACTTACTCCTAGCAGCC
circCG17716(4,7) for	CACGCTGAAGATCCGACAGA
circCG17716(4,7) rev	TGGCTTCTGCACTGACTTGG
circTTV(4,7) for	GTGGGAACGCTACTTCGGAT
circTTV(4,7) rev	GGCACCAAGCAGAAAGTGGA
circCORA(12,16) for	GTCGTTACCCAGGAGGTGAA
circCORA(12,16) rev	TTCTTCTCACGCAACTTAGCCT
circLIPRIN-GAMMA(5,12) for	ATCGCAACGACGAGTCAAGG
circLIPRIN-GAMMA(5,12) rev	GCCGTTCAATCTGCCATTCA
circPAR-1(1,14) for	CGTCGACGGAGAAAACCAAC
circPAR-1(1,14) rev	AATGCCCAATGGGTTTCTATCA
circSEMA1A(22,25) for	AATTACAGGCGCGGCGAT
circSEMA1A(22,25) rev	ACAGTGTACTGGGCGTTGAT
circFUSS(6,7) for	CTGCCAAACGTCTCAAAGGTC
circFUSS(6,7) rev	TACACAGCTGGTGGAAGTGC
linear-Glut1 for	CATGCTGGGCGGTTTCAG
linear-Glut1 rev	GGCAATTCCGAGCACATTGTT
circGLUT1(17,29) for	CATGCCGCCTTGATGGTATC
circGLUT1(17,29) rev	CGCCGAGAAAATCGAGTAGGT

## Sheet: gBlock for elavRBD
ELAV RNA binding dead homology donor, 1257 nucleotide gblock	CTGTAGTGCAGCAGCAACAACAGCAGGCGGCGGCAGTGGTGCAACAGGCGGCGGTCCAACAGGCTGTGGTGCCGCAACCACAGCAGGCGCAGCCCAATACGAATGGCAATGCAGGATCGGGATCGCAAAATGGCAGCAACGGCAGCACGGAGACGCGCACAAACCTTGCTGTCGCATACTTGCCGCAAACAATGACCGAAGACGAGATCCGTTCGCTCTTCTCCAGCGTCGGCGAGATTGAGTCGGTGAAGCTGATACGCGACAAGTCGCAGGTCTACATCGATCCTCTCAATCCGCAGGCGCCCAGCAAGGGCCAAAGTCTGGGCGCTGGCGATGTTAACTATGTCCGGCCGCAAGATGCCGAGCAGGCTGTTAATGTTCTAAACGGCCTGCGACTGC…

## Sheet: Homology region for elavFLAG
Sequence of homology region used for ElavFlag, 3004 nucleotide gblock	cgtgcttttaacccttatcggtggcaaatggcgctcgtacatttggagaaaatgccgttctacgtttcgttttgcttcgtttcgccaagcgaagtattacaacttgtttgactaagggtgggtctaccgtctattgctcatttatggtgttttgatgctttctcaaggggtgcgggctggtttctcgcatgtcctgaccctctgggtcatccctctgttcaccgcattacataactgggcggggtgcacagcgcgacacactcttatggagagagcgctgtaatttgcggaaaggagacgagggggagaagggacgcaagagcagctacagcgcgcagcagtgccagaaagtcctgcgctcgccccagaagcatcctgttcctgtgacgcagcggatct…
